# Supplementary material for: Neurogenomic insights into paternal care and its relation to territorial aggression
Source: Nat Commun. 2019 Sep 30;10:4437. doi: 10.1038/s41467-019-12212-7 (PMC6768867; doi:10.1038/s41467-019-12212-7)
Supplement: Supplementary file 5 — Supplementary Data 1 [file 41467_2019_12212_MOESM5_ESM.xlsx]

## Sheet: stickleback_DEGs.tsv
Ensembl.Gene.ID	Associated.Gene.Name	Description	Chromosome.Name	Gene.Start..bp.	Gene.End..bp.	Strand	D120.logFC	D120.PValue	D120.FDR	D30.logFC	D30.PValue	D30.FDR	D60.logFC	D60.PValue	D60.FDR	DEarly.logFC	DEarly.PValue	DEarly.FDR	DEggs.logFC	DEggs.PValue	DEggs.FDR	DLate.logFC	DLate.PValue	DLate.FDR	DMid.logFC	DMid.PValue	DMid.FDR	DNest.logFC	DNest.PValue	DNest.FDR	T120.logFC	T120.PValue	T120.FDR	T30.logFC	T30.PValue	T30.FDR	T60.logFC	T60.PValue	T60.FDR	TEarly.logFC	TEarly.PValue	TEarly.FDR	TEggs.logFC	TEggs.PValue	TEggs.FDR	TLate.logFC	TLate.PValue	TLate.FDR	TMid.logFC
ENSGACG00000006561	prl	prolactin [Source:ZFIN;Acc:ZDB-GENE-030513-1]	groupXI	3126464	3129991	-1	-9.48265	2.0087e-10	5.84419e-05	-2.69236	0.0136458	0.0367153	4.03801	0.000496591	0.00295038	0.00147267	0.999127	0.999145	0.227164	0.86598	0.874207	-0.838417	0.535974	0.790441	-0.118087	0.933954	0.92821	-0.894293	0.50956	0.527612	NA	NA	NA	NA	NA	NA	NA	NA	NA	-3.98814	0.00816839	0.020453	-8.3072	6.26311e-06	0.000440105	2.07794	0.135147	0.253326	-3.2988
ENSGACG00000018113	MAMDC4	MAM domain containing 4 [Source:HGNC Symbol;Acc:HGNC:24083]	groupXIV	11278595	11287976	-1	2.77456	4.78391e-09	5.85588e-05	0.238204	0.58936	0.749073	-0.399714	0.366258	0.32261	0.88971	0.111097	0.117581	-0.184772	0.739449	0.754851	1.96099	0.000643576	0.0419177	0.492931	0.405665	0.368759	0.390213	0.482444	0.501237	3.12553	1.86691e-09	6.43094e-05	0.35005	0.463693	0.421903	-0.542999	0.257235	0.220846	0.600473	0.27635	0.307353	-0.329563	0.549801	0.594407	1.85873	0.00106838	0.00980154	0.582621
ENSGACG00000009153	cga	glycoprotein hormones, alpha polypeptide [Source:ZFIN;Acc:ZDB-GENE-040715-2]	groupXV	6926679	6928403	1	-7.69159	2.16073e-08	5.90264e-05	-6.09386	1.65179e-06	0.000137339	3.71955	0.00108561	0.00506236	0.741323	0.594046	0.600778	-0.217293	0.875244	0.882899	-0.181153	0.895848	0.95717	-0.565991	0.698519	0.674026	-0.633601	0.648251	0.661654	NA	NA	NA	NA	NA	NA	NA	NA	NA	-6.12646	0.000479911	0.00429111	-10.4323	6.82927e-07	0.000202245	3.99184	0.0118948	0.050423	-3.77662
ENSGACG00000020103	zpld1a	zona pellucida-like domain containing 1a [Source:ZFIN;Acc:ZDB-GENE-110411-81]	groupVII	10761112	10770855	-1	6.96753	3.05893e-07	6.15978e-05	-0.048604	0.965556	0.979851	-5.16654	3.5601e-05	0.000329262	NA	NA	NA	NA	NA	NA	NA	NA	NA	NA	NA	NA	NA	NA	NA	NA	NA	NA	NA	NA	NA	NA	NA	NA	NA	NA	NA	NA	NA	NA	NA	NA	NA	NA
ENSGACG00000014829	gh1	growth hormone 1 [Source:ZFIN;Acc:ZDB-GENE-030725-2]	groupXI	16069731	16072008	-1	-7.23157	4.43398e-06	0.000115131	-5.7743	8.15022e-05	0.000414821	3.34951	0.01046	0.0183557	1.83443	0.191435	0.199686	0.472234	0.729158	0.745118	-0.219051	0.872179	0.947309	-0.56519	0.694184	0.669422	-1.02277	0.456939	0.47642	NA	NA	NA	NA	NA	NA	NA	NA	NA	-6.06539	0.000301273	0.00348099	-10.4215	2.3086e-07	0.000140403	2.21788	0.116129	0.229151	-2.964
ENSGACG00000003567	tectb	tectorin beta [Source:ZFIN;Acc:ZDB-GENE-041212-16]	groupV	3836189	3838574	1	5.14649	6.92105e-06	0.000127053	-0.599818	0.539775	0.713882	-2.83288	0.00589075	0.0134336	NA	NA	NA	NA	NA	NA	NA	NA	NA	NA	NA	NA	NA	NA	NA	NA	NA	NA	NA	NA	NA	NA	NA	NA	NA	NA	NA	NA	NA	NA	NA	NA	NA	NA
ENSGACG00000005970			groupXI	2515096	2516105	1	3.41338	1.33132e-05	0.000148793	-0.111148	0.875486	0.927497	-0.869261	0.223401	0.187342	2.28559	0.00411158	0.00577361	2.52695	0.00166434	0.00292729	0.594091	0.434898	0.732332	0.422732	0.601626	0.571388	2.2416	0.00482423	0.00814009	2.93777	0.00893771	0.0377125	0.701117	0.502874	0.462355	-1.32517	0.211006	0.175367	0.751272	0.506642	0.533346	0.556958	0.621615	0.660032	1.28474	0.260991	0.391534	-0.590802
ENSGACG00000017340	si:ch211-243g18.2	si:ch211-243g18.2 [Source:ZFIN;Acc:ZDB-GENE-030131-2830]	groupXIV	7334888	7342085	-1	4.15247	1.35555e-05	0.000149611	-0.395374	0.643817	0.785519	-3.86285	4.41767e-05	0.000393899	NA	NA	NA	NA	NA	NA	NA	NA	NA	NA	NA	NA	NA	NA	NA	NA	NA	NA	NA	NA	NA	NA	NA	NA	NA	NA	NA	NA	NA	NA	NA	NA	NA	NA
ENSGACG00000002863			groupXII	809521	810585	-1	5.02676	1.62416e-05	0.000155572	-0.141621	0.88575	0.933469	-7.14722	2.79226e-08	5.84419e-05	-5.53393	0.00982396	0.012457	1.78542	0.326065	0.354661	-6.00151	0.00623451	0.126761	0.89394	0.639281	0.611039	-1.54779	0.391286	0.412141	-5.47484	0.00092632	0.00609991	2.30326	0.107254	0.0784724	-5.66787	0.000671301	0.00401543	-7.69582	5.70526e-05	0.00127302	-1.75864	0.230451	0.285391	-0.297837	0.835181	0.873588	-8.55783
ENSGACG00000004501	s100s	S100 calcium binding protein S [Source:ZFIN;Acc:ZDB-GENE-040822-31]	groupX	6810201	6810711	-1	5.73956	2.54971e-05	0.000178248	1.2411	0.284888	0.47999	-4.99731	0.000154549	0.00118076	NA	NA	NA	NA	NA	NA	NA	NA	NA	NA	NA	NA	NA	NA	NA	NA	NA	NA	NA	NA	NA	NA	NA	NA	NA	NA	NA	NA	NA	NA	NA	NA	NA	NA
ENSGACG00000012092	s100t	S100 calcium binding protein T [Source:ZFIN;Acc:ZDB-GENE-050320-61]	groupXX	13228973	13229382	1	5.1194	2.87611e-05	0.000185845	-0.174425	0.871447	0.925146	-4.40392	0.000226762	0.0016248	NA	NA	NA	NA	NA	NA	NA	NA	NA	NA	NA	NA	NA	NA	NA	NA	NA	NA	NA	NA	NA	NA	NA	NA	NA	NA	NA	NA	NA	NA	NA	NA	NA	NA
ENSGACG00000001785	zgc:153932	zgc:153932 [Source:ZFIN;Acc:ZDB-GENE-070209-223]	scaffold_593	9963	12056	1	1.56165	5.18888e-05	0.0002423	-0.376545	0.314291	0.512448	-0.324736	0.390848	0.347245	0.477164	0.267267	0.276265	0.894931	0.0379078	0.0481675	0.431996	0.312435	0.647788	0.293124	0.51878	0.484685	0.350368	0.416214	0.436539	1.04738	0.00899838	0.0379187	-0.571619	0.144725	0.109701	-0.821386	0.0390163	0.0322004	0.451992	0.381266	0.411365	0.332482	0.519483	0.566443	0.448582	0.384707	0.508786	0.508025
ENSGACG00000016771	MTFP1	mitochondrial fission process 1 [Source:HGNC Symbol;Acc:HGNC:26945]	groupXIV	5573576	5576033	1	-0.914206	7.4808e-05	0.000299573	-0.0415858	0.855507	0.915824	-0.210528	0.357629	0.314048	-0.00620146	0.983237	0.983526	-0.434803	0.142185	0.164065	0.34657	0.241566	0.588023	0.436241	0.167056	0.13877	-0.159189	0.590089	0.605432	-1.03028	0.000372609	0.0025846	0.0479091	0.866946	0.855843	-0.286552	0.318314	0.282688	-0.064955	0.829028	0.83953	-0.323726	0.283043	0.339455	0.339828	0.260749	0.391282	0.440482
ENSGACG00000001490	sfi1	Sfi1 homolog, spindle assembly associated (yeast) [Source:ZFIN;Acc:ZDB-GENE-080206-4]	scaffold_27	4277151	4279348	1	-0.591273	7.67522e-05	0.000304132	0.210852	0.156104	0.318499	-0.283403	0.0574707	0.0562276	0.314995	0.102293	0.108548	0.0250863	0.896612	0.903028	0.336438	0.0817306	0.384646	0.493559	0.0167535	0.0130822	0.0748668	0.698098	0.709697	-0.660364	4.89509e-05	0.000426198	0.333341	0.0393656	0.0289289	-0.353167	0.03026	0.0267309	0.146715	0.546149	0.571452	-0.209509	0.389649	0.44419	0.140395	0.564261	0.661407	0.283005
ENSGACG00000003112	col2a1a	collagen type II, alpha-1a [Source:ZFIN;Acc:ZDB-GENE-980526-192]	groupXII	1468616	1485189	1	2.32949	8.64994e-05	0.00032821	0.288129	0.611428	0.764045	-2.17262	0.000237036	0.00168243	-0.755692	0.063162	0.0684129	-0.376143	0.351605	0.380257	-0.861044	0.0327657	0.263538	0.34597	0.424959	0.388299	-0.640601	0.115111	0.134848	-0.023042	0.955025	0.976408	0.211338	0.602796	0.567898	-0.199815	0.627283	0.607563	-0.031778	0.949992	0.953193	0.205995	0.683925	0.716621	-0.175634	0.728427	0.791205	1.72258
ENSGACG00000001368	cx30.3	connexin 30.3 [Source:ZFIN;Acc:ZDB-GENE-040406-1]	scaffold_115	201829	202626	-1	4.51228	0.000107724	0.000377418	0.598843	0.566304	0.73295	-2.2433	0.0332753	0.0375888	NA	NA	NA	NA	NA	NA	NA	NA	NA	NA	NA	NA	NA	NA	NA	NA	NA	NA	NA	NA	NA	NA	NA	NA	NA	NA	NA	NA	NA	NA	NA	NA	NA	NA
ENSGACG00000013876			groupXI	13646453	13647149	-1	-4.15666	0.000176367	0.000540705	-2.9032	0.00542929	0.0147983	-4.19635	0.000149999	0.00115107	0.215714	0.870504	0.872781	-2.85529	0.0447779	0.05626	0.721113	0.592443	0.819966	-2.16578	0.129235	0.10499	-3.65065	0.0134543	0.0196345	-3.54996	0.00127072	0.00800629	-2.82388	0.00812332	0.00918628	-4.35499	0.000135211	0.00206229	-0.700782	0.600383	0.623245	-3.51664	0.0172005	0.0343176	0.883412	0.520054	0.62517	-3.51359
ENSGACG00000020231	MLXIPL	MLX interacting protein-like [Source:HGNC Symbol;Acc:HGNC:12744]	groupVII	14513150	14527273	1	-1.30069	0.000194049	0.000587809	0.502155	0.14324	0.299281	-0.71963	0.0376002	0.0409167	-0.167491	0.701864	0.706881	-0.800791	0.0700431	0.0852224	0.158422	0.717935	0.880125	0.295845	0.526805	0.493057	0.126347	0.772735	0.781484	-1.60945	0.000260135	0.00180126	0.800383	0.0634052	0.0455441	-1.11268	0.01094	0.014117	-0.589242	0.324173	0.354942	-1.62443	0.00804091	0.0193751	-0.657021	0.273063	0.403585	0.474913
ENSGACG00000018021	alad	aminolevulinate dehydratase [Source:ZFIN;Acc:ZDB-GENE-050417-123]	groupXIV	10781663	10786748	-1	0.502391	0.000324066	0.000925487	0.00833656	0.951801	0.971851	-0.18682	0.17749	0.148463	0.159996	0.301832	0.310873	0.12859	0.407298	0.435457	0.230068	0.137904	0.473657	-0.14999	0.360438	0.323451	-0.0627432	0.686697	0.698705	0.342198	0.01422	0.0538053	0.0588686	0.67002	0.640494	-0.281047	0.0433741	0.034965	0.150651	0.303303	0.334205	0.134617	0.357785	0.413361	0.179322	0.218965	0.348469	-0.139116
ENSGACG00000005276	tshb	thyroid stimulating hormone, beta subunit [Source:ZFIN;Acc:ZDB-GENE-030513-3]	groupXVII	3500288	3502491	-1	-6.70829	0.000325355	0.000928759	-4.84999	0.0036235	0.0101585	1.50751	0.30638	0.26395	0.549513	0.730065	0.734649	-0.250547	0.874704	0.882397	-0.223383	0.88817	0.953988	-0.0391761	0.981431	0.979757	-1.5716	0.333706	0.355512	NA	NA	NA	NA	NA	NA	NA	NA	NA	NA	NA	NA	NA	NA	NA	NA	NA	NA	NA
ENSGACG00000010482	zpld1b	zona pellucida-like domain containing 1b [Source:ZFIN;Acc:ZDB-GENE-121214-104]	groupI	10940398	10945182	-1	2.34375	0.000349426	0.000989539	0.459919	0.471049	0.660749	-0.72592	0.255144	0.215793	NA	NA	NA	NA	NA	NA	NA	NA	NA	NA	NA	NA	NA	NA	NA	NA	NA	NA	NA	NA	NA	NA	NA	NA	NA	NA	NA	NA	NA	NA	NA	NA	NA	NA
ENSGACG00000011463	OTOF (2 of 2)	otoferlin [Source:HGNC Symbol;Acc:HGNC:8515]	groupXV	11120356	11135054	-1	2.22355	0.000351088	0.000994565	0.15523	0.795618	0.880318	-1.30309	0.0314406	0.0361465	0.175833	0.662375	0.668068	-0.151425	0.709689	0.726725	0.805186	0.0451287	0.301432	0.464247	0.283233	0.247699	0.903929	0.0245108	0.0334381	-0.412854	0.316831	0.512093	0.391236	0.334967	0.291777	0.374167	0.3631	0.328892	-0.339804	0.544813	0.570161	-0.946643	0.0987315	0.139187	0.480722	0.391109	0.514547	0.221614
ENSGACG00000017311	pde6b	phosphodiesterase 6B, cGMP-specific, rod, beta [Source:ZFIN;Acc:ZDB-GENE-090421-2]	groupXIV	7319722	7327313	-1	4.44668	0.0004186	0.00117176	-0.508725	0.645957	0.786916	-5.49875	3.27589e-05	0.000309392	-2.71734	0.0187272	0.0222148	1.21732	0.262201	0.289765	-1.36544	0.217954	0.56548	0.15093	0.894943	0.885792	-0.887575	0.413595	0.433979	-3.25679	0.00753662	0.0330432	-0.452495	0.685242	0.657095	-4.77075	0.00021344	0.00253453	-8.09232	5.8931e-05	0.00129524	-2.16305	0.156083	0.205184	0.811612	0.585353	0.678415	-5.66282
ENSGACG00000008166	dusp19a	dual specificity phosphatase 19a [Source:ZFIN;Acc:ZDB-GENE-081104-382]	groupXVI	16043770	16046608	-1	3.66392	0.000478801	0.00132815	-0.0498415	0.959639	0.976431	-2.58827	0.0105897	0.0184767	NA	NA	NA	NA	NA	NA	NA	NA	NA	NA	NA	NA	NA	NA	NA	NA	NA	NA	NA	NA	NA	NA	NA	NA	NA	NA	NA	NA	NA	NA	NA	NA	NA	NA
ENSGACG00000001421	eef1db (1 of 2)	elongation factor-1, delta, b [Source:ZFIN;Acc:ZDB-GENE-030131-6544]	scaffold_1251	3157	5399	-1	2.21542	0.00048712	0.00134954	1.69695	0.00528731	0.0144221	-0.393017	0.507523	0.4666	0.868868	0.293402	0.302479	-0.340477	0.680322	0.69887	0.175554	0.830434	0.929651	-1.29811	0.134992	0.110044	0.372192	0.651381	0.664694	2.3581	0.000285987	0.00198481	1.67682	0.00710108	0.00851222	-0.538576	0.376864	0.343246	0.501359	0.553732	0.578772	-0.332502	0.694972	0.726599	-0.0356614	0.966258	0.974022	-1.5455
ENSGACG00000020463	PCYOX1L	prenylcysteine oxidase 1 like [Source:HGNC Symbol;Acc:HGNC:28477]	groupVII	18979716	18986161	-1	-1.48424	0.000575297	0.00157162	1.22855	0.00411858	0.0114366	-0.807181	0.05748	0.0562344	-0.654139	0.227599	0.236278	-1.42001	0.00991426	0.0139169	-0.717543	0.186385	0.5326	1.47151	0.0134018	0.0104428	-0.529598	0.328004	0.349889	-1.23709	0.0022729	0.012863	1.1826	0.00348038	0.00586082	-0.650507	0.104994	0.0797878	-0.444559	0.36661	0.396913	-1.36329	0.00645157	0.0164968	-0.578785	0.240762	0.371064	1.14313
ENSGACG00000001493			scaffold_27	4279624	4281366	1	-0.475692	0.000627195	0.00170124	0.195539	0.15704	0.319868	-0.203426	0.142216	0.120571	0.218049	0.244365	0.253182	0.147593	0.431132	0.458927	0.4449	0.0179481	0.203418	0.444423	0.0265505	0.0205813	0.202668	0.279646	0.302059	-0.476779	0.00304967	0.0162245	0.289904	0.0706289	0.0507431	-0.393273	0.0149378	0.0169292	0.211894	0.307691	0.338545	-0.133378	0.521651	0.568468	0.314436	0.131469	0.248758	0.285285
ENSGACG00000002791			groupVI	1439613	1448443	-1	3.53445	0.0006555	0.00176682	-0.383571	0.684958	0.811947	-4.60262	2.37617e-05	0.000244287	-1.35486	0.10459	0.110895	1.33079	0.104326	0.12316	-0.876352	0.288168	0.628522	0.697749	0.422764	0.386088	-0.568764	0.487	0.505632	-1.94369	0.0287795	0.091247	-0.0692934	0.935928	0.930671	-3.8979	4.17e-05	0.00116623	-3.59641	0.00139176	0.007112	-1.12769	0.269563	0.325778	0.133587	0.897869	0.921572	-3.97555
ENSGACG00000015437			groupXIV	44966	46150	-1	3.98201	0.000727745	0.00192332	0.15001	0.88882	0.935251	-3.97568	0.000767995	0.00401473	-1.59849	0.0826556	0.088466	-1.56329	0.0892906	0.106635	-0.0705182	0.937485	0.974366	-0.798735	0.399655	0.362677	-1.65943	0.0720452	0.0882413	4.35141	0.000191982	0.00132748	0.62719	0.542973	0.504279	-1.9585	0.0646397	0.0492712	-1.46824	0.123441	0.15279	-1.33402	0.160154	0.209727	1.04576	0.268432	0.398995	-0.358341
ENSGACG00000010448			groupX	15606906	15612686	-1	4.36129	0.000744217	0.00196026	-0.227719	0.844362	0.909266	-3.70057	0.00332235	0.00982853	NA	NA	NA	NA	NA	NA	NA	NA	NA	NA	NA	NA	NA	NA	NA	NA	NA	NA	NA	NA	NA	NA	NA	NA	NA	NA	NA	NA	NA	NA	NA	NA	NA	NA
ENSGACG00000020446	arr3a	arrestin 3a, retinal (X-arrestin) [Source:ZFIN;Acc:ZDB-GENE-040718-102]	groupVII	18670294	18676401	-1	4.95607	0.000768101	0.00201169	-2.1305	0.101762	0.230856	-5.85722	0.00013885	0.0010751	-4.26807	0.00264164	0.00398414	1.53908	0.221071	0.247213	-3.1806	0.0186145	0.206678	-0.0235067	0.985621	0.984333	-1.35372	0.28099	0.303406	-2.87003	0.0141408	0.0535764	-0.566916	0.602563	0.567652	-4.37438	0.000417827	0.00335999	-6.71874	0.000169319	0.0025489	-1.61879	0.254746	0.310617	-1.67542	0.24458	0.37498	-5.39928
ENSGACG00000007705	gnat2	guanine nucleotide binding protein (G protein), alpha transducing activity polypeptide 2 [Source:ZFIN;Acc:ZDB-GENE-011128-10]	groupXII	10028631	10034853	1	3.5973	0.00078073	0.00204044	0.100144	0.917699	0.951964	-4.61084	4.02371e-05	0.00036421	-1.41847	0.0703365	0.0758282	1.68393	0.0320336	0.0412249	-0.496449	0.519602	0.781516	0.0438561	0.95706	0.953275	-0.562415	0.46519	0.484473	-1.79769	0.0238324	0.0792933	0.39103	0.61338	0.579165	-4.01001	3.72e-06	0.000235999	-4.11421	2.1604e-05	0.000764086	-1.49662	0.0849493	0.122875	0.0570061	0.947117	0.959357	-3.47225
ENSGACG00000018010	TMC2 (2 of 2)	transmembrane channel-like 2 [Source:HGNC Symbol;Acc:HGNC:16527]	groupXIV	10689883	10694722	-1	1.80477	0.000795716	0.00207188	0.107508	0.835148	0.903835	-0.993793	0.0588023	0.0572356	NA	NA	NA	NA	NA	NA	NA	NA	NA	NA	NA	NA	NA	NA	NA	NA	NA	NA	NA	NA	NA	NA	NA	NA	NA	NA	NA	NA	NA	NA	NA	NA	NA	NA
ENSGACG00000000022	matn4	matrilin 4 [Source:ZFIN;Acc:ZDB-GENE-050208-64]	scaffold_89	230109	238032	-1	1.76817	0.000799951	0.00208194	-0.153643	0.764072	0.861222	-1.44643	0.00571087	0.0132048	0.448662	0.298159	0.307219	0.977643	0.0234664	0.030868	-0.704992	0.0967115	0.411582	-0.385057	0.399905	0.362936	1.18854	0.00588442	0.00962378	0.484367	0.290852	0.483444	-0.137807	0.755653	0.734185	-1.40262	0.00241422	0.00659706	-0.00705174	0.990213	0.990811	0.473127	0.40707	0.460862	0.0779345	0.889718	0.915345	-0.407633
ENSGACG00000006693	NT5C1A (1 of 2)	5'-nucleotidase, cytosolic IA [Source:HGNC Symbol;Acc:HGNC:17819]	groupXV	2973149	2977521	1	0.425727	0.000800592	0.0020824	0.0801828	0.525218	0.703114	-0.199245	0.115613	0.100229	-0.0721083	0.596755	0.603448	-0.0689491	0.613284	0.635036	0.178931	0.18876	0.535217	0.38837	0.00763389	0.00594292	-0.126983	0.352321	0.373867	0.373745	0.00645878	0.0292791	0.101596	0.457232	0.415257	-0.171862	0.210198	0.174579	-0.0363718	0.805872	0.817695	0.0284589	0.847489	0.863645	0.121151	0.412415	0.533406	0.30183
ENSGACG00000011475	lhb	luteinizing hormone, beta polypeptide [Source:ZFIN;Acc:ZDB-GENE-040806-2]	groupVI	15261701	15263536	1	-5.79383	0.000817577	0.00211934	-5.67359	0.000883557	0.00296277	2.74793	0.0656496	0.0624708	1.20057	0.339709	0.348732	0.174883	0.887887	0.894814	-0.969823	0.438373	0.734504	-0.925452	0.480211	0.444745	-0.00237769	0.99847	0.998499	NA	NA	NA	NA	NA	NA	NA	NA	NA	-5.39234	0.000781298	0.00539487	-7.9562	1.04051e-05	0.000510421	2.80549	0.0509567	0.132976	-4.97968
ENSGACG00000019176	pfkfb3	6-phosphofructo-2-kinase/fructose-2,6-biphosphatase 3 [Source:ZFIN;Acc:ZDB-GENE-040426-2724]	groupIV	22147684	22153447	1	1.02949	0.000917576	0.00232891	-0.516548	0.0937766	0.216496	-0.91502	0.00321916	0.00965204	-0.408349	0.408393	0.417041	-0.278459	0.57258	0.596078	-1.19001	0.0172799	0.200103	0.569828	0.281068	0.245587	0.377673	0.444008	0.463799	1.42989	4.71915e-05	0.000415401	-0.227399	0.509724	0.469461	-0.286617	0.407867	0.375765	-0.120985	0.842879	0.852613	0.00266252	0.996519	0.996879	-0.571958	0.350213	0.477351	1.13093
ENSGACG00000005410	cyp46a2	cytochrome P450, family 46, subfamily A, polypeptide 2 [Source:ZFIN;Acc:ZDB-GENE-040426-1184]	groupXVIII	2537071	2565520	1	0.485336	0.000949219	0.00238689	0.0664337	0.649319	0.789105	0.0345845	0.813384	0.792751	0.404415	0.0608866	0.0660794	0.140281	0.515511	0.541065	-0.0867184	0.687154	0.865922	-0.0077289	0.972953	0.970576	0.424531	0.0492164	0.0625412	0.247242	0.140554	0.287995	-0.382606	0.0219109	0.0176977	-0.0126981	0.939648	0.936248	0.202922	0.225287	0.256097	-0.091289	0.586114	0.627613	-0.0564245	0.735807	0.796965	-0.0959717
ENSGACG00000017581	cngb1a	cyclic nucleotide gated channel beta 1a [Source:ZFIN;Acc:ZDB-GENE-050419-164]	groupII	22689793	22705772	-1	3.19097	0.00108274	0.00262521	0.14573	0.871433	0.925137	-0.257751	0.773706	0.749335	-0.816926	0.16352	0.1712	0.935373	0.107366	0.126494	-2.20047	0.000242985	0.025283	0.411166	0.506406	0.47185	-0.115185	0.842635	0.848613	1.79335	0.0605224	0.156309	0.577877	0.536234	0.497154	-0.0239367	0.979359	0.978106	-1.93809	0.0193029	0.0365009	-1.40789	0.0839457	0.121664	-2.58953	0.00223668	0.016203	-1.31179
ENSGACG00000020305	myo18aa	myosin XVIIIAa [Source:ZFIN;Acc:ZDB-GENE-080425-5]	groupVII	16142592	16192711	1	-0.542123	0.00121233	0.00285559	-0.152667	0.357844	0.557919	-0.167253	0.316046	0.273263	-0.0561774	0.835287	0.838185	-0.195139	0.470729	0.497545	-0.491974	0.0691136	0.359243	-0.0655765	0.818565	0.803252	0.0604945	0.82289	0.829682	-0.443861	0.0371228	0.110096	-0.0281481	0.894268	0.885472	-0.0198986	0.925593	0.921385	0.0210651	0.940429	0.944218	-0.153035	0.587442	0.62883	-0.110004	0.6962	0.766096	0.0313205
ENSGACG00000000355	si:dkey-222f2.1	si:dkey-222f2.1 [Source:ZFIN;Acc:ZDB-GENE-050208-726]	scaffold_883	3360	7343	-1	4.65521	0.00131579	0.00302063	-1.93424	0.139058	0.292858	-3.43336	0.0129878	0.0207575	NA	NA	NA	NA	NA	NA	NA	NA	NA	NA	NA	NA	NA	NA	NA	NA	NA	NA	NA	NA	NA	NA	NA	NA	NA	NA	NA	NA	NA	NA	NA	NA	NA	NA
ENSGACG00000017588			groupII	22706044	22707298	-1	3.53484	0.00131812	0.00302472	0.520709	0.610263	0.763263	0.43109	0.663463	0.630734	NA	NA	NA	NA	NA	NA	NA	NA	NA	NA	NA	NA	NA	NA	NA	2.91257	0.0134091	0.0514759	-0.26106	0.813744	0.797665	0.947359	0.38747	0.354348	NA	NA	NA	NA	NA	NA	NA	NA	NA	NA
ENSGACG00000006606	zgc:112484	zgc:112484 [Source:ZFIN;Acc:ZDB-GENE-050417-155]	groupXI	3172985	3193999	1	-0.34932	0.0013225	0.00303208	0.00359273	0.973116	0.984264	-0.0358246	0.738047	0.710637	0.0389364	0.819941	0.823098	-0.299444	0.0814572	0.0979787	-0.403056	0.0187622	0.207393	-0.0845865	0.640866	0.612715	-0.25926	0.131228	0.151848	-0.309927	0.00490913	0.0235886	-0.0677141	0.532632	0.493375	0.0274456	0.801888	0.791274	0.104024	0.494956	0.522114	-0.0375394	0.805762	0.826245	-0.0627024	0.68021	0.753539	-0.189006
ENSGACG00000004123			groupVIII	2313099	2315708	-1	4.04578	0.00135414	0.00308538	-0.0853413	0.939469	0.964671	-5.21533	8.83326e-05	0.00072281	NA	NA	NA	NA	NA	NA	NA	NA	NA	NA	NA	NA	NA	NA	NA	NA	NA	NA	NA	NA	NA	NA	NA	NA	NA	NA	NA	NA	NA	NA	NA	NA	NA	NA
ENSGACG00000003215	prph2a	peripherin 2a (retinal degeneration, slow) [Source:ZFIN;Acc:ZDB-GENE-000616-8]	groupV	2545786	2550169	-1	5.63851	0.00141194	0.00317585	-0.83309	0.565606	0.732457	-5.7757	0.00102101	0.0048591	NA	NA	NA	NA	NA	NA	NA	NA	NA	NA	NA	NA	NA	NA	NA	NA	NA	NA	NA	NA	NA	NA	NA	NA	NA	NA	NA	NA	NA	NA	NA	NA	NA	NA
ENSGACG00000009422	gnb3b	guanine nucleotide binding protein (G protein), beta polypeptide 3b [Source:ZFIN;Acc:ZDB-GENE-040426-2280]	groupX	14546539	14552132	-1	3.80209	0.00148067	0.00328432	0.0470361	0.965143	0.979609	-4.89144	0.000101513	0.000816785	-2.63833	0.0260711	0.0300455	2.06481	0.0707201	0.0859694	-2.07063	0.0734649	0.368261	0.0890566	0.939304	0.934038	-1.15117	0.305383	0.32755	-2.35935	0.00654516	0.0295907	0.759643	0.361803	0.318631	-3.8578	2.46e-05	0.000868415	-4.74337	0.000160018	0.00245797	-1.24488	0.249511	0.305236	0.476935	0.659787	0.737535	-4.22889
ENSGACG00000014535	cyp2n13	cytochrome P450, family 2, subfamily N, polypeptide 13 [Source:ZFIN;Acc:ZDB-GENE-041001-158]	groupVIII	19106719	19119924	1	1.73067	0.00152561	0.00335129	1.14384	0.032742	0.0883122	0.512014	0.336491	0.293219	0.530598	0.348739	0.357729	-0.314439	0.580333	0.603496	-0.281513	0.616937	0.832261	-0.728483	0.223438	0.190745	1.69821	0.00328976	0.00595085	1.46201	0.00402894	0.0202167	0.536325	0.279525	0.236554	-0.403663	0.419227	0.387716	0.0804835	0.869819	0.87794	-0.43586	0.379562	0.4345	-0.343912	0.49354	0.60308	-1.08286
ENSGACG00000009696	CIDEC	cell death-inducing DFFA-like effector c [Source:HGNC Symbol;Acc:HGNC:24229]	groupXVII	9849698	9852173	1	1.02973	0.00155479	0.00339431	0.438845	0.173586	0.343281	-0.718021	0.0263669	0.0320927	-0.318221	0.353293	0.362257	0.116624	0.733148	0.748854	0.243472	0.476677	0.757292	0.310638	0.394378	0.357347	-0.408499	0.234061	0.256758	1.0177	0.000585289	0.00402966	0.367507	0.207822	0.167172	-0.653824	0.026122	0.0241341	-0.695377	0.107207	0.135932	-0.164115	0.70205	0.733033	0.353965	0.410507	0.531742	-0.120853
ENSGACG00000017170			groupIV	5742527	5747140	-1	4.21908	0.00158085	0.00343744	-1.23861	0.298688	0.495367	-5.12068	0.000238237	0.00168722	-1.5632	0.123369	0.130134	1.57328	0.117676	0.137685	-0.787188	0.42988	0.729172	0.525362	0.618706	0.589317	-0.183156	0.852877	0.858492	-2.45699	0.018287	0.0649963	-0.689077	0.485415	0.444309	-4.23254	0.000134125	0.00205411	-5.34202	0.000308308	0.0035213	-1.6942	0.177464	0.228762	-0.792106	0.525407	0.629607	-5.47314
ENSGACG00000005618			groupXIX	7085211	7089607	-1	3.11787	0.00164664	0.0035258	0.0376866	0.967457	0.980965	-2.21721	0.0225933	0.0290375	NA	NA	NA	NA	NA	NA	NA	NA	NA	NA	NA	NA	NA	NA	NA	NA	NA	NA	NA	NA	NA	NA	NA	NA	NA	NA	NA	NA	NA	NA	NA	NA	NA	NA
ENSGACG00000012301	gnat1	guanine nucleotide binding protein (G protein), alpha transducing activity polypeptide 1 [Source:ZFIN;Acc:ZDB-GENE-011128-11]	groupXVII	14591379	14594859	-1	3.46635	0.00166633	0.00355152	-0.0228634	0.981806	0.989364	-4.75393	4.93727e-05	0.000429548	-2.45048	0.0315295	0.0357733	1.34759	0.219497	0.245592	-1.25293	0.253234	0.59858	0.458222	0.691219	0.666242	-0.897523	0.409563	0.430071	-2.22463	0.031424	0.0974248	-0.388851	0.694595	0.667315	-5.41928	5.54e-06	0.00032309	-6.70956	2.22812e-06	0.000276111	-1.97297	0.0838346	0.121527	0.907866	0.415978	0.536563	-3.13813
ENSGACG00000018779	col4a6	collagen, type IV, alpha 6 [Source:ZFIN;Acc:ZDB-GENE-101001-2]	groupVII	1036400	1060359	1	-0.419765	0.00171754	0.00363252	-0.0123271	0.925312	0.956427	-0.0413894	0.755653	0.72966	0.292943	0.187312	0.195485	0.331945	0.135607	0.156976	-0.203786	0.357223	0.681056	0.281609	0.231767	0.198577	0.761701	0.000620626	0.00183511	-0.0814092	0.662518	0.806651	0.136688	0.459312	0.417362	-0.16216	0.384333	0.351076	-0.165213	0.573313	0.597495	-0.204189	0.486682	0.535907	-0.330656	0.260198	0.390742	0.216956
ENSGACG00000010211	guk1b	guanylate kinase 1b [Source:ZFIN;Acc:ZDB-GENE-020916-1]	groupVIII	12928094	12932946	-1	3.1266	0.00181103	0.00376752	0.0674243	0.942144	0.966235	-3.80547	0.000228738	0.00163708	-1.40691	0.0879035	0.0938144	1.67592	0.0410455	0.05186	-0.996989	0.222637	0.570074	-0.387814	0.648736	0.620988	-0.199299	0.804554	0.811995	-1.51326	0.120971	0.257861	-0.158163	0.86845	0.857483	-4.21665	9.45e-05	0.00174644	-6.27199	3.71263e-06	0.00035536	-1.53704	0.156018	0.205111	-0.227409	0.833146	0.872046	-3.00803
ENSGACG00000017589			groupII	22718785	22722344	-1	3.72685	0.00183875	0.00380352	0.327164	0.763285	0.860755	0.0236914	0.98229	0.98019	NA	NA	NA	NA	NA	NA	NA	NA	NA	NA	NA	NA	NA	NA	NA	2.54233	0.0315887	0.0978036	0.481973	0.669893	0.640356	0.532576	0.63318	0.613785	-2.223	0.0665085	0.0923471	-1.28732	0.272556	0.328845	-2.95459	0.0170742	0.0643534	-2.62364
ENSGACG00000001741	s100a1	S100 calcium binding protein A1 [Source:ZFIN;Acc:ZDB-GENE-040916-1]	scaffold_122	177846	178506	-1	2.48028	0.00185715	0.00382853	0.0293859	0.969588	0.98221	-1.4758	0.0561155	0.0551776	NA	NA	NA	NA	NA	NA	NA	NA	NA	NA	NA	NA	NA	NA	NA	NA	NA	NA	NA	NA	NA	NA	NA	NA	NA	NA	NA	NA	NA	NA	NA	NA	NA	NA
ENSGACG00000007435	pdcb (1 of 2)	phosducin b [Source:ZFIN;Acc:ZDB-GENE-031023-2]	groupVIII	8465078	8467677	1	3.28572	0.00195424	0.00396575	-0.393522	0.689843	0.815099	-4.36124	9.21674e-05	0.000751446	-0.859786	0.286673	0.295733	2.17167	0.00746133	0.0107266	-0.743315	0.352359	0.677603	0.266848	0.749396	0.728601	-0.0659697	0.933965	0.936443	-1.82459	0.0599391	0.155256	0.207994	0.825032	0.810055	-3.90474	0.000164652	0.0022551	NA	NA	NA	NA	NA	NA	NA	NA	NA	NA
ENSGACG00000020778	tecta	tectorin alpha [Source:ZFIN;Acc:ZDB-GENE-110411-120]	groupVII	24910348	24922434	1	1.49539	0.00200639	0.00403694	0.195084	0.681629	0.809825	-0.87212	0.0680084	0.0642746	-0.0678804	0.863134	0.865527	-0.709023	0.079923	0.0962642	0.229065	0.551689	0.798845	-0.22467	0.58333	0.552172	0.361182	0.356457	0.377902	0.0649356	0.847077	0.918249	0.0301497	0.927723	0.921775	0.0440444	0.895486	0.889639	0.205133	0.525621	0.551746	0.0129602	0.968085	0.971486	0.272131	0.395192	0.518192	-0.045657
ENSGACG00000012574	slc2a1a	solute carrier family 2 (facilitated glucose transporter), member 1a [Source:ZFIN;Acc:ZDB-GENE-030131-3158]	groupXII	16618822	16626452	1	4.55757	0.00204546	0.00409222	0.567232	0.663694	0.798353	-5.16705	0.0006718	0.00366665	NA	NA	NA	NA	NA	NA	NA	NA	NA	NA	NA	NA	NA	NA	NA	NA	NA	NA	NA	NA	NA	NA	NA	NA	NA	NA	NA	NA	NA	NA	NA	NA	NA	NA
ENSGACG00000002787	inaa	internexin neuronal intermediate filament protein, alpha a [Source:ZFIN;Acc:ZDB-GENE-060531-65]	groupVI	1434642	1438648	-1	3.3383	0.00206638	0.00412179	-0.739608	0.460548	0.652035	-4.59272	6.27517e-05	0.000529601	-1.28135	0.221874	0.230512	1.3654	0.190226	0.215015	0.20737	0.840853	0.934074	0.277523	0.800339	0.783532	-0.848345	0.414927	0.43529	-1.84209	0.0810929	0.19257	0.0389563	0.969806	0.967392	-3.88152	0.000608481	0.00387458	-3.67689	0.00970027	0.0228899	-1.78446	0.174535	0.225543	0.841872	0.515528	0.621414	-4.46062
ENSGACG00000012427	ckmb	creatine kinase, muscle b [Source:ZFIN;Acc:ZDB-GENE-040426-2128]	groupI	15913134	15919082	1	-3.59005	0.00212446	0.00420209	-4.23559	0.000420309	0.00159091	0.80777	0.445577	0.402517	1.74936	0.0663898	0.0717478	0.968642	0.301764	0.33009	-1.51729	0.111454	0.435507	-0.95173	0.327242	0.290609	1.41692	0.134169	0.154937	-1.56542	0.141885	0.290002	-3.1383	0.00506998	0.00709385	4.35988	0.000226622	0.00260655	-3.8939	0.00443586	0.013984	-0.577589	0.635813	0.672901	1.25709	0.309657	0.439176	-6.31966
ENSGACG00000005959	CKMT2 (2 of 2)	creatine kinase, mitochondrial 2 (sarcomeric) [Source:HGNC Symbol;Acc:HGNC:1996]	groupXIII	4441375	4446248	1	3.69624	0.00224528	0.00436795	-0.425224	0.697019	0.819674	-4.7727	0.000176626	0.00132114	-2.06425	0.0445765	0.0492949	0.755344	0.44386	0.471403	-1.63651	0.106925	0.428399	0.637955	0.545983	0.513069	-0.985443	0.322345	0.344292	-1.68557	0.0513479	0.139112	0.00102607	0.999075	0.998994	-4.09002	1.44e-05	0.000627907	-5.17189	0.000184319	0.00268301	-1.40878	0.229562	0.284462	-0.513881	0.659732	0.737488	-4.01604
ENSGACG00000003833	osbpl7	oxysterol binding protein-like 7 [Source:ZFIN;Acc:ZDB-GENE-041010-212]	groupV	4513231	4520750	-1	2.98213	0.00230197	0.004441	-0.709319	0.44099	0.63546	-4.1476	5.54083e-05	0.000475484	-0.398498	0.610376	0.616865	1.40536	0.071841	0.087226	0.278027	0.720814	0.881464	-0.289164	0.724584	0.701914	-0.199754	0.798129	0.805822	-0.764828	0.404369	0.600649	0.578787	0.533096	0.493857	-3.47054	0.000482425	0.00355327	-2.94756	0.00178601	0.00814155	-1.96866	0.029626	0.0523291	1.04755	0.274175	0.404676	-1.92095
ENSGACG00000009073	myo6b	myosin VIb [Source:ZFIN;Acc:ZDB-GENE-030318-3]	groupXV	6819291	6846566	1	1.2687	0.00233682	0.00448285	-0.0689415	0.866719	0.922382	-1.23631	0.0030278	0.00933318	0.0536153	0.888966	0.890916	0.354806	0.354894	0.383545	-0.52301	0.175628	0.520501	-0.552176	0.173909	0.144996	-0.121425	0.753748	0.763157	0.398261	0.491842	0.678887	-0.987125	0.0857257	0.0618565	-0.765597	0.186236	0.151684	-2.32595	0.00129267	0.00685479	-1.66401	0.0180624	0.0356388	0.200715	0.774964	0.827273	-1.23447
ENSGACG00000009762			groupX	15033533	15042028	1	1.25267	0.00235693	0.00450833	0.72466	0.0688632	0.169394	-0.713116	0.0747713	0.0694102	0.0734402	0.876554	0.878717	0.352224	0.454048	0.481314	0.259014	0.576053	0.811583	0.621403	0.211168	0.179299	0.133735	0.776836	0.785392	0.953779	0.0107741	0.0435437	0.943648	0.0097553	0.0102011	-0.584995	0.110314	0.0841416	0.107256	0.791324	0.803957	0.495266	0.21928	0.273593	0.247386	0.536422	0.638725	-0.0840385
ENSGACG00000008019	syt5b	synaptotagmin Vb [Source:ZFIN;Acc:ZDB-GENE-050522-134]	groupV	9906473	9910321	-1	1.89227	0.00236239	0.0045137	-0.146784	0.807883	0.88768	-2.41522	0.000133177	0.00103758	-0.514597	0.201511	0.209931	0.52374	0.18941	0.214163	-0.156371	0.695104	0.869652	0.714108	0.0948751	0.0752807	-0.14427	0.719069	0.729881	0.340188	0.519487	0.701728	-0.136842	0.794637	0.776755	-2.19647	6.16e-05	0.00141884	-1.10941	0.00974827	0.0229616	-0.642256	0.130329	0.176094	0.618873	0.150147	0.271599	0.236163
ENSGACG00000018668			groupVII	518792	520048	1	6.33709	0.00245948	0.00463702	-6.50576	0.00182888	0.00542119	5.26504	0.00779621	0.015637	-8.90847	0.000793484	0.00164258	-6.69209	0.0081572	0.0116315	-9.25582	0.000690154	0.0434515	-8.85101	0.000908742	0.000755153	-0.982915	0.622324	0.636635	7.05987	0.000467253	0.00323541	-7.0126	0.000433173	0.00238265	7.63145	0.00022425	0.00259373	-8.2711	0.00764692	0.0195781	-9.61214	0.00206123	0.00749038	-10.2361	0.00144112	0.012032	-5.60429
ENSGACG00000016811	pde6a	phosphodiesterase 6A, cGMP-specific, rod, alpha [Source:ZFIN;Acc:ZDB-GENE-030616-42]	groupIV	4184397	4203182	-1	2.87092	0.00254435	0.0047456	0.0889447	0.920522	0.953616	-4.11832	4.19295e-05	0.000374963	-2.23056	0.0256275	0.0295751	1.16014	0.225717	0.252035	-1.25219	0.195797	0.542785	0.743116	0.466999	0.43117	-0.893383	0.351494	0.373049	-2.07882	0.0173507	0.0624777	-0.377044	0.654693	0.623839	-4.53489	2.42e-06	0.000173232	-4.94569	6.07498e-05	0.00131505	-1.57637	0.137046	0.183778	0.118359	0.910804	0.931474	-2.6355
ENSGACG00000011259	CAMKK1 (1 of 2)	calcium/calmodulin-dependent protein kinase kinase 1, alpha [Source:HGNC Symbol;Acc:HGNC:1469]	groupI	12361944	12367073	-1	1.31959	0.0026327	0.0048584	0.416846	0.333717	0.533144	-0.980756	0.0232833	0.0296206	0.0772103	0.843457	0.846182	0.609132	0.118746	0.138848	-0.477101	0.223237	0.570659	0.213562	0.607183	0.577193	0.549808	0.159294	0.181001	0.206078	0.752582	0.863657	0.379522	0.555534	0.517585	-1.93464	0.00359511	0.00788965	NA	NA	NA	NA	NA	NA	NA	NA	NA	NA
ENSGACG00000002907	sult1st4	sulfotransferase family 1, cytosolic sulfotransferase 4 [Source:ZFIN;Acc:ZDB-GENE-040426-2054]	groupXII	1048504	1051783	-1	0.665133	0.00274399	0.00499258	-0.0347269	0.874963	0.927198	-0.357793	0.105832	0.0928267	0.140569	0.547981	0.555356	-0.00932798	0.968222	0.970174	0.191108	0.415011	0.719778	0.153228	0.537618	0.504322	-0.218199	0.352122	0.37368	0.390052	0.0865166	0.201738	-0.0761535	0.736713	0.713502	-0.468834	0.0395173	0.0325141	0.140399	0.6054	0.62806	-0.270775	0.3199	0.376216	0.520822	0.0563179	0.142063	0.0188528
ENSGACG00000019087	SLC5A8	solute carrier family 5 (sodium/monocarboxylate cotransporter), member 8 [Source:HGNC Symbol;Acc:HGNC:19119]	groupIV	21532138	21536424	-1	4.03958	0.00276603	0.00502121	1.1751	0.368131	0.568167	-3.49399	0.00891762	0.0168026	NA	NA	NA	NA	NA	NA	NA	NA	NA	NA	NA	NA	NA	NA	NA	NA	NA	NA	NA	NA	NA	NA	NA	NA	NA	NA	NA	NA	NA	NA	NA	NA	NA	NA
ENSGACG00000020168	ckma	creatine kinase, muscle a [Source:ZFIN;Acc:ZDB-GENE-980526-109]	groupVII	12658666	12661721	1	-3.69676	0.00276941	0.00502484	-4.10382	0.00107956	0.00346911	0.34821	0.753365	0.727201	2.3418	0.0543146	0.0593088	1.21957	0.302277	0.33061	-0.698923	0.549307	0.797603	-1.52355	0.212182	0.180243	2.01372	0.0948156	0.113049	-1.52436	0.172551	0.334727	-2.86333	0.0139707	0.0128008	4.66829	0.000216977	0.00255292	-4.44649	0.0113642	0.0254197	-0.755861	0.621304	0.659762	1.23351	0.425049	0.544465	-6.69011
ENSGACG00000002618	nop16 (1 of 4)	NOP16 nucleolar protein homolog (yeast) [Source:ZFIN;Acc:ZDB-GENE-040718-267]	groupVI	1041607	1044896	1	-0.62093	0.0028313	0.00509602	0.473345	0.0217196	0.0585809	0.040959	0.842407	0.824581	0.169016	0.380779	0.389601	0.0509514	0.791903	0.804373	-0.0849035	0.660368	0.85334	0.15933	0.437477	0.401026	0.335015	0.0825541	0.0997738	-0.608544	0.00518376	0.0246276	0.325613	0.131358	0.0982742	0.0312986	0.884936	0.878497	0.197909	0.337754	0.368417	-0.0342049	0.868531	0.882488	-0.0300691	0.884275	0.911214	0.102658
ENSGACG00000006407	gucy2f	guanylate cyclase 2F, retinal [Source:ZFIN;Acc:ZDB-GENE-011128-7]	groupI	3129406	3136785	-1	2.96835	0.00307071	0.00538765	-0.32136	0.732597	0.841897	-3.78219	0.000262116	0.00182304	-0.663608	0.524939	0.532553	1.95651	0.0645267	0.0789771	-0.813442	0.436164	0.733116	0.173856	0.874227	0.86335	-0.0678551	0.947902	0.949818	NA	NA	NA	NA	NA	NA	NA	NA	NA	-7.60108	0.000235273	0.0030781	-2.3678	0.140541	0.187728	-0.0537334	0.972185	0.978589	-3.01283
ENSGACG00000011714	ADCK3 (1 of 2)	aarF domain containing kinase 3 [Source:HGNC Symbol;Acc:HGNC:16812]	groupXV	11493917	11501523	-1	1.48815	0.00314859	0.00547846	0.541249	0.274484	0.468229	-0.0561232	0.909237	0.898623	0.563094	0.359358	0.368284	1.0964	0.0765712	0.0925119	-0.577147	0.347839	0.674325	-0.0523843	0.935587	0.929998	0.698314	0.256265	0.278847	1.07154	0.0172312	0.0621588	0.681997	0.126943	0.0945367	-0.102977	0.816374	0.806464	-0.27715	0.57382	0.597977	0.504873	0.305459	0.361872	-0.233383	0.635969	0.718736	-0.12082
ENSGACG00000001419	sagb	S-antigen; retina and pineal gland (arrestin) b [Source:ZFIN;Acc:ZDB-GENE-050913-98]	scaffold_186	134753	138182	1	4.37166	0.00320279	0.00554439	-0.382018	0.768103	0.863681	-5.60488	0.000364577	0.00235428	-4.97893	0.0042426	0.00594258	2.00414	0.187088	0.211739	-3.37208	0.0370593	0.277557	0.918277	0.562208	0.529999	-1.30917	0.379868	0.400934	-3.34953	0.001261	0.00795776	0.492092	0.602428	0.567508	-5.11763	4.15e-06	0.000257831	-5.75521	0.000254216	0.00320545	-1.91134	0.14821	0.196367	0.494264	0.706366	0.77402	-5.14934
ENSGACG00000004454	dennd2c	DENN/MADD domain containing 2C [Source:ZFIN;Acc:ZDB-GENE-081105-71]	groupXII	4036539	4046719	-1	-0.531703	0.00329372	0.00565321	0.147293	0.410732	0.608545	-0.107287	0.55091	0.51203	0.00879487	0.96205	0.962713	0.224982	0.223267	0.249486	0.00726365	0.968707	0.987189	0.203749	0.301153	0.265099	0.327531	0.0760581	0.0926485	-0.447984	0.0176667	0.0633466	0.00194629	0.991704	0.991039	-0.278709	0.141751	0.110916	-0.139802	0.471331	0.499204	-0.187141	0.335449	0.391587	0.0693228	0.720877	0.785334	0.11771
ENSGACG00000006472	siae (2 of 2)	sialic acid acetylesterase [Source:ZFIN;Acc:ZDB-GENE-040426-1032]	groupI	3185346	3192141	-1	0.425536	0.00333011	0.00569809	0.142645	0.320561	0.51924	-0.0141845	0.921571	0.91238	0.0451126	0.781743	0.785573	0.134992	0.40744	0.435599	0.133093	0.412143	0.717952	0.10021	0.56079	0.5285	-0.0493403	0.762564	0.771671	0.279648	0.115174	0.248702	0.273145	0.122284	0.0906623	-0.0410267	0.817104	0.807229	0.146609	0.416784	0.446114	0.119971	0.506573	0.554461	0.16484	0.35937	0.485778	0.241582
ENSGACG00000014752			groupI	22723990	22724814	1	-2.92178	0.00340129	0.00578376	-3.22904	0.00113466	0.00360785	-0.580542	0.528997	0.489141	2.22102	0.048539	0.0533884	1.52671	0.170221	0.193935	-0.616637	0.570312	0.808608	-1.0451	0.344516	0.307664	1.15334	0.299052	0.321292	-0.396864	0.715938	0.841221	-2.30134	0.0394964	0.0290172	3.76173	0.00152512	0.00547093	-4.14645	0.0121975	0.0266399	-1.54324	0.297372	0.353816	1.32154	0.372055	0.497411	-6.10751
ENSGACG00000018033	arl3l2	ADP-ribosylation factor-like 3, like 2 [Source:ZFIN;Acc:ZDB-GENE-040426-1678]	groupIV	11017480	11020806	-1	2.59597	0.00345139	0.00583788	-0.315104	0.708492	0.826864	-3.27887	0.000318512	0.00212086	-0.619271	0.362051	0.37093	1.54434	0.0223067	0.0294549	-0.289259	0.666796	0.85637	-0.3433	0.624455	0.595365	-0.261057	0.699429	0.71096	-1.23818	0.202682	0.375847	-1.02283	0.288436	0.245376	-4.06295	0.000133537	0.00205066	-4.6741	0.00309128	0.0112659	-1.89547	0.174085	0.225053	-0.388571	0.77724	0.829032	-2.81947
ENSGACG00000016903	rom1b	retinal outer segment membrane protein 1b [Source:ZFIN;Acc:ZDB-GENE-040426-1073]	groupIV	5039722	5043757	1	4.94768	0.00353592	0.00592531	-0.788433	0.586449	0.747061	-6.81468	0.000231699	0.00165204	-5.80169	0.00958816	0.0121952	1.85819	0.324437	0.35299	-3.9064	0.0574197	0.333067	0.535719	0.784037	0.765927	-1.48724	0.425483	0.445688	-4.91736	0.000746046	0.00501863	1.26655	0.310135	0.266936	-6.17242	5.45e-05	0.00133365	-9.40647	3.10627e-05	0.000931173	-1.96241	0.223874	0.27847	-0.548425	0.72927	0.79186	-6.22529
ENSGACG00000017065	clul1	clusterin-like 1 (retinal) [Source:ZFIN;Acc:ZDB-GENE-031118-57]	groupIII	12784519	12788659	1	4.05714	0.00369569	0.00610578	-0.484839	0.696378	0.81927	-6.35195	4.59059e-05	0.000404886	-3.14275	0.0286274	0.0327292	1.10068	0.40723	0.435386	-1.90032	0.164315	0.5072	0.418886	0.765083	0.745498	-1.27493	0.340709	0.362411	-2.95911	0.00229638	0.0129612	0.845105	0.352026	0.308794	-4.76601	4.68e-06	0.000283341	-5.34173	9.77178e-05	0.00174977	-1.65559	0.154193	0.203082	0.757775	0.515518	0.621407	-5.04607
ENSGACG00000007397	atp2a1l	ATPase, Ca++ transporting, cardiac muscle, fast twitch 1 like [Source:ZFIN;Acc:ZDB-GENE-041229-2]	groupV	9492039	9501201	1	-3.45593	0.00376289	0.00618047	-3.55482	0.00295217	0.00841283	0.103595	0.923698	0.914753	1.6778	0.0563326	0.0613921	0.526684	0.542135	0.566732	-1.36236	0.121896	0.451293	-0.583777	0.514836	0.480568	1.40673	0.107737	0.126948	-1.90074	0.0757699	0.183433	-2.84492	0.00995706	0.0103249	4.98013	4.29e-05	0.0011851	-4.828	0.0002532	0.00319835	-0.759474	0.500284	0.548593	1.50465	0.190209	0.317511	-4.63172
ENSGACG00000015964	pde6h (1 of 2)	phosphodiesterase 6H, cGMP-specific, cone, gamma [Source:ZFIN;Acc:ZDB-GENE-040426-1754]	groupIX	580825	582033	1	4.50196	0.00378677	0.00620466	-0.276335	0.837493	0.905201	-5.39726	0.000877577	0.00439179	-3.97791	0.014496	0.0176032	2.0449	0.171098	0.194864	-3.24072	0.0394442	0.284965	-0.880791	0.562358	0.530155	-0.618553	0.668558	0.681259	-2.92778	0.0149811	0.0559861	1.34186	0.238599	0.196539	-4.56281	0.00041785	0.00335999	-5.50565	0.000800864	0.00546015	-0.514063	0.703927	0.734731	-0.381472	0.780928	0.831885	-5.63479
ENSGACG00000006779			groupXVI	13588753	13591693	1	2.79476	0.00381153	0.00623552	-0.0805986	0.929625	0.95895	-3.29667	0.000802983	0.00414236	-0.608068	0.491067	0.498934	2.00967	0.0237448	0.0312036	-0.598999	0.489536	0.764703	0.448818	0.625226	0.596185	-0.0396798	0.963961	0.965292	NA	NA	NA	NA	NA	NA	NA	NA	NA	NA	NA	NA	NA	NA	NA	NA	NA	NA	NA
ENSGACG00000020132			scaffold_84	45192	47422	1	0.504328	0.0038133	0.00623681	0.0172751	0.920669	0.953702	0.315569	0.0694337	0.0653553	0.213366	0.2289	0.237586	-0.0151797	0.931865	0.936096	0.110415	0.533384	0.789052	-0.0715139	0.703301	0.67914	0.187118	0.291688	0.314008	0.260485	0.102263	0.227844	-0.0892524	0.575114	0.538253	0.234555	0.141208	0.110425	0.103168	0.501226	0.52815	0.162123	0.290612	0.347063	0.0442667	0.772683	0.825519	-0.0415156
ENSGACG00000012325	prph2b	peripherin 2b (retinal degeneration, slow) [Source:ZFIN;Acc:ZDB-GENE-000616-9]	groupVI	16878548	16882045	-1	3.32038	0.0038247	0.00624978	0.694931	0.518303	0.697944	-4.74099	0.000114154	0.00090772	NA	NA	NA	NA	NA	NA	NA	NA	NA	NA	NA	NA	NA	NA	NA	NA	NA	NA	NA	NA	NA	NA	NA	NA	NA	NA	NA	NA	NA	NA	NA	NA	NA	NA
ENSGACG00000014881			groupXI	16223914	16226389	-1	0.993789	0.0038498	0.00627912	-0.0848347	0.803134	0.884835	-0.597951	0.0811924	0.074252	0.733378	0.111027	0.117508	0.838851	0.0687779	0.0837934	0.630715	0.169426	0.513268	0.359896	0.46034	0.424331	1.52898	0.00103979	0.00254043	1.05527	0.00414315	0.0206538	-0.0754004	0.835983	0.82201	-0.821122	0.0254081	0.0236781	0.222548	0.633609	0.654885	0.535526	0.251391	0.307188	0.312718	0.501574	0.60984	0.576806
ENSGACG00000018796	cmasb	cytidine monophosphate N-acetylneuraminic acid synthetase b [Source:ZFIN;Acc:ZDB-GENE-120427-1]	groupVII	1130001	1132898	1	0.410252	0.00388695	0.00631629	-0.212328	0.131228	0.280519	0.0841294	0.551602	0.512751	0.13055	0.426473	0.434888	0.305062	0.0633383	0.0776121	0.435227	0.00795345	0.141684	-0.0257104	0.88265	0.872493	0.453806	0.00573997	0.00942503	0.368702	0.0334741	0.102043	-0.297021	0.0851792	0.0614493	0.0680185	0.69408	0.678032	0.2816	0.153095	0.183105	0.38492	0.0508894	0.0807151	0.293612	0.135914	0.254284	0.0399572
ENSGACG00000006726	pde6c	phosphodiesterase 6C, cGMP-specific, cone, alpha prime [Source:ZFIN;Acc:ZDB-GENE-040426-1664]	groupV	8799194	8807124	1	2.51251	0.00393414	0.00637286	0.244875	0.768059	0.863654	-3.77021	4.16253e-05	0.00037321	-1.1219	0.0964763	0.102605	1.14963	0.0841566	0.100986	-0.715158	0.288574	0.628845	-0.286146	0.684367	0.658925	-0.378555	0.569482	0.585598	-1.01389	0.216235	0.393572	0.32502	0.690509	0.662849	-3.89596	1.61e-05	0.000676554	-4.14029	0.000339763	0.00368415	-1.52385	0.139727	0.1868	0.164066	0.874078	0.903421	-3.26432
ENSGACG00000017067			groupXIV	6755601	6756832	1	0.647113	0.00399356	0.00644182	-0.0762101	0.729133	0.839758	-0.150387	0.497042	0.455649	0.319962	0.163228	0.170905	0.53077	0.0207458	0.0275024	0.141126	0.538282	0.79167	0.00941452	0.969065	0.966352	0.191638	0.405611	0.426204	0.389579	0.139999	0.287155	0.0368259	0.886335	0.876927	-0.431249	0.0993071	0.075204	0.132374	0.667601	0.687135	0.0928752	0.763457	0.788327	0.120784	0.693791	0.76421	-0.228983
ENSGACG00000018117	phpt1	phosphohistidine phosphatase 1 [Source:ZFIN;Acc:ZDB-GENE-040801-85]	groupXIV	11289169	11291245	-1	-0.459924	0.00404661	0.00650073	-0.00297828	0.985078	0.991257	0.0593607	0.70948	0.679834	-0.182084	0.208867	0.217382	0.204966	0.156753	0.179606	-0.0724913	0.61663	0.832108	-0.0703998	0.64691	0.619069	-0.0520136	0.719523	0.730314	-0.526619	0.00113399	0.0072799	0.0588413	0.714857	0.689561	-0.0150644	0.925611	0.921403	-0.139552	0.322457	0.353226	0.182254	0.195718	0.248494	-0.127024	0.366972	0.492758	-0.244227
ENSGACG00000007162			groupXI	3854940	3856853	1	3.82929	0.00405825	0.00651359	-0.194656	0.87063	0.924673	-5.57842	0.000117139	0.000929811	-2.9423	0.0316423	0.0358828	1.97545	0.13242	0.15358	-2.91633	0.0335041	0.266041	0.259975	0.847392	0.834317	-0.815884	0.52318	0.540808	-3.54518	0.00287653	0.0154907	-0.130241	0.903151	0.895109	-4.42879	0.000294869	0.00292027	-7.95735	1.06315e-06	0.000153573	-1.64708	0.175614	0.226724	-1.23836	0.312038	0.441469	-4.50899
ENSGACG00000010645	thyn1	thymocyte nuclear protein 1 [Source:ZFIN;Acc:ZDB-GENE-040426-1585]	groupI	11088226	11089320	1	0.35019	0.0042413	0.0067158	0.100283	0.405903	0.604094	-0.059978	0.621639	0.586464	0.0225712	0.893031	0.894946	0.126331	0.451838	0.479149	0.267783	0.109984	0.433235	0.485468	0.00682313	0.00529445	0.404819	0.0157923	0.0226008	0.428723	0.00438443	0.0215885	0.0768894	0.604853	0.570099	-0.268478	0.0732709	0.0553811	0.0656583	0.723707	0.740173	0.0349857	0.85066	0.866488	0.123306	0.505766	0.61332	0.331062
ENSGACG00000014777	socs7	suppressor of cytokine signaling 7 [Source:ZFIN;Acc:ZDB-GENE-080204-125]	groupXI	15885037	15887971	1	0.6961	0.0042497	0.0067248	-0.292692	0.226388	0.411287	0.00313789	0.989647	0.988428	0.127592	0.657315	0.663073	0.0869504	0.762426	0.776618	0.754254	0.00904383	0.15011	0.956827	0.00211098	0.00169253	0.137857	0.631742	0.645699	0.699372	0.00224456	0.0127387	-0.166401	0.464126	0.422348	-0.0543769	0.811047	0.800896	0.040758	0.871026	0.879077	0.0313535	0.900622	0.911184	0.486435	0.0528332	0.136201	0.660385
ENSGACG00000000615	FAIM2 (1 of 2)	Fas apoptotic inhibitory molecule 2 [Source:HGNC Symbol;Acc:HGNC:17067]	scaffold_27	1372981	1374626	1	2.32828	0.00425826	0.00673426	-0.240931	0.757658	0.857321	-3.10302	0.000213589	0.00154474	-0.231911	0.696391	0.701481	0.846444	0.149572	0.171963	0.0971239	0.86859	0.945809	0.19621	0.752292	0.731695	0.0909923	0.878009	0.882564	NA	NA	NA	NA	NA	NA	NA	NA	NA	NA	NA	NA	NA	NA	NA	NA	NA	NA	NA
ENSGACG00000012747			groupI	16528308	16530918	1	3.26945	0.00435532	0.00684156	1.53228	0.178048	0.349413	-2.20039	0.0482548	0.0491469	NA	NA	NA	NA	NA	NA	NA	NA	NA	NA	NA	NA	NA	NA	NA	NA	NA	NA	NA	NA	NA	NA	NA	NA	NA	NA	NA	NA	NA	NA	NA	NA	NA	NA
ENSGACG00000018432	stc2a	stanniocalcin 2a [Source:ZFIN;Acc:ZDB-GENE-041008-14]	groupIV	13930376	13933821	-1	0.710417	0.00442949	0.00692397	-0.148757	0.545475	0.718019	-0.194606	0.432409	0.389163	0.465563	0.0732282	0.0787857	-0.0251605	0.923657	0.928379	-0.350421	0.176171	0.521123	-0.20958	0.44179	0.405414	0.427963	0.10071	0.119379	0.463051	0.101108	0.225977	-0.45277	0.106301	0.0777213	-0.277727	0.326164	0.290729	0.140467	0.634501	0.655709	-0.235752	0.428226	0.48095	-0.660819	0.0254913	0.0840979	-0.0326101
ENSGACG00000016728	coq4	coenzyme Q4 homolog (S. cerevisiae) [Source:ZFIN;Acc:ZDB-GENE-060526-218]	groupXIV	5473219	5476349	1	0.332746	0.00453153	0.00703337	-0.0387319	0.73654	0.844339	-0.0689376	0.553155	0.514383	-0.126744	0.313696	0.322749	0.0167385	0.894143	0.900713	0.260229	0.0387466	0.282834	0.0960421	0.470945	0.435228	-0.0615087	0.625509	0.63967	0.29471	0.0236813	0.0789232	-0.0249123	0.846323	0.83333	-0.0570773	0.659799	0.641951	-0.0218537	0.868483	0.876665	-0.0434653	0.742054	0.769086	0.241341	0.067153	0.159546	-0.0220929
ENSGACG00000001939	C14orf159	chromosome 14 open reading frame 159 [Source:HGNC Symbol;Acc:HGNC:20498]	scaffold_128	80257	89042	-1	-0.594424	0.00462693	0.0071367	0.00173063	0.993384	0.996139	0.417138	0.0463516	0.04767	-0.096881	0.739921	0.744381	0.0274347	0.925096	0.929721	-0.420673	0.150175	0.489761	0.242428	0.435021	0.398543	0.150524	0.60599	0.620871	-0.629814	0.00802938	0.0346921	0.0635321	0.788019	0.76956	0.487628	0.0398346	0.0327173	0.0629561	0.848185	0.85761	0.0656416	0.841811	0.858535	-0.318956	0.332475	0.460812	0.317282
ENSGACG00000010730	TMPRSS5	transmembrane protease, serine 5 [Source:HGNC Symbol;Acc:HGNC:14908]	groupI	11407005	11410700	1	0.583789	0.00470182	0.00722436	0.0936549	0.64607	0.786991	-0.0626029	0.760341	0.734781	-0.0681696	0.820888	0.824027	-0.303153	0.315238	0.343732	0.178121	0.553909	0.800025	0.60126	0.0627499	0.0488079	0.199469	0.507492	0.525624	0.838045	0.181307	0.346945	0.0724216	0.905999	0.898203	-0.398207	0.52091	0.495097	-0.540084	0.394821	0.424596	-1.21657	0.0592832	0.0913825	-0.337022	0.595096	0.686241	-0.621904
ENSGACG00000004859	slc24a1	solute carrier family 24 (sodium/potassium/calcium exchanger), member 1 [Source:ZFIN;Acc:ZDB-GENE-060503-191]	groupXIX	6447101	6452382	1	3.79447	0.00470607	0.00722845	-0.654559	0.592858	0.751484	-4.92958	0.000461229	0.00279469	NA	NA	NA	NA	NA	NA	NA	NA	NA	NA	NA	NA	NA	NA	NA	NA	NA	NA	NA	NA	NA	NA	NA	NA	NA	NA	NA	NA	NA	NA	NA	NA	NA	NA
ENSGACG00000005385	GALNT3	polypeptide N-acetylgalactosaminyltransferase 3 [Source:HGNC Symbol;Acc:HGNC:4125]	groupXVI	10644150	10648972	-1	-0.463692	0.00498326	0.00753118	0.0865034	0.595403	0.753225	-0.209189	0.204526	0.171055	-0.300445	0.163717	0.171402	-0.274512	0.203806	0.229211	-0.122299	0.568553	0.807696	-0.142407	0.530134	0.496498	0.0322891	0.880622	0.885071	-0.0810836	0.744868	0.859043	0.237461	0.333043	0.289826	0.182133	0.466317	0.437318	0.0796648	0.765227	0.779384	0.148545	0.577438	0.619664	0.307609	0.245819	0.376264	-0.271046
ENSGACG00000016746	colm	collomin [Source:ZFIN;Acc:ZDB-GENE-050119-4]	groupII	18045594	18048728	1	0.868162	0.00505459	0.00760353	-0.0375826	0.902403	0.943116	-0.414743	0.176838	0.147937	0.924167	0.0389908	0.0435139	0.260685	0.561835	0.58571	-0.650509	0.145621	0.483888	-0.364257	0.437061	0.4006	0.0845874	0.851103	0.856779	0.236556	0.398158	0.594716	0.544443	0.0504376	0.0364256	0.222833	0.425216	0.394023	0.666045	0.011802	0.0260685	0.438404	0.097394	0.137622	0.287708	0.275938	0.406425	-0.412065
ENSGACG00000003189			groupXX	516953	520979	-1	3.49798	0.00505516	0.00760388	0.640962	0.578754	0.741725	-4.7041	0.000346823	0.00226287	NA	NA	NA	NA	NA	NA	NA	NA	NA	NA	NA	NA	NA	NA	NA	NA	NA	NA	NA	NA	NA	NA	NA	NA	NA	NA	NA	NA	NA	NA	NA	NA	NA	NA
ENSGACG00000014494	slc12a7a	solute carrier family 12, member 7a [Source:ZFIN;Acc:ZDB-GENE-070912-696]	groupIII	4902925	4919919	-1	-0.610569	0.00506372	0.00761311	-0.271435	0.205222	0.384894	0.175399	0.417209	0.373722	-0.166253	0.476668	0.484702	-0.113328	0.62799	0.64903	-0.0939883	0.68824	0.866438	-0.385975	0.118452	0.0955811	-0.0371855	0.873485	0.878246	-0.292595	0.21453	0.391372	-0.455813	0.0511665	0.0369325	0.387182	0.100588	0.0762379	-0.387688	0.0956368	0.123745	0.0177018	0.938937	0.945424	-0.237087	0.306623	0.436257	-0.106417
ENSGACG00000014325	cep135	centrosomal protein 135 [Source:ZFIN;Acc:ZDB-GENE-041210-325]	groupVIII	18785761	18791670	1	-0.319354	0.00507032	0.00762024	0.0770878	0.49525	0.680192	-0.200165	0.0782488	0.0720372	0.193245	0.195944	0.204228	0.308362	0.0391851	0.0496687	0.44193	0.00307548	0.0909302	0.442682	0.0055242	0.00429049	0.438348	0.00337123	0.00606852	-0.178979	0.141493	0.289404	0.186325	0.124279	0.0922892	-0.282169	0.0209087	0.0208493	0.14206	0.36936	0.399633	0.111374	0.481788	0.531361	0.267154	0.0909436	0.194953	0.277088
ENSGACG00000012594	irgq2	immunity-related GTPase family, q2 [Source:ZFIN;Acc:ZDB-GENE-051212-7]	groupXX	14141597	14143269	-1	3.8626	0.0051231	0.00767939	-0.953441	0.446755	0.640394	-4.24818	0.00236691	0.00811747	NA	NA	NA	NA	NA	NA	NA	NA	NA	NA	NA	NA	NA	NA	NA	NA	NA	NA	NA	NA	NA	NA	NA	NA	NA	NA	NA	NA	NA	NA	NA	NA	NA	NA
ENSGACG00000018317	nr5a1b	nuclear receptor subfamily 5, group A, member 1b [Source:ZFIN;Acc:ZDB-GENE-040702-6]	groupXIV	13848579	13856678	-1	-6.31472	0.00515525	0.00771679	-5.07404	0.015118	0.0407077	3.29167	0.0873028	0.0789049	0.519671	0.715962	0.720753	-0.343022	0.809935	0.821407	0.646746	0.651123	0.848926	0.012682	0.993304	0.992703	-1.28389	0.375127	0.396273	NA	NA	NA	NA	NA	NA	NA	NA	NA	-5.88741	0.0130767	0.0278995	-10.4328	0.000280662	0.00233051	3.23043	0.120754	0.235167	-2.4564
ENSGACG00000010817	tdh	L-threonine dehydrogenase [Source:ZFIN;Acc:ZDB-GENE-040426-2379]	groupXVIII	10851941	10855974	-1	0.67349	0.00519117	0.00775478	0.287827	0.230021	0.415773	-0.30436	0.203907	0.170531	-0.21538	0.546465	0.553869	-0.319697	0.371106	0.399703	-0.058939	0.868885	0.945932	0.207272	0.584843	0.553766	-1.01805	0.00481453	0.00812639	0.496883	0.0345304	0.104408	0.236491	0.312678	0.269478	-0.314461	0.179782	0.145618	-0.195342	0.611345	0.63369	-0.418265	0.277366	0.333705	0.543796	0.15846	0.281453	0.290394
ENSGACG00000009365			groupX	14501579	14507522	-1	4.43902	0.00521623	0.00778131	-1.6237	0.251652	0.441698	-5.476	0.00103403	0.00490164	-4.41535	0.0431365	0.0478094	1.99231	0.311776	0.340217	-2.93788	0.149928	0.489444	-0.113488	0.95498	0.951012	-1.29148	0.503446	0.521668	-3.16068	0.0276872	0.0886671	0.182653	0.8901	0.880959	-4.10363	0.00597472	0.0101556	-10.5568	0.000103399	0.00181825	-1.55416	0.415059	0.468482	-1.32362	0.484402	0.595399	-6.46014
ENSGACG00000008172	cpvl (1 of 2)	carboxypeptidase, vitellogenic-like [Source:ZFIN;Acc:ZDB-GENE-031219-2]	groupXX	9622510	9626914	1	1.61066	0.00531936	0.00789352	0.0792378	0.888105	0.934847	0.185182	0.742831	0.715786	-0.0544013	0.87219	0.874415	-0.353395	0.29888	0.327148	0.122606	0.716004	0.879231	-1.17405	0.00103679	0.000858664	-0.149141	0.659955	0.672949	1.76309	0.0052145	0.0247374	0.196521	0.74831	0.726192	0.342528	0.577559	0.555025	-0.232328	0.58086	0.604691	-0.689935	0.103861	0.1453	0.333763	0.428515	0.547481	-0.811851
ENSGACG00000003168	zgc:112285	zgc:112285 [Source:ZFIN;Acc:ZDB-GENE-050913-132]	groupV	2517084	2519085	1	-4.02599	0.0053401	0.00791573	1.52478	0.236753	0.423913	-0.7297	0.564821	0.526583	1.59633	0.274109	0.283133	0.615422	0.66701	0.68624	4.5904	0.00573865	0.121978	-0.864732	0.56584	0.533807	1.2987	0.36985	0.39108	-5.54819	0.00927201	0.0388135	2.1285	0.243729	0.201528	-0.950681	0.590835	0.569047	1.14462	0.566471	0.590925	0.264854	0.893195	0.904569	5.35572	0.0235502	0.0797659	-0.49647
ENSGACG00000002529	GAN	gigaxonin [Source:HGNC Symbol;Acc:HGNC:4137]	groupXIX	1547513	1555102	-1	0.341876	0.00534619	0.00792344	0.0130794	0.913888	0.949741	-0.110687	0.362375	0.318778	0.0234679	0.882947	0.885005	-0.121384	0.448589	0.476004	0.0766981	0.629612	0.838466	0.131866	0.435199	0.398722	-0.0813192	0.611351	0.626031	0.189338	0.127378	0.267845	0.0195456	0.873331	0.862794	-0.0835357	0.49986	0.472752	-0.104665	0.517225	0.543612	-0.0932444	0.564136	0.607504	-0.158203	0.326007	0.454727	0.178952
ENSGACG00000010229	opn1sw2	opsin 1 (cone pigments), short-wave-sensitive 2 [Source:ZFIN;Acc:ZDB-GENE-990604-40]	groupXVII	10617436	10619138	1	4.11614	0.00535955	0.00793817	0.0799296	0.951534	0.971701	-6.20897	0.000143997	0.00110771	-3.24689	0.0394528	0.0439872	2.70049	0.0764672	0.0923965	-2.67	0.0859259	0.392485	0.150687	0.921328	0.914497	-0.762801	0.59797	0.613046	-3.84801	0.00197331	0.0114856	1.53172	0.177512	0.13898	-5.0092	0.000103479	0.00182522	-5.43164	0.002838	0.01069	-1.35708	0.374016	0.429131	-1.17072	0.447023	0.563567	-4.98926
ENSGACG00000016479	zgc:63568	zgc:63568 [Source:ZFIN;Acc:ZDB-GENE-040426-1165]	groupIV	1795282	1798778	1	1.25126	0.00539437	0.00797429	0.00597381	0.989255	0.99371	-0.749646	0.0910549	0.0817526	-0.74117	0.110781	0.11725	-1.1364	0.0153414	0.0207405	-0.164566	0.721652	0.881848	0.561132	0.257125	0.22262	-0.583443	0.208234	0.230749	1.24861	0.00302276	0.0161166	0.189312	0.647827	0.616376	-0.436401	0.292376	0.25613	-0.77634	0.0587185	0.0836586	-0.902509	0.0284916	0.0507529	0.387107	0.344123	0.471692	0.479435
ENSGACG00000020188	dscama	Down syndrome cell adhesion molecule a [Source:ZFIN;Acc:ZDB-GENE-050310-7]	groupVII	13116224	13176677	1	-0.299048	0.00539614	0.00797604	0.194277	0.0697575	0.171166	0.111809	0.297439	0.255339	-0.0148963	0.917027	0.918537	-0.189514	0.185766	0.210331	-0.0669829	0.639251	0.843175	-0.0662483	0.661979	0.635114	-0.0435977	0.760616	0.769791	-0.356531	0.0118368	0.0468029	0.101453	0.47211	0.430564	0.112236	0.428055	0.397013	-0.214554	0.213967	0.244736	-0.254669	0.140394	0.187559	-0.441674	0.010596	0.0466444	-0.0014836
ENSGACG00000018429			groupIX	12187897	12189566	-1	1.64339	0.00548533	0.00806896	0.418468	0.469629	0.659574	-1.33501	0.0229132	0.0293083	-0.554961	0.41662	0.425142	-0.447683	0.511829	0.537517	0.743219	0.277666	0.6198	-0.486512	0.498827	0.464018	-0.7494	0.273923	0.296374	1.16823	0.00769685	0.0335836	0.284061	0.511702	0.47149	-0.917754	0.0354466	0.0299624	-0.290574	0.571072	0.595338	-0.399045	0.436978	0.489269	1.36743	0.00877796	0.0410393	-0.187784
ENSGACG00000008957	atp2b1b	ATPase, Ca++ transporting, plasma membrane 1b [Source:ZFIN;Acc:ZDB-GENE-080409-1]	groupXIX	10104117	10120212	1	2.59354	0.00556992	0.00815627	-0.616619	0.489453	0.675636	-3.84332	9.45568e-05	0.000769096	-0.673725	0.419978	0.428462	1.26207	0.126283	0.14701	0.397615	0.6337	0.840472	0.578912	0.513534	0.479228	-0.211993	0.798419	0.806108	NA	NA	NA	NA	NA	NA	NA	NA	NA	NA	NA	NA	NA	NA	NA	NA	NA	NA	NA
ENSGACG00000009895	cmya5	cardiomyopathy associated 5 [Source:ZFIN;Acc:ZDB-GENE-070630-1]	groupXIII	9670982	9678459	-1	1.52943	0.00563773	0.0082264	-0.0619251	0.909079	0.946943	0.24156	0.654098	0.620791	0.795101	0.129808	0.136731	-0.0623739	0.906294	0.912066	-0.792333	0.128145	0.460228	-1.06482	0.0515274	0.0399049	1.08244	0.0402943	0.0522037	1.51398	0.00266438	0.0145838	0.181077	0.715671	0.690457	-0.581245	0.244335	0.208034	0.711015	0.270937	0.301968	-0.209108	0.747005	0.77354	-0.567567	0.380039	0.504609	-1.46724
ENSGACG00000013141	atp2a1	ATPase, Ca++ transporting, cardiac muscle, fast twitch 1 [Source:ZFIN;Acc:ZDB-GENE-020905-1]	groupXI	12754742	12769556	-1	-1.76542	0.00571682	0.00830799	-2.27889	0.00043786	0.0016504	1.16486	0.0638594	0.0611012	0.52031	0.340093	0.349119	-0.103924	0.84914	0.858309	0.662168	0.226515	0.573844	0.853053	0.143	0.11716	0.0938352	0.863472	0.868661	-0.272965	0.712197	0.838822	-1.72218	0.0231468	0.0184727	2.85661	0.000298497	0.00293522	-1.48941	0.0564771	0.0811648	-0.582087	0.447213	0.498914	0.788809	0.305704	0.435376	-3.82777
ENSGACG00000007591	cabp5a	calcium binding protein 5a [Source:ZFIN;Acc:ZDB-GENE-040426-1655]	groupV	9619299	9621532	1	2.23343	0.00573112	0.00832424	-0.241522	0.755287	0.855867	-2.90965	0.000448495	0.00273672	-0.274853	0.586461	0.593311	1.55249	0.00218287	0.00366693	-0.735992	0.142547	0.479867	0.211122	0.690872	0.665868	0.421075	0.401653	0.422364	-0.713104	0.258865	0.44641	-0.216584	0.728645	0.704657	-3.15431	2.83e-06	0.000192098	-2.09454	0.0005609	0.00458875	-1.48832	0.0121144	0.0262943	0.616143	0.301161	0.430997	-0.363366
ENSGACG00000007111	zswim6 (1 of 2)	zinc finger, SWIM-type containing 6 [Source:ZFIN;Acc:ZDB-GENE-060602-4]	groupXIII	6207431	6246104	-1	-0.289039	0.00574846	0.0083399	-0.0189832	0.854207	0.915046	0.107446	0.300521	0.258285	-0.0636808	0.645379	0.651338	-0.194434	0.161572	0.184727	-0.207086	0.134653	0.469223	0.162673	0.268727	0.233739	-0.201924	0.1459	0.167139	-0.214897	0.0761232	0.184035	0.0291063	0.80836	0.791806	0.275458	0.0226178	0.0219388	-0.118737	0.332282	0.362976	-0.0852004	0.486595	0.535824	-0.138981	0.254642	0.385203	0.30062
ENSGACG00000011281	C2CD3	C2 calcium-dependent domain containing 3 [Source:HGNC Symbol;Acc:HGNC:24564]	groupI	12379163	12390950	-1	-0.275469	0.00575444	0.00834644	-0.0885325	0.369228	0.569252	0.0908311	0.360042	0.316461	-0.112357	0.454527	0.462746	-0.234738	0.119283	0.139431	0.0550728	0.713652	0.878145	-0.128764	0.417147	0.380365	-0.235306	0.118323	0.138256	-0.247279	0.0372142	0.110293	-0.109536	0.352991	0.309768	0.165287	0.164753	0.131663	-0.192564	0.203986	0.234629	-0.213795	0.1587	0.208099	0.0701404	0.642983	0.724236	-0.101522
ENSGACG00000013529	ppp1caa	protein phosphatase 1, catalytic subunit, alpha isoform a [Source:ZFIN;Acc:ZDB-GENE-040516-3]	groupXI	13273176	13279635	-1	0.288698	0.00577381	0.00836725	0.0136804	0.8955	0.939121	0.0659735	0.527242	0.487294	-0.0919336	0.488812	0.496737	-0.179388	0.177306	0.201421	-0.202795	0.126879	0.458446	-0.19446	0.166396	0.138164	-0.226457	0.0886785	0.10644	0.250293	0.0196505	0.0686107	0.0439364	0.680999	0.652464	0.227133	0.0341164	0.0291323	-0.0323156	0.797286	0.809612	0.0439094	0.727049	0.755606	-0.0198744	0.874383	0.903664	-0.120319
ENSGACG00000017343	OTOG	otogelin [Source:HGNC Symbol;Acc:HGNC:8516]	groupII	21894740	21926478	1	1.19921	0.00581938	0.00841891	-0.0906424	0.833206	0.902694	-0.338444	0.430737	0.38747	0.374385	0.378756	0.387596	-0.0792327	0.854133	0.863002	0.164874	0.697897	0.870941	0.0959729	0.831527	0.817224	-0.238073	0.582849	0.598476	0.539047	0.207765	0.382532	0.215822	0.604124	0.56932	-0.577877	0.180601	0.146388	-0.371217	0.508197	0.534858	-0.442213	0.431416	0.483971	-0.433581	0.438692	0.556348	0.290828
ENSGACG00000009455	pvalb9	parvalbumin 9 [Source:ZFIN;Acc:ZDB-GENE-030805-4]	groupV	11308451	11309548	1	1.70827	0.00582199	0.00842055	-1.01263	0.096236	0.220949	-0.453563	0.45405	0.411206	0.525249	0.281528	0.290591	0.503815	0.302657	0.330982	0.510646	0.288331	0.628648	0.11399	0.823165	0.808244	0.239694	0.624676	0.638878	NA	NA	NA	NA	NA	NA	NA	NA	NA	-1.60541	0.0139718	0.0292113	-1.5254	0.0192318	0.0373768	-0.0750893	0.909053	0.930127	-1.23863
ENSGACG00000015748	grk7a	G-protein-coupled receptor kinase 7a [Source:ZFIN;Acc:ZDB-GENE-050824-1]	groupIII	9026167	9031456	1	2.87298	0.00590321	0.00850774	-0.448182	0.6494	0.789156	-4.31185	0.000104449	0.000837122	NA	NA	NA	NA	NA	NA	NA	NA	NA	NA	NA	NA	NA	NA	NA	NA	NA	NA	NA	NA	NA	NA	NA	NA	NA	NA	NA	NA	NA	NA	NA	NA	NA	NA
ENSGACG00000009414			groupI	9059605	9062045	-1	3.36882	0.00591352	0.00851791	-0.231384	0.83848	0.905791	-4.75048	0.00026703	0.00185179	NA	NA	NA	NA	NA	NA	NA	NA	NA	NA	NA	NA	NA	NA	NA	NA	NA	NA	NA	NA	NA	NA	NA	NA	NA	NA	NA	NA	NA	NA	NA	NA	NA	NA
ENSGACG00000007337	ugt1a7	UDP glucuronosyltransferase 1 family, polypeptide A7 [Source:ZFIN;Acc:ZDB-GENE-080227-6]	groupXVI	14344974	14348217	1	0.795891	0.00597501	0.00858325	0.0136144	0.962126	0.977872	-0.0181922	0.949464	0.94345	0.191926	0.591801	0.598568	0.0140402	0.968719	0.970646	-0.271498	0.448723	0.740798	-0.183235	0.628806	0.599964	-0.176297	0.622726	0.637018	-0.00472537	0.990847	0.995175	0.523066	0.204553	0.164097	-0.305307	0.458514	0.429016	0.375436	0.383274	0.413333	-0.197327	0.646668	0.682785	0.235048	0.584645	0.677846	-0.314186
ENSGACG00000020277	rom1a	retinal outer segment membrane protein 1a [Source:ZFIN;Acc:ZDB-GENE-040426-1765]	groupVII	15434894	15438709	1	3.97641	0.00601029	0.0086189	0.341443	0.79114	0.877591	-6.21834	0.000112319	0.000894512	-2.12823	0.110547	0.117004	1.11336	0.388068	0.416451	-1.61239	0.220339	0.567835	1.07933	0.436583	0.400119	-1.37887	0.289554	0.311901	-2.2328	0.0335849	0.102293	1.76878	0.0878959	0.0634576	-5.02354	2.21e-05	0.00081775	-4.59158	0.00319869	0.011501	-1.93051	0.163786	0.21377	-0.239883	0.859236	0.892003	-2.34287
ENSGACG00000007003			groupXI	3717782	3739910	1	-0.270074	0.00602533	0.00863468	-0.0599134	0.536079	0.711166	0.0925489	0.344179	0.300803	-0.0801109	0.508098	0.515839	-0.193818	0.111286	0.130737	-0.31632	0.00869811	0.147502	-0.0517346	0.685289	0.659894	-0.0905329	0.455833	0.475336	-0.169814	0.11192	0.243471	-0.0961185	0.361822	0.318649	0.170158	0.112335	0.0857822	-0.190886	0.138702	0.168456	-0.170665	0.185607	0.237625	-0.272289	0.0331164	0.100071	-0.046043
ENSGACG00000001195	zgc:112334	zgc:112334 [Source:ZFIN;Acc:ZDB-GENE-050809-120]	scaffold_27	3290952	3295605	-1	3.05764	0.00603939	0.00864777	-0.57384	0.582399	0.744258	-4.0257	0.000474999	0.0028536	NA	NA	NA	NA	NA	NA	NA	NA	NA	NA	NA	NA	NA	NA	NA	NA	NA	NA	NA	NA	NA	NA	NA	NA	NA	NA	NA	NA	NA	NA	NA	NA	NA	NA
ENSGACG00000019377			groupVII	4319824	4322239	-1	0.739925	0.00604556	0.0086563	0.0901265	0.735287	0.843558	-0.0771818	0.77288	0.748448	0.180719	0.581276	0.588198	-0.0638335	0.845652	0.855016	0.128022	0.695959	0.870044	0.331482	0.342112	0.30529	0.190619	0.560799	0.577209	0.721766	0.00322716	0.0169769	0.0543534	0.822013	0.806763	-0.196059	0.421018	0.389603	-0.0589884	0.823978	0.834764	-0.329665	0.215828	0.269949	-0.0526499	0.842561	0.879247	0.126617
ENSGACG00000001398	RHO (1 of 2)	rhodopsin [Source:HGNC Symbol;Acc:HGNC:10012]	scaffold_27	4146139	4148235	-1	5.07951	0.00605221	0.00866355	0.143218	0.926787	0.957286	-6.23836	0.00141293	0.00598235	-5.61839	0.00540887	0.00737101	2.069	0.228468	0.254875	-4.64609	0.0163528	0.195323	-0.698095	0.689126	0.66401	-1.18639	0.479061	0.497969	-3.97467	0.00807956	0.0348614	1.41843	0.295651	0.252494	-4.39222	0.00396671	0.0082742	-7.67331	0.00012434	0.00206322	-2.13316	0.168576	0.218972	-1.33904	0.378512	0.50324	-8.75495
ENSGACG00000013108	tmem244	transmembrane protein 244 [Source:ZFIN;Acc:ZDB-GENE-040724-54]	groupXVIII	15127359	15130036	-1	3.09703	0.00606195	0.00867477	0.372442	0.722637	0.835759	-3.00845	0.00658923	0.0142638	NA	NA	NA	NA	NA	NA	NA	NA	NA	NA	NA	NA	NA	NA	NA	NA	NA	NA	NA	NA	NA	NA	NA	NA	NA	NA	NA	NA	NA	NA	NA	NA	NA	NA
ENSGACG00000017900	CNGA1 (2 of 2)	cyclic nucleotide gated channel alpha 1 [Source:HGNC Symbol;Acc:HGNC:2148]	groupIX	8868125	8871488	1	2.44994	0.0060865	0.00870446	0.497084	0.560639	0.728915	-3.49106	0.000180064	0.00134288	-0.768682	0.418572	0.427071	1.5029	0.115712	0.13553	-0.983961	0.299257	0.637464	0.472374	0.638092	0.609782	0.0398226	0.966284	0.967533	-0.99015	0.404402	0.600678	-0.614598	0.601769	0.566815	-5.28005	0.00017892	0.00233365	-6.63717	0.00153245	0.00748454	-1.63195	0.329811	0.386056	0.751289	0.648759	0.728797	-2.6691
ENSGACG00000006256	gngt1	guanine nucleotide binding protein (G protein), gamma transducing activity polypeptide 1 [Source:ZFIN;Acc:ZDB-GENE-030131-7596]	groupX	8878295	8879183	-1	2.81811	0.00610084	0.00871802	0.018223	0.98489	0.99115	-4.44588	5.89113e-05	0.000502834	-2.16561	0.0237211	0.0275642	1.16157	0.209924	0.235611	-0.942082	0.308729	0.644931	0.114112	0.906619	0.898502	-0.827978	0.369468	0.390712	-1.5242	0.0682567	0.170298	-0.0688651	0.932832	0.927336	-4.53169	1.56e-06	0.000128738	-4.37661	3.61152e-05	0.00100744	-1.34096	0.151422	0.199978	0.58854	0.526859	0.630808	-2.55782
ENSGACG00000007142	prdm8	PR domain containing 8 [Source:ZFIN;Acc:ZDB-GENE-040426-2747]	groupVI	8321996	8323887	-1	-0.500618	0.00625561	0.00888434	0.0518582	0.772745	0.866522	0.177159	0.328476	0.285337	0.0178795	0.924769	0.926186	-0.126178	0.508259	0.534051	-0.320066	0.0942202	0.407303	-0.134162	0.504525	0.469931	-0.302331	0.114672	0.134376	-0.463673	0.0479886	0.132586	0.0110738	0.961891	0.958812	0.589952	0.0121947	0.0150095	0.217788	0.378377	0.408515	0.1715	0.488721	0.537817	-0.310454	0.209313	0.338189	0.0520583
ENSGACG00000008655	cadps2	Ca2+-dependent activator protein for secretion 2 [Source:ZFIN;Acc:ZDB-GENE-030903-1]	groupXIX	9666876	9737045	-1	-0.366683	0.00626079	0.00889007	0.205916	0.122429	0.266298	0.220069	0.100307	0.0886859	0.0467554	0.815794	0.819051	0.122611	0.541377	0.565995	0.460985	0.0216589	0.22076	0.0737129	0.729363	0.707022	0.210531	0.294291	0.316586	-0.119954	0.445959	0.639085	0.0879341	0.574948	0.538081	0.118408	0.452486	0.422654	-0.240112	0.248903	0.279838	-0.0861443	0.67881	0.712011	0.346229	0.0964901	0.202695	0.165789
ENSGACG00000016215	itsn2b	intersectin 2b [Source:ZFIN;Acc:ZDB-GENE-050309-102]	groupII	13802756	13816820	-1	-0.336882	0.00634064	0.00897633	-0.036978	0.762332	0.860168	0.0336305	0.784428	0.761061	0.0663099	0.642569	0.648569	-0.067147	0.639572	0.660079	-0.0453894	0.750701	0.894855	0.183952	0.225305	0.19248	-0.0531403	0.710904	0.722015	-0.198338	0.119352	0.255339	-0.102259	0.418306	0.375648	0.227548	0.0743382	0.0561611	-0.205247	0.160116	0.190263	-0.221511	0.129802	0.175489	0.0309568	0.831651	0.87089	0.188556
ENSGACG00000019798	COL9A1 (2 of 2)	collagen, type IX, alpha 1 [Source:HGNC Symbol;Acc:HGNC:2217]	groupIX	19544951	19558346	-1	1.10191	0.0063999	0.00903653	0.0880255	0.82542	0.898114	-0.546286	0.171744	0.143811	-0.240803	0.49808	0.505912	-0.358087	0.314995	0.343489	0.177891	0.616463	0.832026	-0.412171	0.275895	0.240626	0.0789434	0.824027	0.830777	0.550697	0.15206	0.305205	-0.603325	0.115594	0.0851601	-0.247545	0.517424	0.491369	0.0447479	0.899442	0.905792	-0.136192	0.70073	0.731844	0.300517	0.396368	0.51924	-0.15026
ENSGACG00000018558	FAM46D (1 of 2)	family with sequence similarity 46, member D [Source:HGNC Symbol;Acc:HGNC:28399]	groupIV	15681137	15685074	-1	0.336549	0.0064344	0.0090744	-0.131059	0.285473	0.480658	0.212694	0.0844753	0.0767493	0.574824	0.000441339	0.00107067	0.172632	0.292936	0.321114	-0.169385	0.297382	0.635964	0.376534	0.0296731	0.0229836	0.398731	0.0149719	0.0215581	0.37841	0.0262217	0.0851553	-0.194879	0.249961	0.207571	-0.0144654	0.932296	0.928491	0.126082	0.503705	0.530549	-0.0963625	0.609995	0.649447	-0.0336688	0.858448	0.891388	0.228839
ENSGACG00000010333			groupX	15437665	15438786	-1	0.369086	0.00652514	0.0091727	-0.091404	0.494803	0.679838	0.0123323	0.927043	0.91847	0.213148	0.130218	0.137147	0.162844	0.248575	0.275686	-0.0970403	0.489072	0.76443	0.286799	0.0547467	0.0424256	0.322605	0.0220768	0.0304636	0.367606	0.00678763	0.0304637	0.0742304	0.579944	0.543437	-0.0596632	0.659626	0.641776	0.0992262	0.536354	0.562093	0.064488	0.688017	0.720313	-0.10929	0.493553	0.60309	-0.00545378
ENSGACG00000019991	dock11 (1 of 2)	dedicator of cytokinesis 11 [Source:ZFIN;Acc:ZDB-GENE-060503-196]	groupVII	9281432	9306866	1	-0.482673	0.00660082	0.0092565	-0.12205	0.4902	0.676223	-0.450159	0.0111709	0.0190404	-0.151314	0.537042	0.544559	-0.294544	0.230154	0.256629	0.0694042	0.776879	0.906476	0.28453	0.275692	0.240431	-0.679033	0.00589162	0.00963409	-0.374007	0.0309285	0.0962809	-0.0730053	0.672498	0.643192	-0.252752	0.144691	0.11351	-0.544741	0.00252656	0.0099724	-0.56108	0.00187855	0.00705852	-0.0405453	0.821328	0.862982	0.204129
ENSGACG00000014501	crispld1b	cysteine-rich secretory protein LCCL domain containing 1b [Source:ZFIN;Acc:ZDB-GENE-040426-1204]	groupIII	4940563	4948689	-1	-0.616693	0.00664065	0.00929671	-0.000490557	0.998254	0.998983	0.14453	0.521793	0.481552	-0.0882586	0.724908	0.729549	-0.238623	0.343594	0.372255	0.212639	0.391755	0.704668	-0.00373141	0.988842	0.98787	0.136084	0.587074	0.602556	-0.5286	0.0459944	0.128651	0.184848	0.481391	0.44013	-0.0814429	0.757885	0.745053	0.140022	0.597434	0.62046	-0.00966269	0.970975	0.974067	0.435539	0.0987727	0.205853	-0.00118981
ENSGACG00000016445	cplx4a	complexin 4a [Source:ZFIN;Acc:ZDB-GENE-060526-116]	groupXIV	3902066	3906382	1	2.73666	0.0066735	0.00933283	-0.18573	0.8451	0.909706	-3.88567	0.00024801	0.00174543	-1.54236	0.0377682	0.0422723	0.837005	0.243081	0.269984	-0.175187	0.808093	0.920033	0.475007	0.538121	0.504846	-0.375836	0.602016	0.616985	-2.55108	0.0185149	0.0656044	-1.3866	0.183948	0.144879	-4.57635	7.71e-05	0.00158496	-5.74028	0.00240348	0.0096806	-1.42547	0.362072	0.417539	0.847075	0.587917	0.680476	-2.76308
ENSGACG00000013509	aldh3a2a	aldehyde dehydrogenase 3 family, member A2a [Source:ZFIN;Acc:ZDB-GENE-040718-74]	groupI	18381599	18387921	-1	0.336476	0.00669681	0.00935994	-0.0977702	0.424658	0.621062	-0.284975	0.0208131	0.0275736	-0.126186	0.434295	0.442678	-0.0506721	0.753666	0.76829	-0.149737	0.353927	0.678728	-0.198898	0.243704	0.209912	-0.0617905	0.701986	0.713423	0.242994	0.0747037	0.181591	-0.157311	0.243168	0.200974	-0.279764	0.0394833	0.0324897	-0.0505357	0.756116	0.77082	-0.0356955	0.826352	0.84476	0.0217639	0.893336	0.918119	-0.158848
ENSGACG00000014695	pdcb (2 of 2)	phosducin b [Source:ZFIN;Acc:ZDB-GENE-031023-2]	groupIII	5405267	5407603	1	3.30671	0.00683326	0.00950243	-0.0521928	0.962925	0.978325	-5.22692	9.19877e-05	0.000750394	-3.74329	0.010493	0.0132009	1.85722	0.162294	0.185504	-1.42866	0.280855	0.622474	0.904399	0.516431	0.482252	-0.622715	0.632007	0.645958	-3.51753	0.00252437	0.013974	-0.0295392	0.977217	0.975364	-4.63991	0.000111111	0.00188621	-5.28082	0.00490473	0.0148538	-1.6897	0.291925	0.348364	1.22809	0.444587	0.561471	-4.73879
ENSGACG00000009167	idh1	isocitrate dehydrogenase 1 (NADP+), soluble [Source:ZFIN;Acc:ZDB-GENE-031006-1]	groupXVI	17770456	17775160	1	-0.275003	0.00687768	0.00954637	-0.0906434	0.368967	0.568992	-0.0112648	0.911605	0.901237	0.155712	0.170751	0.178571	0.254909	0.025066	0.0328165	-0.290744	0.01024	0.158758	-0.0936119	0.434571	0.398084	0.283211	0.0127913	0.0187975	-0.294473	0.0197432	0.0688554	-0.0975844	0.436842	0.39448	-0.0904915	0.473761	0.445155	0.247414	0.0699735	0.0961458	0.215236	0.115059	0.158445	-0.166895	0.219482	0.349001	-0.102924
ENSGACG00000003412	gngt2b	guanine nucleotide binding protein (G protein), gamma transducing activity polypeptide 2b [Source:ZFIN;Acc:ZDB-GENE-091020-4]	groupV	3481760	3482745	-1	3.95705	0.00688616	0.00955385	-0.445282	0.733715	0.842594	-5.01026	0.00112608	0.00519046	-3.07467	0.0727222	0.0782606	2.298	0.163366	0.186655	-3.23902	0.0603909	0.340019	-0.220092	0.894808	0.885648	-0.800178	0.614398	0.628994	-3.50284	0.00630106	0.0287205	0.959877	0.412259	0.369582	-4.13802	0.0015283	0.00547508	-7.21009	0.000710355	0.00514246	-1.48903	0.366468	0.421785	-2.09242	0.219271	0.34878	-6.89945
ENSGACG00000009620	ctsl.1	cathepsin L.1 [Source:ZFIN;Acc:ZDB-GENE-040718-61]	groupXV	7603276	7607758	1	2.79651	0.00694687	0.00961697	0.40614	0.676263	0.806396	-3.41424	0.00134007	0.00578902	-0.681703	0.449116	0.457367	0.048924	0.956477	0.95917	-0.102228	0.909218	0.962696	0.00097166	0.999184	0.999117	-0.617996	0.492261	0.510775	3.46496	0.00032284	0.00224419	-0.0119638	0.989102	0.988224	-2.61646	0.00485914	0.00914701	-0.435784	0.604185	0.626902	0.329545	0.694779	0.72643	1.86165	0.0317152	0.097243	0.340582
ENSGACG00000000855	aebp1	AE binding protein 1 [Source:ZFIN;Acc:ZDB-GENE-030131-2390]	scaffold_197	65807	70608	1	-0.740019	0.00698614	0.00966115	0.135195	0.619587	0.769552	0.122213	0.654328	0.621039	0.311011	0.325576	0.334616	0.177795	0.574406	0.597835	0.642287	0.0423529	0.293577	0.624134	0.0655735	0.0510819	0.319242	0.313295	0.335352	-0.654054	0.0321875	0.0991563	0.00290347	0.992346	0.991729	-0.25835	0.396027	0.363281	-0.10627	0.778202	0.791636	-0.054461	0.88522	0.897432	0.717659	0.0573656	0.143777	-0.0475594
ENSGACG00000013057	tbx1	T-box 1 [Source:ZFIN;Acc:ZDB-GENE-030805-5]	groupXIII	15665789	15672536	-1	1.48788	0.00699478	0.00966957	0.591135	0.279987	0.474455	-0.754909	0.163464	0.137193	NA	NA	NA	NA	NA	NA	NA	NA	NA	NA	NA	NA	NA	NA	NA	NA	NA	NA	NA	NA	NA	NA	NA	NA	NA	NA	NA	NA	NA	NA	NA	NA	NA	NA
ENSGACG00000013223	aim1a	absent in melanoma 1a [Source:ZFIN;Acc:ZDB-GENE-041008-100]	groupXV	15668284	15673979	-1	0.599299	0.00719959	0.00989667	-0.202061	0.361621	0.56172	-0.260066	0.241719	0.203615	-0.240326	0.249009	0.25786	-0.110087	0.597288	0.619766	0.1799	0.389462	0.703162	0.29741	0.179446	0.150028	-0.32576	0.119443	0.139446	0.416434	0.0729331	0.178519	-0.0663196	0.773009	0.753136	-0.229139	0.323544	0.288063	-0.160732	0.546921	0.572208	-0.37686	0.159174	0.208634	0.33029	0.215689	0.344974	0.108064
ENSGACG00000019917	CABP4 (2 of 2)	calcium binding protein 4 [Source:HGNC Symbol;Acc:HGNC:1386]	groupVII	8143647	8147227	-1	4.58653	0.00723269	0.00993034	-0.786167	0.595776	0.75348	-5.77017	0.00132643	0.00575221	NA	NA	NA	NA	NA	NA	NA	NA	NA	NA	NA	NA	NA	NA	NA	NA	NA	NA	NA	NA	NA	NA	NA	NA	-8.02082	0.00177773	0.00812334	-0.800028	0.690227	0.722322	-1.25714	0.521201	0.62613	-7.29275
ENSGACG00000008236	zgc:195245	zgc:195245 [Source:ZFIN;Acc:ZDB-GENE-081022-200]	groupXII	10430875	10434128	1	2.93816	0.00727189	0.00997277	0.00201051	0.998594	0.99919	-3.99722	0.000484842	0.00289779	NA	NA	NA	NA	NA	NA	NA	NA	NA	NA	NA	NA	NA	NA	NA	NA	NA	NA	NA	NA	NA	NA	NA	NA	NA	NA	NA	NA	NA	NA	NA	NA	NA	NA
ENSGACG00000012533	slc7a14b	solute carrier family 7 (cationic amino acid transporter, y+ system), member 14b [Source:ZFIN;Acc:ZDB-GENE-091113-47]	scaffold_126	49944	53510	-1	1.92178	0.00727688	0.00997814	0.171229	0.807151	0.887231	-0.729292	0.298289	0.256155	NA	NA	NA	NA	NA	NA	NA	NA	NA	NA	NA	NA	NA	NA	NA	NA	NA	NA	NA	NA	NA	NA	NA	NA	NA	NA	NA	NA	NA	NA	NA	NA	NA	NA
ENSGACG00000006554			groupXI	3119347	3120283	-1	0.565797	0.00730901	0.0100137	-0.0745723	0.721852	0.83528	-0.0915057	0.662808	0.630047	0.0891221	0.6023	0.60887	0.343979	0.0444262	0.0558532	1.27254	2.54438e-13	5.74179e-05	0.225156	0.21583	0.18367	0.497516	0.00366976	0.00649037	0.592905	0.02571	0.0839014	0.129497	0.623909	0.590562	-0.277194	0.295027	0.258825	0.0566745	0.820332	0.831314	0.0828355	0.739963	0.767201	0.923284	0.000242677	0.00362219	0.0621203
ENSGACG00000006358	grn2	granulin 2 [Source:ZFIN;Acc:ZDB-GENE-050522-264]	groupX	9062709	9064969	1	2.60408	0.00734668	0.0100536	0.190174	0.836026	0.904356	-3.15643	0.00149632	0.00620198	-0.426354	0.62016	0.626463	0.049813	0.953735	0.956598	0.052765	0.950987	0.979942	-0.328783	0.717124	0.693949	-0.488526	0.570348	0.586434	2.83654	0.000903916	0.00596701	-0.561413	0.483194	0.441991	-2.12026	0.0107017	0.0139466	-0.187325	0.822961	0.833798	0.373534	0.655782	0.691066	1.72451	0.0450895	0.122624	-0.0391917
ENSGACG00000019816	kera	keratocan [Source:ZFIN;Acc:ZDB-GENE-041210-165]	groupIV	30577058	30578127	1	3.43228	0.00736403	0.010071	0.290881	0.808859	0.88828	-4.74759	0.00051052	0.00301034	NA	NA	NA	NA	NA	NA	NA	NA	NA	NA	NA	NA	NA	NA	NA	NA	NA	NA	NA	NA	NA	NA	NA	NA	NA	NA	NA	NA	NA	NA	NA	NA	NA	NA
ENSGACG00000000705	gpr84	G protein-coupled receptor 84 [Source:ZFIN;Acc:ZDB-GENE-070928-33]	scaffold_27	1892715	1893911	1	3.88764	0.00744899	0.0101618	-0.0877176	0.946589	0.968828	-5.5367	0.000408006	0.00255426	-0.544637	0.617245	0.623627	0.335325	0.757608	0.772033	-0.866409	0.428191	0.728127	0.734035	0.52855	0.494867	-0.390173	0.7199	0.730679	4.44828	0.00260359	0.014318	0.267374	0.83622	0.822271	-6.59959	4.87e-05	0.00126495	-0.120336	0.912138	0.917749	0.0343391	0.97488	0.977567	1.98674	0.0793893	0.178297	-0.13908
ENSGACG00000000246	scg2a	secretogranin II (chromogranin C) a [Source:ZFIN;Acc:ZDB-GENE-030131-8214]	scaffold_175	127469	130825	-1	0.343143	0.00745774	0.0101724	-0.304476	0.0173464	0.0466922	0.155482	0.22472	0.188513	0.386725	0.0113926	0.0142082	0.589504	0.000117727	0.000535108	0.389006	0.010801	0.162592	0.0990556	0.540654	0.507496	0.425386	0.00540799	0.00896025	0.345478	0.0203855	0.070529	-0.339046	0.0226402	0.0181557	0.115485	0.437596	0.406987	0.243975	0.107383	0.136112	0.400409	0.00827571	0.019797	-0.0186706	0.901767	0.92454	0.196763
ENSGACG00000015966	pde6h (2 of 2)	phosphodiesterase 6H, cGMP-specific, cone, gamma [Source:ZFIN;Acc:ZDB-GENE-040426-1754]	groupIX	585235	586792	-1	2.83267	0.00753683	0.010258	-0.519097	0.607709	0.761557	-3.68818	0.000675771	0.00368149	NA	NA	NA	NA	NA	NA	NA	NA	NA	NA	NA	NA	NA	NA	NA	NA	NA	NA	NA	NA	NA	NA	NA	NA	NA	NA	NA	NA	NA	NA	NA	NA	NA	NA
ENSGACG00000020208	btg3	B-cell translocation gene 3 [Source:ZFIN;Acc:ZDB-GENE-031113-19]	groupVII	13573625	13574965	1	-0.497533	0.00757837	0.0103	0.199819	0.272857	0.466364	-0.224739	0.222746	0.186768	-0.00697152	0.96992	0.970434	-0.141536	0.446591	0.474037	0.153903	0.408951	0.715895	0.0670775	0.734593	0.712671	-0.210229	0.259181	0.281763	-0.181382	0.394284	0.591002	0.218793	0.296212	0.253038	-0.200611	0.346934	0.312117	-0.190736	0.374854	0.405016	-0.170509	0.427364	0.480137	0.145098	0.497132	0.606106	-0.430946
ENSGACG00000020469			groupVII	19028241	19029560	-1	1.01947	0.00781209	0.0105566	-0.0867859	0.819248	0.894459	0.273086	0.473059	0.430834	-0.316528	0.502883	0.510673	0.308351	0.513318	0.538961	0.618688	0.191306	0.53798	0.0649668	0.896722	0.887738	-0.671804	0.157131	0.178741	0.803882	0.0496316	0.13583	-0.285053	0.483625	0.442426	0.508261	0.215841	0.180068	-0.0578912	0.898799	0.905195	0.499448	0.273	0.329304	1.22819	0.00785921	0.0380651	-0.0909448
ENSGACG00000000137	psmb9a (3 of 5)	proteasome (prosome, macropain) subunit, beta type, 9a [Source:ZFIN;Acc:ZDB-GENE-990415-140]	scaffold_58	980864	982668	-1	1.99997	0.00787191	0.0106219	-0.561449	0.442503	0.636746	-1.64532	0.0269867	0.0325919	-0.149021	0.844938	0.847621	0.444717	0.559551	0.583535	0.111712	0.883081	0.951875	-0.963667	0.231001	0.197847	-0.326532	0.668804	0.681495	1.8868	0.00490845	0.0235861	-0.670742	0.303073	0.259833	-0.553517	0.396194	0.363454	0.00971729	0.987353	0.98811	0.240399	0.694963	0.726591	0.862683	0.162206	0.28581	-0.643006
ENSGACG00000011425	NUGGC (3 of 3)	nuclear GTPase, germinal center associated [Source:HGNC Symbol;Acc:HGNC:33550]	groupXI	10229188	10233182	1	0.704804	0.00790502	0.0106611	-0.219665	0.40504	0.603312	-0.253507	0.338859	0.295529	-0.176296	0.743975	0.748354	-0.494724	0.360546	0.389166	0.0598898	0.911671	0.963708	0.184467	0.7479	0.727006	-0.902616	0.0971933	0.11561	0.773893	0.0279834	0.0893713	-0.191288	0.584563	0.548397	-0.100896	0.773744	0.761717	-0.397357	0.471184	0.499058	-0.906687	0.102445	0.143579	0.564757	0.306777	0.436412	0.166503
ENSGACG00000011655	scml4	sex comb on midleg-like 4 (Drosophila) [Source:ZFIN;Acc:ZDB-GENE-041210-338]	groupXV	11423644	11426835	1	-0.353912	0.0079918	0.0107568	0.0440223	0.739878	0.846411	0.23021	0.0835919	0.0760775	0.0558391	0.692464	0.697633	0.00339784	0.980832	0.982032	-0.181122	0.199389	0.546563	-0.120337	0.420807	0.384085	0.0431492	0.760242	0.769432	-0.373628	0.00965921	0.0400514	-0.0783633	0.585556	0.549461	0.26483	0.0664198	0.0504983	-0.0817645	0.536391	0.56213	-0.0035869	0.97835	0.980656	-0.129445	0.326817	0.455497	0.00676764
ENSGACG00000008327	snx10b	sorting nexin 10b [Source:ZFIN;Acc:ZDB-GENE-070628-1]	groupXX	9752838	9753601	-1	2.86267	0.00800701	0.010772	-0.154139	0.878958	0.929526	-3.57943	0.00131941	0.00573561	-1.00235	0.28318	0.29223	-0.759848	0.41395	0.441999	-0.444026	0.631819	0.839555	0.531451	0.59135	0.560589	-1.07814	0.249092	0.271693	3.14491	0.0019253	0.0112608	-0.231906	0.804517	0.78761	-2.4778	0.0119768	0.014858	-0.667974	0.445744	0.474395	-0.59076	0.49967	0.548028	1.37015	0.122972	0.238013	0.357968
ENSGACG00000005793	otx5	orthodenticle homolog 5 [Source:ZFIN;Acc:ZDB-GENE-030508-1]	groupI	1988336	1991038	-1	2.61851	0.00806817	0.0108368	0.0117579	0.990088	0.994193	-3.4958	0.000649071	0.00358331	NA	NA	NA	NA	NA	NA	NA	NA	NA	NA	NA	NA	NA	NA	NA	NA	NA	NA	NA	NA	NA	NA	NA	NA	NA	NA	NA	NA	NA	NA	NA	NA	NA	NA
ENSGACG00000007439	dlgap3	discs, large (Drosophila) homolog-associated protein 3 [Source:ZFIN;Acc:ZDB-GENE-060503-413]	groupX	11228435	11239167	1	-0.303965	0.00809138	0.0108619	0.084189	0.457518	0.649535	0.246712	0.0309086	0.0357209	0.146123	0.461132	0.469298	-0.0624693	0.753505	0.768135	-0.302412	0.126583	0.458033	-0.0331736	0.874213	0.863334	-0.0829624	0.676603	0.68899	-0.140142	0.354472	0.551542	0.196701	0.189797	0.150285	0.365368	0.0160803	0.0176989	-0.286252	0.0782189	0.105114	-0.246626	0.129137	0.174717	-0.36907	0.0223498	0.0770153	0.251158
ENSGACG00000015535			groupI	27687154	27694017	-1	0.816313	0.00820273	0.0109811	-0.164257	0.589194	0.748964	-0.0573483	0.850772	0.833811	-0.00347639	0.991199	0.991332	-0.203044	0.521465	0.54681	0.421971	0.185642	0.53177	0.364007	0.281704	0.246216	-0.335178	0.291365	0.313695	0.792809	0.0885507	0.205218	0.265334	0.558403	0.520633	-0.513216	0.263634	0.227256	-0.642476	0.162105	0.192255	-0.264458	0.561346	0.604977	0.115231	0.800615	0.847071	-0.043892
ENSGACG00000014845	olfml2bb	olfactomedin-like 2Bb [Source:ZFIN;Acc:ZDB-GENE-070912-266]	groupIII	5978529	5985941	1	-0.636594	0.00820844	0.0109876	-0.382346	0.109608	0.244585	0.378616	0.113027	0.0982656	0.0592321	0.836533	0.83942	0.448473	0.11836	0.138426	0.208418	0.466289	0.751207	0.204889	0.501047	0.466317	0.666263	0.0204743	0.0284877	-1.07313	0.00534925	0.0252375	-0.655927	0.0859407	0.0620107	0.573313	0.132918	0.103177	0.108177	0.811015	0.822524	0.783755	0.0842241	0.121998	0.0758318	0.866327	0.897465	0.0350325
ENSGACG00000011617			groupXIII	13147141	13149317	1	3.01501	0.00855428	0.0113554	-0.441043	0.677531	0.807208	-0.082176	0.938215	0.930921	1.39474	0.161362	0.169013	2.51194	0.014872	0.0201591	0.108837	0.911037	0.963439	-0.922146	0.370114	0.333086	0.855888	0.385392	0.406357	3.18674	0.00276378	0.0150019	-0.315034	0.746584	0.724322	-0.0383635	0.968688	0.966847	1.27547	0.196761	0.227359	2.67905	0.00947823	0.0218834	0.465659	0.631333	0.71509	-0.672012
ENSGACG00000016707	abca4b	ATP-binding cassette, sub-family A (ABC1), member 4b [Source:ZFIN;Acc:ZDB-GENE-050517-4]	groupIII	11515854	11543148	1	1.21038	0.00859354	0.0113996	0.137136	0.762804	0.860456	-1.67555	0.000319838	0.00212892	-0.322518	0.223049	0.231698	0.0549519	0.835026	0.845037	0.0362999	0.890844	0.955084	0.215014	0.44413	0.407805	-0.239944	0.36474	0.386053	-0.0919212	0.822618	0.904536	0.270651	0.508505	0.468189	-1.5015	0.000323092	0.00302753	-1.49077	6.91492e-05	0.00141457	-1.17813	0.00151502	0.00614842	0.394658	0.286888	0.417158	-0.661256
ENSGACG00000017121	slc1a2a	solute carrier family 1 (glial high affinity glutamate transporter), member 2a [Source:ZFIN;Acc:ZDB-GENE-100422-11]	groupII	20642283	20649346	1	2.33865	0.0086419	0.0114539	0.00301767	0.997149	0.998334	-3.2586	0.000400747	0.00252329	NA	NA	NA	NA	NA	NA	NA	NA	NA	NA	NA	NA	NA	NA	NA	NA	NA	NA	NA	NA	NA	NA	NA	NA	-3.05545	0.00369192	0.0125537	-0.865437	0.370031	0.425256	-0.51014	0.612225	0.69988	-2.68524
ENSGACG00000014288	slc2a6	solute carrier family 2 (facilitated glucose transporter), member 6 [Source:ZFIN;Acc:ZDB-GENE-081104-301]	groupXI	14746039	14749506	1	2.96242	0.00865565	0.0114688	0.264141	0.803749	0.88522	-4.65513	0.000137019	0.00106283	-0.748092	0.453077	0.461317	-0.0803649	0.935375	0.939418	-0.527634	0.595546	0.821543	0.462973	0.661781	0.634899	-1.28507	0.202389	0.224837	3.94229	0.000881375	0.00584267	0.099649	0.925097	0.91893	-5.29268	2.79e-05	0.00093225	0.028379	0.976048	0.977594	0.0372274	0.96859	0.971943	1.61576	0.0956366	0.201523	0.198525
ENSGACG00000016496	lrit3a	info leucine-rich repeat, immunoglobulin-like and transmembrane domains 3a [Source:ZFIN;Acc:ZDB-GENE-080723-63]	groupIV	1992232	1996986	-1	2.64472	0.00895619	0.0117986	0.489425	0.615743	0.76695	-3.61607	0.000569298	0.00326106	NA	NA	NA	NA	NA	NA	NA	NA	NA	NA	NA	NA	NA	NA	NA	NA	NA	NA	NA	NA	NA	NA	NA	NA	NA	NA	NA	NA	NA	NA	NA	NA	NA	NA
ENSGACG00000000326			scaffold_395	11467	15104	-1	1.49152	0.00915876	0.012015	0.0933483	0.867821	0.923017	-1.48971	0.00922236	0.0171182	-1.02639	0.100336	0.106555	-0.700569	0.259398	0.286889	0.281425	0.649182	0.847989	0.0508064	0.938262	0.932891	-1.33886	0.0333047	0.0439986	1.23421	0.0286317	0.0909105	-0.666772	0.232092	0.19022	-0.899138	0.108391	0.0825669	-0.62544	0.246883	0.277831	-0.326738	0.544053	0.589148	1.06185	0.0510019	0.133057	0.128734
ENSGACG00000001306	psmb10 (6 of 6)	proteasome (prosome, macropain) subunit, beta type, 10 [Source:ZFIN;Acc:ZDB-GENE-001208-2]	scaffold_452	15685	18236	-1	2.6065	0.00937326	0.012246	-0.211542	0.823506	0.896978	-1.86188	0.0545314	0.05397	-0.721573	0.435018	0.443382	0.00340814	0.997038	0.997222	0.434933	0.635517	0.841353	-1.16022	0.232299	0.199083	-1.01749	0.274012	0.296459	1.81189	0.0604922	0.156253	-0.876877	0.350044	0.306828	-0.623181	0.507033	0.480354	-0.51059	0.587069	0.610643	-0.0397619	0.966144	0.969747	1.14261	0.229025	0.358988	-0.855432
ENSGACG00000000759	acox3	acyl-Coenzyme A oxidase 3, pristanoyl [Source:ZFIN;Acc:ZDB-GENE-040426-2163]	scaffold_47	344400	357377	1	-0.494899	0.00946142	0.0123419	0.320155	0.0911639	0.211717	-0.601768	0.00158662	0.00642382	-0.160754	0.421339	0.429818	-0.310444	0.12181	0.142187	-0.0845939	0.673001	0.859278	-0.2214	0.297083	0.261149	-0.476412	0.0179429	0.0253164	-0.580864	0.0062029	0.0283636	0.317128	0.132805	0.0995076	-0.678978	0.00140716	0.00529936	-0.0578372	0.7883	0.80113	-0.214211	0.320897	0.377198	0.236439	0.272348	0.402876	-0.187243
ENSGACG00000000546			scaffold_229	6997	8223	1	2.21125	0.00949231	0.0123733	-0.336003	0.681135	0.809496	0.70293	0.39199	0.348383	0.0544169	0.927008	0.928361	0.68313	0.25183	0.279024	1.53721	0.0112287	0.165459	-0.723208	0.247625	0.213619	0.187089	0.752887	0.762349	1.60612	0.0247214	0.081467	-0.589624	0.400044	0.35721	1.4511	0.0421586	0.0341869	0.400035	0.565248	0.589752	0.623367	0.371185	0.426395	1.73312	0.0152012	0.0595303	-0.688149
ENSGACG00000003296	otc	ornithine carbamoyltransferase [Source:ZFIN;Acc:ZDB-GENE-070912-422]	groupXVI	7634747	7637939	-1	0.580849	0.00952471	0.0124076	0.26937	0.220142	0.403601	-0.200881	0.363435	0.31982	0.0675323	0.778508	0.782375	0.303817	0.205784	0.231278	0.244266	0.310104	0.645976	0.144983	0.571615	0.539849	0.14319	0.551725	0.568441	0.368976	0.194528	0.365016	-0.0415537	0.881339	0.871523	-0.379614	0.180566	0.146355	0.108519	0.735552	0.751381	0.0969982	0.762918	0.787838	0.244437	0.445976	0.562669	0.0744997
ENSGACG00000012174			groupXI	11252519	11253786	1	-3.09108	0.00974208	0.0126374	-2.88682	0.0144462	0.0388897	-1.22866	0.271118	0.230534	1.89465	0.0722589	0.0777993	0.856076	0.407319	0.43548	-2.2475	0.0364365	0.275581	-1.29823	0.225457	0.192625	1.07683	0.298892	0.321137	-1.87406	0.0524746	0.141292	-1.88714	0.0474579	0.0344181	4.40034	3.15e-05	0.00100297	-5.00558	0.000851946	0.00562219	-0.696534	0.582697	0.624488	1.10416	0.388577	0.512278	-6.94425
ENSGACG00000016844	CIB3	calcium and integrin binding family member 3 [Source:HGNC Symbol;Acc:HGNC:24580]	groupIII	12172197	12175808	1	1.5444	0.00976527	0.012662	-0.186649	0.750306	0.852819	-1.29318	0.0298191	0.0348538	-0.61612	0.258838	0.267756	-0.295902	0.586437	0.609349	0.793528	0.142557	0.479879	0.269711	0.643822	0.615821	-0.33792	0.534952	0.552242	NA	NA	NA	NA	NA	NA	NA	NA	NA	NA	NA	NA	NA	NA	NA	NA	NA	NA	NA
ENSGACG00000018599	tpm2	tropomyosin 2 (beta) [Source:ZFIN;Acc:ZDB-GENE-040625-114]	groupXIV	14793585	14812370	1	-0.96243	0.00987202	0.0127788	-1.13949	0.00218789	0.00640652	0.166478	0.65194	0.618508	-0.0326825	0.929153	0.930466	0.302888	0.40968	0.437802	-0.35086	0.341616	0.669773	-0.440399	0.252219	0.217967	0.294124	0.423387	0.443642	-0.445836	0.421271	0.616542	-0.666956	0.2287	0.186955	1.71432	0.00246257	0.00665994	-0.527603	0.390202	0.42009	-0.0135441	0.982334	0.984197	-0.00322634	0.995795	0.996741	-2.19643
ENSGACG00000008453	cacna2d4b	calcium channel, voltage-dependent, alpha 2/delta subunit 4b [Source:ZFIN;Acc:ZDB-GENE-100422-18]	groupXIX	9414724	9447411	1	1.82029	0.00987947	0.0127863	-0.0205904	0.97614	0.986036	-2.27273	0.00143634	0.00604407	-0.348367	0.446901	0.455179	0.818587	0.0679577	0.0828683	-0.377447	0.402318	0.711596	0.111514	0.814829	0.799197	0.122637	0.787184	0.795338	NA	NA	NA	NA	NA	NA	NA	NA	NA	NA	NA	NA	NA	NA	NA	NA	NA	NA	NA
ENSGACG00000000866			scaffold_197	109482	111364	1	1.12981	0.00990204	0.0128119	0.0228221	0.957704	0.97529	-0.484128	0.258555	0.21891	-0.487804	0.236504	0.245249	0.0132706	0.974136	0.975739	0.58063	0.157226	0.498608	0.010204	0.981246	0.979556	-0.735847	0.0762608	0.092872	1.24562	0.00809303	0.0349067	-0.350152	0.44384	0.401583	-0.569909	0.213454	0.177745	-0.481741	0.266013	0.297026	-0.219256	0.611305	0.650649	1.25586	0.00415646	0.0247235	0.426707
ENSGACG00000010401	gipc1	GIPC PDZ domain containing family, member 1 [Source:ZFIN;Acc:ZDB-GENE-060726-1]	groupXI	8202930	8205485	-1	-0.221726	0.00991292	0.0128227	0.0521633	0.539386	0.713599	0.0201655	0.813696	0.793091	-0.108607	0.276732	0.285776	-0.0701968	0.482883	0.509418	0.0077959	0.937564	0.974396	-0.0376919	0.72156	0.698692	-0.00688857	0.945042	0.947068	-0.0992782	0.282948	0.474542	0.041336	0.652239	0.62119	0.0732206	0.428521	0.397498	0.190249	0.0757258	0.102407	0.151346	0.157885	0.207204	0.0376135	0.724145	0.787856	-0.0708579
ENSGACG00000001210			scaffold_293	20750	23329	1	0.393392	0.0100167	0.0129379	-0.0417385	0.781802	0.871986	0.0587988	0.698151	0.667692	0.123115	0.482677	0.49063	0.280775	0.109577	0.12891	-0.0172817	0.921679	0.967858	0.352166	0.0599153	0.0465507	0.0558718	0.750452	0.760038	0.350662	0.0342017	0.103685	-0.0236942	0.88505	0.875553	0.0274739	0.867741	0.860375	0.0762818	0.674133	0.693319	0.227619	0.209297	0.263021	0.234744	0.195982	0.323813	0.33431
ENSGACG00000003079	grk1a (1 of 2)	G protein-coupled receptor kinase 1 a [Source:ZFIN;Acc:ZDB-GENE-050823-1]	groupXVI	7497167	7500819	-1	2.45707	0.0100373	0.0129591	-0.185066	0.838264	0.905662	-3.50238	0.000438322	0.00269277	-0.907423	0.180458	0.18848	1.20587	0.0739246	0.0895846	-0.432243	0.522988	0.783364	0.0375704	0.957667	0.953933	-0.679241	0.314786	0.336844	-2.19833	0.00528304	0.0249922	0.506234	0.502389	0.461836	-4.14231	8.61e-07	9.36e-05	-4.38223	1.46876e-05	0.000623568	-1.82347	0.0423606	0.069587	1.14407	0.215555	0.34483	-3.60117
ENSGACG00000017352	TNNT3 (2 of 2)	troponin T type 3 (skeletal, fast) [Source:HGNC Symbol;Acc:HGNC:11950]	groupII	21934736	21940961	-1	-1.68059	0.010051	0.0129763	-2.08536	0.00143324	0.00437485	0.881879	0.169391	0.141921	0.0195456	0.974223	0.974663	0.00235838	0.996955	0.997144	0.323897	0.60076	0.824158	1.07484	0.0975871	0.0775866	-0.215893	0.723155	0.733805	-0.494567	0.458485	0.650212	-0.942389	0.157072	0.120613	2.2408	0.00115059	0.0049084	-0.686106	0.360523	0.390867	0.272377	0.714226	0.744088	0.410126	0.583186	0.676667	-3.75616
ENSGACG00000001663	twf2b	twinfilin, actin-binding protein, homolog 2b (Drosophila) [Source:ZFIN;Acc:ZDB-GENE-050522-238]	scaffold_27	4834374	4837625	1	2.76392	0.010057	0.0129818	-0.227629	0.826027	0.898478	-2.05773	0.0512543	0.0514711	NA	NA	NA	NA	NA	NA	NA	NA	NA	NA	NA	NA	NA	NA	NA	0.446559	0.376255	0.573404	-0.115827	0.818419	0.802795	0.733073	0.147379	0.115894	0.555312	0.259037	0.290025	-0.155914	0.754985	0.780729	-0.0193955	0.968749	0.975941	0.0107542
ENSGACG00000001434	RHO (2 of 2)	rhodopsin [Source:HGNC Symbol;Acc:HGNC:10012]	scaffold_27	4159256	4160714	1	5.40728	0.0100807	0.0130081	0.199856	0.909038	0.946921	-7.90197	0.000818276	0.00419274	NA	NA	NA	NA	NA	NA	NA	NA	NA	NA	NA	NA	NA	NA	NA	NA	NA	NA	NA	NA	NA	NA	NA	NA	NA	NA	NA	NA	NA	NA	NA	NA	NA	NA
ENSGACG00000004196	TNNC2 (1 of 2)	troponin C type 2 (fast) [Source:HGNC Symbol;Acc:HGNC:11944]	groupXII	3687732	3690627	1	-1.45053	0.0101308	0.0130584	-1.1864	0.0287848	0.077772	0.172764	0.750557	0.724171	0.0653582	0.901492	0.903276	-0.0490014	0.9264	0.930947	0.145598	0.784215	0.909686	-0.0752052	0.892176	0.882778	0.112276	0.832202	0.838565	-1.35987	0.12166	0.258945	-1.87176	0.0312913	0.0236378	1.79987	0.036676	0.0307347	-1.86235	0.0536554	0.0780358	-0.65766	0.478729	0.528518	0.331865	0.723367	0.787248	-2.78745
ENSGACG00000013854			groupXIX	19574771	19576833	-1	4.32495	0.0103356	0.0132734	0.0180379	0.990601	0.994497	-6.74787	0.000358587	0.00232389	NA	NA	NA	NA	NA	NA	NA	NA	NA	NA	NA	NA	NA	NA	NA	NA	NA	NA	NA	NA	NA	NA	NA	NA	NA	NA	NA	NA	NA	NA	NA	NA	NA	NA
ENSGACG00000013944	gpc1b	glypican 1b [Source:ZFIN;Acc:ZDB-GENE-040426-1306]	groupIII	2417581	2439942	1	-0.245546	0.010358	0.0132955	0.0541804	0.569332	0.735092	0.0151056	0.874293	0.859773	0.033363	0.745952	0.750292	0.0768041	0.45634	0.483561	-0.335009	0.00114577	0.0561093	-0.0827337	0.447362	0.411098	0.103542	0.315207	0.337266	-0.143591	0.184789	0.351708	-0.1105	0.305958	0.262694	0.0207631	0.847861	0.83954	0.309396	0.00246714	0.0098281	0.231312	0.0236316	0.0438517	-0.0670913	0.510607	0.61732	-0.00406298
ENSGACG00000011036	timp2b	tissue inhibitor of metalloproteinase 2b [Source:ZFIN;Acc:ZDB-GENE-040426-2655]	groupXI	9123940	9129853	-1	0.696714	0.0103826	0.0133232	0.170031	0.527611	0.70488	-0.0467595	0.862507	0.846767	0.0143386	0.971059	0.971562	0.0632635	0.872864	0.880678	-1.03065	0.00967831	0.154757	0.119153	0.775864	0.757077	0.416423	0.29246	0.314764	0.627326	0.1363	0.28155	0.534333	0.202378	0.162037	-0.695881	0.0977621	0.0739665	-0.720086	0.0435463	0.0664993	-0.781151	0.0287874	0.051167	0.849914	0.0175318	0.0654898	-0.496134
ENSGACG00000012432	mag	myelin associated glycoprotein [Source:ZFIN;Acc:ZDB-GENE-041217-24]	groupXX	13657980	13668172	1	-0.325672	0.0104333	0.0133768	-0.132444	0.296323	0.492745	-0.208518	0.100575	0.0888835	-0.156348	0.341832	0.350859	-0.433307	0.00860892	0.0122262	-0.63129	0.000130843	0.0181942	-0.141079	0.417616	0.380844	-0.450256	0.00634337	0.0102446	-0.156012	0.261777	0.449864	-0.0385183	0.781136	0.762017	0.158056	0.255692	0.219321	-0.0198749	0.893795	0.90053	0.0364627	0.80651	0.826913	-0.176438	0.234766	0.364899	-0.0882793
ENSGACG00000017217			groupXIV	6973575	6976777	1	-0.423109	0.0105134	0.013463	-0.295353	0.073798	0.179053	-0.118608	0.472486	0.43025	0.394324	0.0633121	0.0685629	0.238902	0.260107	0.287603	0.311076	0.142695	0.480057	0.078221	0.728242	0.705842	0.146496	0.489694	0.508277	0.0430313	0.944769	0.97097	-0.34394	0.580167	0.543674	-0.632567	0.310443	0.274557	-0.0396768	0.940961	0.944726	-0.607453	0.258618	0.314579	-0.0107717	0.983956	0.987644	-0.184903
ENSGACG00000013484			scaffold_196	93784	96468	-1	3.3919	0.010677	0.0136331	-0.147985	0.906009	0.945191	-4.07243	0.00310322	0.00945778	-1.55452	0.111721	0.118236	-1.2241	0.206158	0.231671	-0.274111	0.77392	0.905197	-0.27988	0.78096	0.762619	-1.44099	0.138871	0.159833	3.88389	0.00125336	0.00791777	0.513055	0.639777	0.607654	-1.90136	0.0896189	0.067619	-0.965468	0.322386	0.353151	-0.786827	0.418494	0.471762	1.12128	0.2526	0.383144	-0.20256
ENSGACG00000004322	HES5 (4 of 9)	hes family bHLH transcription factor 5 [Source:HGNC Symbol;Acc:HGNC:19764]	groupXVII	1843067	1843668	1	1.63217	0.0106795	0.0136354	0.125632	0.839264	0.906255	0.646345	0.298754	0.25661	-0.491932	0.37497	0.383772	-0.373622	0.499958	0.525964	-0.675468	0.223954	0.571364	-0.489987	0.39655	0.359547	0.0347677	0.949621	0.951459	1.52476	0.00541496	0.0254786	-0.337234	0.5249	0.485277	0.669542	0.209423	0.173831	-0.390081	0.475745	0.503488	-0.134328	0.805261	0.825788	0.79825	0.139643	0.258893	-0.749682
ENSGACG00000006406			groupXI	2861620	2864070	-1	2.8858	0.0106878	0.0136434	-0.00252161	0.998083	0.998881	-4.12448	0.000521046	0.0030571	NA	NA	NA	NA	NA	NA	NA	NA	NA	NA	NA	NA	NA	NA	NA	NA	NA	NA	NA	NA	NA	NA	NA	NA	-5.07939	0.00222444	0.00923958	-1.95444	0.170934	0.221572	-0.695558	0.621479	0.707266	-1.25887
ENSGACG00000005976	GPX2	glutathione peroxidase 2 (gastrointestinal) [Source:HGNC Symbol;Acc:HGNC:4554]	groupXV	2255584	2256584	-1	1.10005	0.010707	0.013664	-0.0273892	0.948899	0.970157	-0.340587	0.429978	0.386698	0.467141	0.228428	0.237102	0.190499	0.626052	0.647203	0.45357	0.245125	0.591295	0.638789	0.128633	0.104458	-0.0180235	0.963428	0.964772	0.439723	0.222798	0.402035	0.0127387	0.971485	0.969205	-0.408261	0.269631	0.233267	-0.445391	0.264404	0.295416	-0.319074	0.422787	0.475828	0.59587	0.141516	0.261215	0.420772
ENSGACG00000013673	hsd3b7	hydroxy-delta-5-steroid dehydrogenase, 3 beta- and steroid delta-isomerase [Source:ZFIN;Acc:ZDB-GENE-030131-5673]	groupXI	13383346	13391547	-1	0.534932	0.0107723	0.013732	-0.1164	0.574479	0.738736	-0.0470614	0.821163	0.801257	0.532878	0.0373904	0.0418807	0.295289	0.2488	0.275922	0.161554	0.526694	0.785405	0.324328	0.232685	0.19946	0.523093	0.041202	0.0532703	0.173874	0.370856	0.568062	-0.161122	0.401706	0.35885	-0.252219	0.194257	0.159271	-0.0579327	0.802993	0.814988	0.166729	0.47224	0.522396	0.427657	0.0649373	0.156047	0.155504
ENSGACG00000003369	guca1b	guanylate cyclase activator 1B [Source:ZFIN;Acc:ZDB-GENE-011128-6]	groupXII	2022972	2023975	-1	4.05687	0.0108455	0.0138089	-0.375943	0.791411	0.877755	-6.28024	0.0003871	0.00246134	-4.46643	0.0379585	0.0424685	1.93487	0.32354	0.352077	-3.52725	0.0901048	0.400071	0.665182	0.743234	0.721975	-1.11671	0.56044	0.57685	NA	NA	NA	NA	NA	NA	NA	NA	NA	NA	NA	NA	NA	NA	NA	NA	NA	NA	NA
ENSGACG00000015322	grk1a (2 of 2)	G protein-coupled receptor kinase 1 a [Source:ZFIN;Acc:ZDB-GENE-050823-1]	groupII	7743343	7748451	-1	2.62415	0.0108897	0.0138561	0.0950793	0.922695	0.954889	-3.30297	0.00172957	0.00677073	NA	NA	NA	NA	NA	NA	NA	NA	NA	NA	NA	NA	NA	NA	NA	NA	NA	NA	NA	NA	NA	NA	NA	NA	NA	NA	NA	NA	NA	NA	NA	NA	NA	NA
ENSGACG00000014806	itga3a	integrin, alpha 3a [Source:ZFIN;Acc:ZDB-GENE-090805-3]	groupXI	16001449	16024182	-1	0.808355	0.0108931	0.0138601	-0.314393	0.318906	0.517471	0.4295	0.174102	0.145722	8.8935e-05	0.999652	0.999664	0.116318	0.567037	0.590739	0.159972	0.430598	0.729621	0.413199	0.0564238	0.0437819	0.539082	0.00797409	0.0124514	0.939051	0.00777226	0.0338344	-0.130122	0.709209	0.683325	-0.00701942	0.984003	0.982991	-0.428666	0.154706	0.184754	-0.242818	0.419136	0.47238	-0.40224	0.181875	0.308185	0.308087
ENSGACG00000002385	zc2hc1a	zinc finger, C2HC-type containing 1A [Source:ZFIN;Acc:ZDB-GENE-030131-3132]	groupXXI	4357626	4363242	1	-0.237882	0.0109975	0.0139742	-0.0161071	0.86143	0.919309	0.0524885	0.573222	0.535455	-0.134054	0.266542	0.275547	-0.151571	0.21054	0.236262	-0.0777017	0.520661	0.782096	-0.119235	0.352137	0.315212	-0.239803	0.0479531	0.0610784	-0.218273	0.0491943	0.134971	0.000896698	0.993499	0.99297	0.20573	0.0643486	0.0490663	-0.116484	0.351588	0.381995	-0.0819565	0.512135	0.559638	-0.104589	0.402685	0.524862	0.0434089
ENSGACG00000016954	myo1hb	myosin IHb [Source:ZFIN;Acc:ZDB-GENE-070705-355]	groupXIV	6519341	6527036	-1	1.32954	0.0110986	0.0140798	-0.614137	0.234892	0.421677	-1.12099	0.0303672	0.0352875	0.0600963	0.90411	0.905836	0.35152	0.480657	0.5072	0.352528	0.466029	0.751054	0.416837	0.436054	0.399588	0.173898	0.72828	0.738723	NA	NA	NA	NA	NA	NA	NA	NA	NA	NA	NA	NA	NA	NA	NA	NA	NA	NA	NA
ENSGACG00000010910			groupXVII	11175541	11184052	1	1.39454	0.0112188	0.0142067	-0.266779	0.621417	0.770764	0.269267	0.618058	0.582685	0.0749623	0.909154	0.910815	0.813508	0.218482	0.244545	0.472651	0.472738	0.755011	1.26902	0.0772402	0.0605884	0.0995008	0.879628	0.884114	1.08753	0.0648466	0.164211	-0.406546	0.485746	0.444651	0.342102	0.557205	0.533459	0.0815598	0.909278	0.915076	0.769551	0.285013	0.341433	0.608866	0.396688	0.519524	0.53238
ENSGACG00000014751	btr30	bloodthirsty-related gene family, member 30 [Source:ZFIN;Acc:ZDB-GENE-040426-1407]	groupXI	15851208	15857232	1	0.696696	0.0113497	0.0143434	-0.0288018	0.914664	0.95019	-0.125391	0.641985	0.607982	-0.0380977	0.902693	0.904443	0.200915	0.517837	0.543303	0.496221	0.110265	0.433663	-0.0391884	0.906364	0.898234	-0.0083442	0.97867	0.979424	0.432464	0.163549	0.321928	-0.125699	0.681632	0.653152	0.140171	0.652324	0.634108	0.156109	0.635333	0.656493	0.0824485	0.802595	0.823396	0.372852	0.255117	0.385685	0.178977
ENSGACG00000017091	bmp1b	bone morphogenetic protein 1b [Source:ZFIN;Acc:ZDB-GENE-060818-2]	groupXIV	6807694	6817632	1	-0.549655	0.0115268	0.014535	-0.0101465	0.962261	0.977951	0.0266297	0.901947	0.890547	-0.0147073	0.944164	0.945235	-0.161031	0.445611	0.473107	-0.00670335	0.974557	0.989588	0.349476	0.117014	0.0943284	0.0452006	0.829784	0.836267	-0.303724	0.282102	0.473574	-0.163872	0.557736	0.519926	-0.0676348	0.81054	0.800376	0.122175	0.662691	0.682509	-0.0616272	0.826434	0.844836	-0.178561	0.524631	0.628971	-0.20477
ENSGACG00000005268	sft2d1	SFT2 domain containing 1 [Source:ZFIN;Acc:ZDB-GENE-040426-1350]	groupVI	6261976	6270820	-1	0.27508	0.0116105	0.0146238	-0.0742818	0.491834	0.677498	-0.142251	0.190294	0.159079	0.0654163	0.577162	0.584131	0.220882	0.0597972	0.0735741	0.317419	0.00678156	0.131748	0.135041	0.278148	0.242786	0.116028	0.323155	0.345106	0.242455	0.0560004	0.147956	-0.0540456	0.668389	0.638713	-0.254596	0.0446415	0.0357793	0.0129755	0.921928	0.926935	-0.00623143	0.962475	0.966477	0.438276	0.00094434	0.00899324	-0.0514726
ENSGACG00000000548			scaffold_229	33377	47417	1	2.10466	0.0117485	0.0147698	-0.466478	0.5651	0.732091	0.29416	0.717061	0.687995	-0.380343	0.543428	0.550864	0.0405695	0.948079	0.951305	1.31798	0.0362645	0.275034	-0.92998	0.155323	0.128183	-0.0905228	0.884745	0.889047	1.74479	0.0253192	0.0829522	-0.46503	0.540994	0.502182	1.26109	0.107428	0.081774	0.251336	0.738933	0.754569	0.00824746	0.991285	0.992192	1.6474	0.0329294	0.0996962	-0.991058
ENSGACG00000011227			groupXVII	11971491	11974945	-1	-0.791319	0.0118549	0.0148767	-0.000771183	0.998013	0.998842	-0.384422	0.213854	0.179019	0.389438	0.383297	0.392108	0.50968	0.254621	0.281941	-0.38753	0.383721	0.699328	-0.141701	0.763673	0.743981	0.207394	0.642923	0.656528	-0.758419	0.0396259	0.115486	0.0140501	0.9692	0.966735	-0.472758	0.195737	0.160697	0.457885	0.319858	0.350637	0.484385	0.293079	0.349519	-0.399224	0.384564	0.508665	-0.336809
ENSGACG00000011724	impg1a	interphotoreceptor matrix proteoglycan 1a [Source:ZFIN;Acc:ZDB-GENE-070424-197]	groupXVIII	12323011	12336831	1	2.21006	0.0118795	0.0149028	0.286278	0.738449	0.845504	-2.96053	0.00105087	0.00495249	NA	NA	NA	NA	NA	NA	NA	NA	NA	NA	NA	NA	NA	NA	NA	NA	NA	NA	NA	NA	NA	NA	NA	NA	NA	NA	NA	NA	NA	NA	NA	NA	NA	NA
ENSGACG00000008348	cdhr1a	cadherin-related family member 1a [Source:ZFIN;Acc:ZDB-GENE-040924-4]	groupVI	9597602	9607340	-1	2.14254	0.0118947	0.0149203	0.17926	0.828582	0.9	-3.19043	0.000319866	0.00212916	NA	NA	NA	NA	NA	NA	NA	NA	NA	NA	NA	NA	NA	NA	NA	NA	NA	NA	NA	NA	NA	NA	NA	NA	NA	NA	NA	NA	NA	NA	NA	NA	NA	NA
ENSGACG00000005308	THNSL1	threonine synthase-like 1 (S. cerevisiae) [Source:HGNC Symbol;Acc:HGNC:26160]	groupXXI	11117318	11119516	-1	-1.11799	0.0119638	0.0149912	-0.138741	0.747596	0.851144	0.725479	0.105343	0.0924558	0.0900814	0.849732	0.852324	-0.0874456	0.85476	0.863596	0.792696	0.0977616	0.413366	0.344541	0.495443	0.460533	0.249638	0.5984	0.613461	-0.791656	0.0312474	0.0970114	-0.0383627	0.915222	0.908223	-0.0089787	0.980562	0.979366	0.133937	0.766069	0.780181	0.36385	0.418405	0.471672	0.782712	0.0832149	0.183929	0.520999
ENSGACG00000007182	mylpfb	myosin light chain, phosphorylatable, fast skeletal muscle b [Source:ZFIN;Acc:ZDB-GENE-040912-115]	groupV	9421587	9424849	-1	-2.44797	0.0119807	0.0150084	-3.30353	0.000833532	0.00282321	-0.949789	0.304634	0.26225	NA	NA	NA	NA	NA	NA	NA	NA	NA	NA	NA	NA	NA	NA	NA	-0.916048	0.483944	0.672229	-4.02056	0.00518204	0.00717774	2.50777	0.0610538	0.0467551	NA	NA	NA	NA	NA	NA	NA	NA	NA	NA
ENSGACG00000000932	frem1a	Fras1 related extracellular matrix 1a [Source:ZFIN;Acc:ZDB-GENE-081119-1]	scaffold_47	1338438	1369429	1	-0.539567	0.0120583	0.0150901	0.100521	0.637509	0.781416	-0.0320514	0.880828	0.867052	-0.00674415	0.980214	0.980554	-0.182213	0.503628	0.529528	-0.568125	0.0374382	0.278748	-0.0409306	0.887135	0.877312	0.0432239	0.873752	0.878502	-0.350395	0.0920413	0.211005	0.136634	0.510434	0.470192	0.0683578	0.742178	0.728543	-0.280288	0.196768	0.227365	-0.405169	0.0623621	0.0952339	-0.0321327	0.882166	0.909605	0.0328777
ENSGACG00000006401	si:ch211-207j7.2 (1 of 2)	si:ch211-207j7.2 [Source:ZFIN;Acc:ZDB-GENE-120215-232]	groupXI	2857169	2860602	-1	2.49307	0.0120739	0.0151075	0.0387887	0.967521	0.980998	-3.61462	0.000477093	0.00286178	NA	NA	NA	NA	NA	NA	NA	NA	NA	NA	NA	NA	NA	NA	NA	NA	NA	NA	NA	NA	NA	NA	NA	NA	NA	NA	NA	NA	NA	NA	NA	NA	NA	NA
ENSGACG00000011982	guca1c	guanylate cyclase activator 1C [Source:ZFIN;Acc:ZDB-GENE-030829-1]	groupI	14461065	14463469	1	3.3436	0.0120985	0.0151344	-0.838402	0.505554	0.688194	-3.96222	0.00378713	0.0105765	NA	NA	NA	NA	NA	NA	NA	NA	NA	NA	NA	NA	NA	NA	NA	NA	NA	NA	NA	NA	NA	NA	NA	NA	NA	NA	NA	NA	NA	NA	NA	NA	NA	NA
ENSGACG00000017927	cebpd	CCAAT/enhancer binding protein (C/EBP), delta [Source:ZFIN;Acc:ZDB-GENE-020111-4]	groupIII	16376602	16377524	-1	0.774997	0.0121831	0.0152227	-0.33505	0.27565	0.46956	-0.446965	0.146422	0.123807	-0.164128	0.577934	0.584901	-0.413922	0.161524	0.184675	-0.180251	0.541596	0.793461	0.282591	0.367111	0.330113	0.119342	0.685644	0.697689	0.496943	0.0463349	0.129327	-0.398245	0.109228	0.0800482	-0.597006	0.0167262	0.0181204	0.0194305	0.950119	0.953311	-0.333866	0.283301	0.33971	0.146856	0.63654	0.719176	0.0639838
ENSGACG00000001123			scaffold_129	47228	50569	-1	1.41392	0.0121921	0.0152316	0.0804848	0.884406	0.932684	-1.48662	0.00852113	0.0163964	-0.967639	0.0964705	0.102598	-0.662325	0.252916	0.280148	0.256444	0.656821	0.85164	0.0111937	0.985403	0.984094	-1.33121	0.0232904	0.03194	1.26753	0.0105562	0.0428664	-0.120754	0.804622	0.787722	-0.972314	0.0483949	0.0382551	-0.629792	0.234246	0.265102	-0.489811	0.354158	0.409819	1.10636	0.038198	0.109947	-0.043338
ENSGACG00000018704	gc2	guanylyl cyclase 2 [Source:ZFIN;Acc:ZDB-GENE-011128-8]	groupVII	590628	598335	-1	1.88658	0.0123032	0.0153433	0.0899094	0.902179	0.942994	-2.6526	0.00059383	0.00335959	-0.222334	0.706256	0.711147	0.63661	0.277469	0.30531	0.0709653	0.904724	0.960823	0.370229	0.555866	0.523394	-0.452146	0.447169	0.466904	-0.526856	0.408114	0.604175	-0.441951	0.485824	0.44474	-2.31158	0.000405996	0.00332712	-1.91341	0.0146486	0.0301549	-1.21353	0.112712	0.155693	0.221602	0.775568	0.827733	-1.53471
ENSGACG00000007933	C4B	complement component 4B (Chido blood group) [Source:HGNC Symbol;Acc:HGNC:1324]	groupXX	9276661	9289490	-1	1.24065	0.0123208	0.0153606	0.122359	0.802224	0.884296	-1.21908	0.0138727	0.0215812	-0.22986	0.676985	0.68239	-0.220959	0.688816	0.706911	-0.201012	0.71559	0.879038	0.785961	0.185933	0.155989	-0.465867	0.399301	0.420026	1.01347	0.0206268	0.0711374	0.443402	0.307106	0.263846	-0.826206	0.0582788	0.0448716	-0.18677	0.67574	0.694852	-0.0750608	0.866464	0.880644	1.09859	0.0150047	0.0590115	0.296017
ENSGACG00000006637	COL24A1	collagen, type XXIV, alpha 1 [Source:HGNC Symbol;Acc:HGNC:20821]	groupVIII	7055749	7103293	1	0.909346	0.0125481	0.0155984	-0.278795	0.441257	0.63568	-0.47079	0.193312	0.161604	0.449979	0.200312	0.208679	0.797903	0.0227805	0.0300382	0.240454	0.484728	0.761948	-0.0658081	0.85654	0.844262	0.26584	0.452559	0.47214	0.15699	0.689646	0.824474	-0.0210237	0.957031	0.953552	0.0130965	0.973404	0.971825	-0.683549	0.163216	0.193388	-0.0106528	0.982424	0.984278	0.075559	0.876475	0.905256	-0.529648
ENSGACG00000013667	lgals9l1	lectin, galactoside-binding, soluble, 9 (galectin 9)-like 1 [Source:ZFIN;Acc:ZDB-GENE-030131-9543]	groupI	19630729	19638360	1	1.27531	0.0126015	0.0156565	0.094447	0.851178	0.913274	-1.2325	0.015774	0.0232753	-0.581477	0.284595	0.293647	-0.43214	0.425774	0.453663	0.0974143	0.857265	0.941054	0.13954	0.808401	0.792269	-0.773602	0.155645	0.177197	1.071	0.0051693	0.0245689	0.0437366	0.908049	0.900435	-0.858319	0.0244786	0.0231136	-0.494105	0.278896	0.309886	-0.25279	0.578896	0.62101	0.737745	0.107014	0.217075	0.24384
ENSGACG00000010287	opn1lw2	opsin 1 (cone pigments), long-wave-sensitive, 2 [Source:ZFIN;Acc:ZDB-GENE-040718-141]	groupXVII	10627091	10629553	1	4.94301	0.0126318	0.0156876	-0.0106568	0.994911	0.997032	-6.43851	0.00246464	0.00830635	-5.63522	0.0190146	0.0225275	2.12176	0.302312	0.330648	-4.12341	0.0653506	0.351126	-0.562878	0.787138	0.769283	-1.23826	0.536585	0.553836	-4.02619	0.00101101	0.00658745	1.12679	0.303846	0.260589	-4.51112	0.000284122	0.0028728	-8.487	0.000122484	0.00204352	-1.87662	0.252864	0.30869	-1.78532	0.276641	0.407121	-6.91558
ENSGACG00000016168	ACTC1 (4 of 4)	actin, alpha, cardiac muscle 1 [Source:HGNC Symbol;Acc:HGNC:143]	groupII	13640060	13643928	-1	-2.58847	0.0127495	0.0158161	-3.29581	0.00200761	0.00592052	-0.948789	0.33643	0.293155	0.661542	0.52877	0.536357	0.429668	0.682303	0.700689	0.331728	0.751878	0.895377	-1.38995	0.207081	0.175518	0.903057	0.391994	0.412838	-0.835051	0.433861	0.628119	-2.02687	0.0633009	0.0454716	2.46943	0.0256668	0.0238396	-4.85767	0.00141837	0.00718713	-2.3247	0.086544	0.124791	1.24915	0.341819	0.469531	-7.45215
ENSGACG00000017794	parp2	poly (ADP-ribose) polymerase family, member 2 [Source:ZFIN;Acc:ZDB-GENE-031113-6]	groupIII	16016919	16023748	-1	-0.306825	0.0128205	0.0158936	0.218173	0.0732579	0.178015	-0.245965	0.0446624	0.0463587	0.148402	0.316433	0.325461	0.0219376	0.882615	0.889859	0.0840191	0.570137	0.808516	-0.158635	0.309955	0.273705	0.195061	0.188391	0.210702	-0.191603	0.133031	0.276596	0.217446	0.0850519	0.0613544	-0.242892	0.0569427	0.0439668	0.125673	0.440894	0.469673	-0.0371543	0.820062	0.839112	-0.0124344	0.939153	0.95325	-0.100553
ENSGACG00000002247	SLC9A1 (1 of 2)	solute carrier family 9, subfamily A (NHE1, cation proton antiporter 1), member 1 [Source:HGNC Symbol;Acc:HGNC:11071]	groupX	1598669	1606704	-1	-0.231376	0.0128389	0.0159141	0.157466	0.0855322	0.201283	0.0946222	0.30492	0.262541	-0.0806368	0.456825	0.465015	-0.17351	0.110809	0.130211	-0.164131	0.130093	0.462965	0.0366571	0.749973	0.72922	-0.162128	0.136193	0.157053	-0.282474	0.00888876	0.037542	0.166224	0.120123	0.0888751	0.062061	0.565134	0.541839	-0.175492	0.222464	0.253249	-0.267311	0.0635605	0.0967402	0.0584872	0.68369	0.75628	-0.0856706
ENSGACG00000014839	kcnb2	potassium voltage-gated channel, Shab-related subfamily, member 2 [Source:ZFIN;Acc:ZDB-GENE-070912-170]	groupIII	5937498	5949782	1	2.19484	0.0129015	0.0159798	0.0155642	0.985584	0.991559	-3.0661	0.000767432	0.00401239	NA	NA	NA	NA	NA	NA	NA	NA	NA	NA	NA	NA	NA	NA	NA	-0.407789	0.489965	0.677317	-0.202123	0.728595	0.704602	-1.19633	0.044739	0.035842	-1.55089	0.0541433	0.0785891	-1.17034	0.141649	0.188961	0.294152	0.710263	0.77706	-0.655244
ENSGACG00000012419	klc3	kinesin light chain 3 [Source:ZFIN;Acc:ZDB-GENE-060929-772]	groupI	15889642	15897725	-1	-0.407349	0.0130334	0.0161091	-0.103905	0.52064	0.699703	-0.624267	0.000130847	0.00102203	-0.310378	0.170027	0.177841	-0.0854623	0.7051	0.722343	-0.367491	0.104119	0.423875	0.0345932	0.88449	0.874469	0.203752	0.365716	0.387033	-0.151435	0.392078	0.588885	-0.0165638	0.924827	0.918634	-0.358433	0.0422011	0.0342132	0.0207153	0.90723	0.913142	0.16408	0.355444	0.411079	0.0139227	0.937323	0.951827	0.0651394
ENSGACG00000007920	si:dkey-94f20.4	si:dkey-94f20.4 [Source:ZFIN;Acc:ZDB-GENE-121214-276]	groupV	9843538	9849484	1	2.05722	0.0130353	0.0161112	-0.0243807	0.975692	0.985768	-3.13205	0.000286843	0.00195874	-0.506929	0.465928	0.474042	0.671078	0.33428	0.362901	-1.30481	0.0656572	0.351792	-0.0356744	0.961384	0.957977	-0.232486	0.737941	0.748018	-0.0327141	0.945282	0.971245	0.241529	0.611484	0.57712	-1.11202	0.0207047	0.0207215	-0.618233	0.261646	0.292644	-0.162848	0.76641	0.790992	-0.0936214	0.864998	0.896445	-1.19177
ENSGACG00000017360	CD274	CD274 molecule [Source:HGNC Symbol;Acc:HGNC:17635]	groupXIV	7425305	7428114	-1	2.75945	0.0131261	0.0162091	0.544338	0.610645	0.763514	-3.3586	0.00317802	0.00958413	-0.958229	0.302874	0.311909	-0.631245	0.494919	0.521088	0.150059	0.870576	0.946642	0.194169	0.842494	0.828994	-1.43146	0.128182	0.148654	3.00295	0.00438241	0.0215789	-0.882267	0.374222	0.331128	-2.68524	0.00955717	0.0130879	-0.377251	0.668845	0.688328	0.0462879	0.95807	0.962512	1.54785	0.0862186	0.18821	0.417657
ENSGACG00000006047	cad	carbamoyl-phosphate synthetase 2, aspartate transcarbamylase, and dihydroorotase [Source:ZFIN;Acc:ZDB-GENE-021030-4]	groupXVIII	3262716	3282550	1	0.398197	0.0132761	0.0163684	0.311026	0.0521359	0.13486	0.108824	0.497646	0.456269	0.17231	0.207475	0.215973	0.044261	0.746646	0.761632	-0.159648	0.242167	0.588569	0.073189	0.612853	0.583145	-0.155194	0.258363	0.280946	0.530217	0.01025	0.0419124	0.360297	0.0798962	0.0574642	0.174111	0.398207	0.365559	0.135462	0.439221	0.468032	-0.0825197	0.63789	0.674805	-0.250452	0.15207	0.273873	0.023937
ENSGACG00000014532	cyth4a	cytohesin 4a [Source:ZFIN;Acc:ZDB-GENE-090624-6]	groupXI	15568711	15575377	-1	0.872779	0.0134976	0.0166003	-0.130582	0.710152	0.827904	-0.453938	0.195797	0.163668	-0.340763	0.474471	0.482516	-0.330492	0.487918	0.514306	0.497085	0.297361	0.635948	0.0587841	0.907216	0.899141	-0.371469	0.435844	0.455865	0.63347	0.0332566	0.101568	-0.191625	0.516878	0.476912	-0.15264	0.607212	0.586407	-0.174072	0.650035	0.670511	-0.227037	0.554281	0.598513	1.15987	0.00287727	0.0192237	0.0165794
ENSGACG00000012327	pak4	p21 protein (Cdc42/Rac)-activated kinase 4 [Source:ZFIN;Acc:ZDB-GENE-040704-69]	groupI	15706210	15715084	1	-0.406481	0.0135448	0.0166506	-0.0810242	0.616258	0.767297	-0.074729	0.646991	0.613286	-0.169223	0.356271	0.365204	-0.314468	0.0887714	0.10606	-0.434804	0.017433	0.200865	-0.202665	0.295872	0.259966	-0.285095	0.122599	0.142794	-0.407392	0.0118747	0.0469148	-0.256459	0.107096	0.0783538	-0.0164286	0.918879	0.914325	-0.090069	0.613178	0.635439	-0.159419	0.371962	0.427152	-0.0654277	0.711686	0.77817	-0.0902064
ENSGACG00000017266			groupII	21536940	21538841	-1	1.42024	0.013566	0.0166725	0.0617718	0.912483	0.948928	-0.804182	0.155879	0.131218	0.200498	0.787545	0.791296	0.125466	0.866162	0.874386	-0.751464	0.314285	0.649234	-1.45106	0.0640749	0.0498881	-0.20602	0.782773	0.791109	0.742561	0.222784	0.402014	-0.65294	0.279753	0.236782	-1.4278	0.0219077	0.0214823	1.11151	0.279837	0.310835	0.921547	0.368597	0.423846	-2.07542	0.0494828	0.13041	-0.0747559
ENSGACG00000017054	TMEM236 (2 of 2)	transmembrane protein 236 [Source:HGNC Symbol;Acc:HGNC:23473]	groupIII	12749678	12752936	-1	-1.2395	0.0136842	0.0167959	-0.0232846	0.962528	0.978101	-0.183782	0.711072	0.681545	-1.25056	0.0386122	0.0431285	-1.44129	0.0177127	0.0237412	2.01565	0.00110879	0.0551963	1.21421	0.0622026	0.0483798	-1.20767	0.0455828	0.0583503	-1.16048	0.0153423	0.0569943	0.153101	0.746435	0.724162	-0.387386	0.41457	0.382804	-1.47999	0.00795041	0.0200821	-1.7315	0.00205951	0.00748683	1.62536	0.00371315	0.0228796	0.720963
ENSGACG00000009676			groupVIII	12468629	12470421	1	1.70565	0.0138255	0.0169452	-0.326698	0.628084	0.775222	-1.13121	0.0935472	0.0836255	-0.287392	0.691332	0.696536	-0.973606	0.183747	0.208202	0.966429	0.187048	0.533349	0.154853	0.839903	0.826215	-0.924397	0.206442	0.228925	1.13922	0.149333	0.301173	-2.44258	0.00257129	0.00511402	0.422454	0.583187	0.560951	-0.257081	0.747171	0.762352	-0.990444	0.219223	0.273534	1.85309	0.0254484	0.0840081	-0.105225
ENSGACG00000018430			groupIX	12189816	12192031	-1	1.60778	0.0139156	0.0170378	0.426335	0.505446	0.688104	-1.65369	0.0115538	0.0194127	-0.66299	0.32148	0.330516	-0.751434	0.261757	0.2893	0.516818	0.438714	0.73472	-0.674503	0.337317	0.300535	-1.03597	0.123701	0.143955	1.09531	0.0208104	0.0716257	0.1473	0.753215	0.731545	-0.935992	0.0476915	0.037802	-0.4706	0.332383	0.36308	-0.518333	0.285932	0.34236	1.18232	0.0160505	0.0617434	-0.330253
ENSGACG00000010374	zgc:92161	zgc:92161 [Source:ZFIN;Acc:ZDB-GENE-040912-22]	groupXI	8195907	8198373	1	0.613922	0.0139244	0.017047	-0.0913244	0.711214	0.828573	0.159118	0.520551	0.480237	0.522536	0.0426302	0.0472846	0.552114	0.0323682	0.0416178	0.227825	0.374678	0.69317	0.446877	0.103182	0.0823622	0.570848	0.0269548	0.036408	0.371742	0.054054	0.144292	-0.00697146	0.970898	0.968575	0.0378004	0.843991	0.835497	0.414534	0.0415468	0.0641733	0.151762	0.45608	0.50726	0.36169	0.075466	0.172402	0.180784
ENSGACG00000016838			groupIII	12158680	12160523	-1	4.29621	0.0139529	0.0170785	0.185836	0.906476	0.945458	-5.61979	0.00274588	0.00883093	NA	NA	NA	NA	NA	NA	NA	NA	NA	NA	NA	NA	NA	NA	NA	NA	NA	NA	NA	NA	NA	NA	NA	NA	NA	NA	NA	NA	NA	NA	NA	NA	NA	NA
ENSGACG00000016669	cyp3a65 (1 of 3)	cytochrome P450, family 3, subfamily A, polypeptide 65 [Source:ZFIN;Acc:ZDB-GENE-050604-1]	groupIX	4852741	4874111	-1	1.28208	0.013959	0.0170846	0.531032	0.302212	0.499267	-0.0301351	0.953243	0.947686	0.406105	0.442314	0.45063	0.467852	0.37641	0.404949	0.195628	0.7113	0.877077	-0.600008	0.281972	0.246483	-0.22349	0.67261	0.685161	0.881698	0.0474564	0.131547	0.396407	0.369428	0.326322	-0.487635	0.270961	0.234589	0.427822	0.391645	0.421499	0.367969	0.461137	0.512033	0.226155	0.65044	0.730112	-0.627126
ENSGACG00000012807	kcnv2a (1 of 2)	potassium channel, subfamily V, member 2a [Source:ZFIN;Acc:ZDB-GENE-091117-27]	groupXIII	14847154	14851257	1	3.7818	0.0139629	0.017089	-0.375485	0.787017	0.875122	-5.91569	0.00048107	0.00288084	NA	NA	NA	NA	NA	NA	NA	NA	NA	NA	NA	NA	NA	NA	NA	NA	NA	NA	NA	NA	NA	NA	NA	NA	NA	NA	NA	NA	NA	NA	NA	NA	NA	NA
ENSGACG00000006502	parp6b	poly (ADP-ribose) polymerase family, member 6b [Source:ZFIN;Acc:ZDB-GENE-080219-1]	groupXIX	7707982	7712421	1	2.91557	0.0140039	0.0171324	0.837365	0.46211	0.653335	-4.50897	0.000423603	0.00262299	NA	NA	NA	NA	NA	NA	NA	NA	NA	NA	NA	NA	NA	NA	NA	NA	NA	NA	NA	NA	NA	NA	NA	NA	NA	NA	NA	NA	NA	NA	NA	NA	NA	NA
ENSGACG00000015571	si:rp71-39b20.4	si:rp71-39b20.4 [Source:ZFIN;Acc:ZDB-GENE-070912-704]	groupIII	8494405	8499478	1	2.81328	0.0141066	0.0172397	0.202316	0.852071	0.913806	-3.34465	0.00389541	0.0107366	NA	NA	NA	NA	NA	NA	NA	NA	NA	NA	NA	NA	NA	NA	NA	NA	NA	NA	NA	NA	NA	NA	NA	NA	NA	NA	NA	NA	NA	NA	NA	NA	NA	NA
ENSGACG00000003460	si:ch211-182e10.4	si:ch211-182e10.4 [Source:ZFIN;Acc:ZDB-GENE-041014-76]	groupXIX	3948177	3949004	-1	-3.12177	0.0141357	0.0172724	0.334706	0.773726	0.86711	1.5337	0.206208	0.17249	-0.381445	0.787214	0.790956	-4.64076	0.00486283	0.00730997	0.887323	0.53261	0.788627	-0.518597	0.728046	0.705631	-0.557907	0.69347	0.705224	NA	NA	NA	NA	NA	NA	NA	NA	NA	-0.354893	0.732242	0.748237	-1.05141	0.319171	0.37549	0.905541	0.392699	0.515969	-0.0508207
ENSGACG00000001920	dbnla	drebrin-like a [Source:ZFIN;Acc:ZDB-GENE-040704-42]	scaffold_176	102402	114098	1	-0.414635	0.0141416	0.0172786	0.0563901	0.73744	0.844889	-0.214307	0.204716	0.171214	0.0722685	0.748102	0.752416	0.135129	0.548329	0.572713	0.378681	0.0928205	0.404868	0.492568	0.0408144	0.0315074	0.105378	0.639815	0.653492	-0.330821	0.0821314	0.194334	0.108391	0.566173	0.528787	-0.0375178	0.843751	0.83524	0.243188	0.304379	0.335266	0.223852	0.3446	0.400578	0.232448	0.326177	0.454887	0.200498
ENSGACG00000013089	OTOGL	otogelin-like [Source:HGNC Symbol;Acc:HGNC:26901]	groupXIX	16792927	16814426	-1	0.74708	0.0143169	0.0174535	0.198427	0.51134	0.692625	-0.520461	0.0894626	0.0805471	0.290927	0.323506	0.33255	-0.359189	0.232171	0.258719	0.289195	0.328217	0.659802	-0.0561405	0.85667	0.844404	-0.248542	0.406789	0.427354	0.320094	0.171171	0.332777	0.0546134	0.81229	0.796087	0.218468	0.353686	0.319101	-0.446567	0.0686584	0.0947068	-0.524972	0.032786	0.0567161	-0.0089067	0.970887	0.977596	-0.167778
ENSGACG00000003659	ESPNL	espin-like [Source:HGNC Symbol;Acc:HGNC:27937]	groupVIII	1718780	1730079	1	1.40583	0.0143434	0.0174817	0.349793	0.538102	0.712654	-0.85615	0.136751	0.116331	NA	NA	NA	NA	NA	NA	NA	NA	NA	NA	NA	NA	NA	NA	NA	NA	NA	NA	NA	NA	NA	NA	NA	NA	NA	NA	NA	NA	NA	NA	NA	NA	NA	NA
ENSGACG00000001837			groupX	16269	20746	-1	1.37522	0.0143583	0.0174976	-0.300132	0.586535	0.747124	-1.51233	0.00729222	0.0150749	-0.670422	0.240695	0.24949	-0.0133163	0.981277	0.982436	-0.638049	0.261097	0.605547	0.539131	0.37211	0.335074	-0.820096	0.152879	0.174358	0.975977	0.0411847	0.11877	-0.514669	0.276493	0.233575	-0.255443	0.591185	0.569417	-0.193512	0.733116	0.749068	-0.0383966	0.946022	0.95178	0.329232	0.560872	0.658674	0.363648
ENSGACG00000010673	slc1a8b	solute carrier family 1 (glutamate transporter), member 8b [Source:ZFIN;Acc:ZDB-GENE-070912-552]	groupXV	9718255	9726270	-1	1.48217	0.0143813	0.0175217	0.71523	0.23393	0.420508	-1.99371	0.00115026	0.0052627	-0.370833	0.560782	0.568017	0.0122958	0.984571	0.985509	0.0223512	0.971945	0.988513	-0.106618	0.874416	0.863557	-0.130789	0.837439	0.843594	NA	NA	NA	NA	NA	NA	NA	NA	NA	-2.19968	0.00947702	0.0225408	-0.750289	0.350369	0.406169	-0.00364975	0.996431	0.997227	-1.36478
ENSGACG00000000147	psmb9a (5 of 5)	proteasome (prosome, macropain) subunit, beta type, 9a [Source:ZFIN;Acc:ZDB-GENE-990415-140]	scaffold_58	1063341	1065352	-1	1.9785	0.0144923	0.0176382	-0.840218	0.286326	0.481629	-1.41809	0.0739313	0.0687664	-0.942985	0.0981729	0.104354	-0.11699	0.834745	0.844777	-0.440221	0.435171	0.732497	0.19036	0.747809	0.726912	-1.32269	0.022258	0.0306787	1.82117	0.011958	0.0471603	-0.75665	0.282562	0.239572	-0.809168	0.255022	0.218648	-0.423611	0.480011	0.507611	-0.164427	0.783246	0.806106	1.10061	0.0696093	0.1634	0.442014
ENSGACG00000014776	socs7		groupXI	15882825	15884607	1	0.695689	0.0144946	0.0176413	-0.319971	0.257521	0.448616	0.0811072	0.774045	0.749708	0.21649	0.479815	0.487793	-0.0318442	0.917284	0.922412	0.542908	0.0766183	0.374614	0.847279	0.0102885	0.00802265	0.00639785	0.983348	0.983921	0.758739	0.00465447	0.0226262	-0.183951	0.488823	0.447802	0.12779	0.631127	0.611612	-0.0397262	0.887654	0.894745	-0.0878115	0.754995	0.780739	0.371613	0.185115	0.311844	0.632272
ENSGACG00000020679	ZFX	zinc finger protein, X-linked [Source:HGNC Symbol;Acc:HGNC:12869]	groupVII	22234712	22238511	1	-0.31978	0.0145363	0.0176804	0.134195	0.303077	0.500224	0.0183763	0.888101	0.875163	-0.00531776	0.953423	0.95425	-0.155287	0.0897721	0.107155	-0.0992096	0.275483	0.61797	0.127915	0.185609	0.155687	-0.0124024	0.891905	0.895914	-0.320912	0.0150028	0.0560456	0.0257435	0.844804	0.831682	0.0588861	0.655565	0.637536	0.00578569	0.950809	0.953958	-0.0106973	0.909261	0.918857	-0.0171295	0.854584	0.888478	-0.0413726
ENSGACG00000003810	GPR17	G protein-coupled receptor 17 [Source:HGNC Symbol;Acc:HGNC:4471]	groupVIII	1931956	1933858	1	-0.547325	0.0147132	0.0178651	-0.0285882	0.897619	0.940341	0.338567	0.130234	0.111295	0.0358122	0.903736	0.905476	-0.046767	0.87479	0.882477	-0.53583	0.0706412	0.362454	-0.103792	0.740881	0.719422	0.115896	0.695842	0.707533	-0.592279	0.0423528	0.121208	-0.227901	0.431166	0.388704	0.309318	0.287614	0.251325	0.530349	0.127239	0.156697	0.127791	0.713415	0.743332	-0.80827	0.0202395	0.0721109	-0.274788
ENSGACG00000008748	si:dkey-228b2.5	si:dkey-228b2.5 [Source:ZFIN;Acc:ZDB-GENE-091113-62]	groupXVII	8121675	8123839	1	-0.3117	0.0150239	0.0181936	0.0289899	0.819459	0.894586	0.131041	0.304907	0.262528	-0.111279	0.541269	0.54875	-0.10849	0.55211	0.576346	-0.724164	8.02746e-05	0.0139965	-0.246326	0.200839	0.169754	-0.061039	0.737894	0.74797	-0.414183	0.0604909	0.15625	0.12157	0.577208	0.540504	0.155784	0.48156	0.453437	0.23083	0.366214	0.39652	-0.16341	0.524551	0.571141	-0.153118	0.550769	0.650451	-0.106556
ENSGACG00000015145	fndc7	fibronectin type III domain containing 7 [Source:ZFIN;Acc:ZDB-GENE-070216-2]	groupIII	7006777	7012008	1	1.70352	0.0150353	0.0182044	-0.307677	0.663223	0.79805	-1.16834	0.0927379	0.0830178	NA	NA	NA	NA	NA	NA	NA	NA	NA	NA	NA	NA	NA	NA	NA	-1.17072	0.173547	0.336145	-1.20233	0.15931	0.122602	-0.529466	0.529531	0.504217	2.40765	0.0396332	0.0619094	3.16252	0.00810537	0.0194915	1.21085	0.260853	0.391394	1.44818
ENSGACG00000020473	vtnb	vitronectin b [Source:ZFIN;Acc:ZDB-GENE-041116-1]	groupVII	19070731	19075868	-1	2.67619	0.0152395	0.0184137	-0.254273	0.807024	0.887152	-3.81612	0.00101999	0.00485489	NA	NA	NA	NA	NA	NA	NA	NA	NA	NA	NA	NA	NA	NA	NA	-0.724601	0.174499	0.337502	0.108321	0.834068	0.819928	-1.21147	0.0216672	0.0213216	-0.57111	0.278597	0.309591	-0.781817	0.140458	0.187634	0.201347	0.704541	0.772603	-0.142295
ENSGACG00000014601			groupI	22365015	22396113	-1	1.10701	0.0152644	0.0184388	0.149581	0.738101	0.845302	-0.756589	0.0941603	0.0840839	-0.420943	0.315569	0.324608	-0.417852	0.319074	0.347587	0.242954	0.560076	0.803283	0.0202543	0.963333	0.960096	-0.24023	0.565924	0.582155	0.851013	0.0834281	0.196534	-0.0475603	0.921712	0.915262	-0.433206	0.380009	0.346542	-0.331415	0.514251	0.540708	-0.618369	0.226042	0.280772	0.792285	0.120965	0.235436	-0.00904591
ENSGACG00000002054	si:ch211-53m15.2	si:ch211-53m15.2 [Source:ZFIN;Acc:ZDB-GENE-100922-24]	scaffold_250	28530	63337	-1	1.49388	0.0152712	0.018445	0.0783078	0.895685	0.939229	-1.96112	0.00161145	0.006486	-0.293108	0.602461	0.609023	0.273327	0.625541	0.646728	0.60682	0.2801	0.621861	-0.0289467	0.961165	0.957742	-0.366733	0.515076	0.532945	1.64313	0.0036779	0.0188151	0.380532	0.47559	0.434128	-1.40949	0.0108054	0.0140206	-0.0823167	0.892397	0.899216	0.369504	0.543424	0.588553	1.31314	0.0338012	0.10143	-0.223706
ENSGACG00000017833	sigmar1	sigma non-opioid intracellular receptor 1 [Source:ZFIN;Acc:ZDB-GENE-040426-1006]	groupXIV	9742648	9744938	-1	-0.379963	0.015334	0.0185105	0.0370969	0.810353	0.889175	0.0110671	0.94315	0.936401	-0.102718	0.568636	0.575739	-0.216367	0.231911	0.258462	-0.145484	0.419692	0.722758	-0.148873	0.437748	0.401306	-0.205721	0.255662	0.278248	-0.335094	0.0134344	0.0515492	-0.0516588	0.699756	0.672952	-0.0977319	0.46993	0.441112	-0.219646	0.183665	0.214119	-0.137753	0.403932	0.457862	-0.0525134	0.750472	0.808319	-0.113618
ENSGACG00000016274	RIN2 (2 of 2)	Ras and Rab interactor 2 [Source:HGNC Symbol;Acc:HGNC:18750]	groupIX	2261568	2267495	-1	0.961989	0.0153975	0.0185703	0.627909	0.110875	0.246776	0.0695891	0.859799	0.843754	0.365781	0.421953	0.430439	0.443495	0.330597	0.359218	0.494187	0.279152	0.62105	0.935209	0.0576136	0.0447388	-0.0339741	0.940518	0.942696	1.08728	0.00770755	0.0336214	0.655949	0.103082	0.0751736	0.110278	0.785385	0.773979	0.0116831	0.981713	0.982861	0.239388	0.638628	0.675479	0.630258	0.219038	0.348544	0.904588
ENSGACG00000011569	TRPM6	transient receptor potential cation channel, subfamily M, member 6 [Source:HGNC Symbol;Acc:HGNC:17995]	groupXIII	13116394	13129794	-1	-0.477105	0.015404	0.018576	0.21714	0.266836	0.459435	0.367796	0.0615533	0.0593361	0.33725	0.265481	0.274468	0.139826	0.644491	0.664795	0.158148	0.601489	0.824522	0.229998	0.475731	0.440148	0.304552	0.314889	0.336947	-0.483007	0.0124976	0.0487995	0.285083	0.137653	0.103591	0.53688	0.00562059	0.00983519	0.110497	0.670954	0.690315	-0.391074	0.134367	0.180732	0.238964	0.359147	0.485578	0.228948
ENSGACG00000002089			groupX	1534875	1544868	1	-1.02341	0.0154775	0.0186562	-0.496241	0.219804	0.403187	-0.12312	0.76481	0.739647	0.242958	0.668136	0.673702	0.116577	0.838647	0.848433	-0.413162	0.463638	0.749664	-0.333947	0.570715	0.538913	0.236782	0.67831	0.690636	-0.903325	0.131038	0.273502	-0.187734	0.746102	0.723809	0.849737	0.148388	0.116778	-0.817911	0.230682	0.261513	-0.64572	0.341833	0.397898	-0.637564	0.355016	0.481794	-1.6831
ENSGACG00000012665			groupXX	14330860	14346284	1	1.13746	0.0155353	0.0187143	-0.149003	0.748087	0.851451	0.184096	0.691768	0.660859	-0.0239455	0.962032	0.962696	-0.330092	0.512448	0.538119	-1.12776	0.0266642	0.241466	-0.336501	0.52749	0.493763	0.222954	0.657521	0.670608	1.18173	0.0168665	0.0611839	0.364959	0.454242	0.412215	-0.365636	0.453739	0.423964	-0.125126	0.843771	0.853457	-0.298366	0.638785	0.675624	0.116944	0.853861	0.887932	-1.3562
ENSGACG00000009079	crygs2	crystallin, gamma S2 [Source:ZFIN;Acc:ZDB-GENE-050126-3]	groupXVI	17676449	17677821	1	-2.668	0.0155396	0.0187193	1.80771	0.0821889	0.195026	0.656538	0.515471	0.474902	NA	NA	NA	NA	NA	NA	NA	NA	NA	NA	NA	NA	NA	NA	NA	-0.768413	0.386595	0.583545	0.978184	0.257083	0.214538	-2.06001	0.020568	0.020635	NA	NA	NA	NA	NA	NA	NA	NA	NA	NA
ENSGACG00000013171	otud7b	OTU domain containing 7B [Source:ZFIN;Acc:ZDB-GENE-060616-1]	groupXX	15718618	15727964	1	0.582272	0.0155514	0.0187338	-0.447915	0.0581037	0.147638	0.350573	0.140076	0.118916	0.0745299	0.774125	0.77806	-0.254557	0.331118	0.359734	-0.248703	0.339352	0.668099	-0.0331479	0.903463	0.895108	-0.250824	0.338291	0.36001	0.73346	0.00310348	0.0164537	-0.385837	0.113017	0.0831093	0.426186	0.0823336	0.0620675	-0.207006	0.45507	0.483457	-0.183748	0.50722	0.55507	0.301783	0.27545	0.405946	-0.0578695
ENSGACG00000018570	TPPP2	tubulin polymerization-promoting protein family member 2 [Source:HGNC Symbol;Acc:HGNC:19293]	groupIX	13061442	13063917	1	-0.296088	0.0156609	0.0188487	0.282423	0.0210872	0.0568855	-0.149697	0.221408	0.185602	-0.123466	0.50871	0.516441	0.131613	0.481141	0.507678	-0.0302032	0.871551	0.94705	-0.169772	0.390556	0.353501	0.0907824	0.627001	0.641111	-0.279983	0.244962	0.429674	0.40185	0.0953183	0.0691181	-0.313957	0.192417	0.157508	-0.322038	0.0819648	0.109184	-0.0903405	0.625193	0.663291	-0.248924	0.178531	0.304473	-0.277885
ENSGACG00000017682	mpz	myelin protein zero [Source:ZFIN;Acc:ZDB-GENE-010724-4]	groupIII	15227655	15230618	1	-0.342639	0.0157002	0.0188907	0.0473405	0.73805	0.845271	0.0502447	0.722727	0.694084	0.126077	0.453908	0.46214	-0.282435	0.0939244	0.111745	-0.353984	0.0356095	0.27294	-0.405107	0.0227656	0.017706	-0.057215	0.734063	0.74426	0.156777	0.778529	0.879062	-0.460433	0.409428	0.366681	-0.602986	0.28105	0.244701	-0.387464	0.428008	0.457084	-0.837021	0.0887678	0.12745	-0.476243	0.329902	0.458415	-1.05815
ENSGACG00000010422	trpm1b	transient receptor potential cation channel, subfamily M, member 1b [Source:ZFIN;Acc:ZDB-GENE-070424-31]	groupXIX	11990666	12005894	-1	1.25541	0.0158793	0.0190774	-0.465023	0.362964	0.563048	-0.412808	0.418479	0.375015	0.340089	0.563603	0.570814	0.0991461	0.866441	0.874649	-0.470791	0.424171	0.725607	0.0900812	0.885693	0.875753	-0.254365	0.66694	0.679714	1.05386	0.0474869	0.131607	-0.730016	0.163558	0.126374	0.111061	0.831446	0.822269	-0.140753	0.805085	0.816959	-0.186268	0.744258	0.771081	-0.78157	0.173068	0.298257	-0.545013
ENSGACG00000002031	col11a1a	collagen, type XI, alpha 1a [Source:ZFIN;Acc:ZDB-GENE-070209-167]	groupXXI	2284663	2348953	-1	0.774675	0.0159515	0.0191539	-0.0181208	0.954799	0.973615	-0.420316	0.189671	0.158566	0.104444	0.695814	0.700914	0.0831151	0.756622	0.771089	-0.246638	0.355216	0.679648	-0.201583	0.476921	0.441379	0.0753611	0.778518	0.786995	0.288256	0.469156	0.659541	0.104365	0.791156	0.772971	-0.559261	0.168627	0.135212	-0.673003	0.158818	0.188947	0.375034	0.425593	0.478466	0.227272	0.63233	0.71588	0.342735
ENSGACG00000006593	smtla	somatolactin alpha [Source:ZFIN;Acc:ZDB-GENE-060123-2]	groupI	3537920	3541210	-1	-2.55631	0.0159534	0.0191562	-7.01977	5.30335e-08	7.34031e-05	1.0879	0.286884	0.245336	1.71951	0.170256	0.17807	0.897093	0.465506	0.492477	-2.79124	0.0323135	0.262008	-1.58255	0.223095	0.190417	-1.31992	0.287321	0.309703	NA	NA	NA	NA	NA	NA	NA	NA	NA	-9.06855	6.43498e-07	9.27623e-05	-10.4014	5.95162e-08	8.46312e-05	0.515023	0.692104	0.762881	-6.98979
ENSGACG00000013723	ppan	peter pan homolog (Drosophila) [Source:ZFIN;Acc:ZDB-GENE-030114-4]	groupXI	13416467	13420111	1	0.247316	0.0160098	0.019214	0.00826717	0.935294	0.962244	-0.0802501	0.432319	0.389073	0.0189901	0.874163	0.876366	0.0974159	0.416816	0.444822	0.199424	0.0959329	0.410242	-0.0153709	0.903669	0.895329	0.144226	0.229255	0.251916	0.299635	0.0131064	0.0505889	-0.0435989	0.716028	0.690843	-0.103994	0.388096	0.355013	0.211852	0.0899596	0.117754	0.105064	0.400771	0.454838	0.12449	0.317636	0.446811	-0.0419783
ENSGACG00000012390			groupIII	57693	62220	1	0.825973	0.0160238	0.0192289	-0.196581	0.561895	0.729828	-0.316357	0.35248	0.308973	-0.0984944	0.677674	0.683084	-0.0223382	0.92496	0.929598	0.0631941	0.790827	0.912568	-0.0392117	0.875436	0.86465	-0.310317	0.193458	0.215824	0.327886	0.249151	0.43475	-0.162266	0.562488	0.524921	-0.664049	0.0203422	0.0204904	-0.181267	0.48169	0.50926	-0.20679	0.422536	0.47559	0.183107	0.478863	0.590764	-0.205852
ENSGACG00000005540			groupI	1508261	1535124	-1	-0.466253	0.0160992	0.0193028	-0.0328186	0.863703	0.920643	-0.00254842	0.989423	0.988178	0.297181	0.192822	0.201096	0.163933	0.47398	0.500697	-0.0772371	0.73431	0.887546	0.403415	0.0959636	0.0762016	0.209114	0.360652	0.382034	-0.186816	0.346181	0.543023	0.0902012	0.646985	0.615462	0.269213	0.174309	0.14051	0.138972	0.492674	0.519896	0.163682	0.419154	0.472397	0.321035	0.111222	0.222706	0.361794
ENSGACG00000001310	agr2	anterior gradient homolog 2 (Xenopus laevis) [Source:ZFIN;Acc:ZDB-GENE-050417-214]	scaffold_130	216160	217339	-1	2.82096	0.0163587	0.0195705	0.764934	0.488176	0.674615	-0.284826	0.8162	0.795812	0.261756	0.798494	0.802102	2.80408	0.00897597	0.0127074	0.488514	0.631397	0.839349	-0.356243	0.734936	0.713038	2.59353	0.0149106	0.0214829	-0.226378	0.841629	0.915184	-6.8638	2.05184e-06	9.52776e-05	3.22445	0.00824069	0.0120578	-2.09825	0.0975062	0.125709	1.36852	0.264039	0.320137	-2.6354	0.043406	0.119608	0.958432
ENSGACG00000001181	GUCY2D (1 of 2)	guanylate cyclase 2D, membrane (retina-specific) [Source:HGNC Symbol;Acc:HGNC:4689]	scaffold_129	206279	224515	-1	1.44246	0.0164138	0.0196267	-0.176223	0.764671	0.861579	-1.51785	0.0113948	0.0192636	-0.314392	0.450277	0.458516	0.67595	0.1031	0.121819	-0.169108	0.682515	0.863755	0.360287	0.412731	0.375918	0.454605	0.272745	0.295211	0.0875953	0.828912	0.908065	-0.14261	0.721678	0.697033	-0.918572	0.0229633	0.0221528	-1.06431	0.0279634	0.047717	-0.688702	0.151888	0.200512	0.148293	0.7577	0.813954	-0.400691
ENSGACG00000018024	UGT8	UDP glycosyltransferase 8 [Source:HGNC Symbol;Acc:HGNC:12555]	groupIX	9619329	9626690	-1	-0.401846	0.0164772	0.0196966	0.0803296	0.630305	0.776698	-0.010954	0.947786	0.941575	0.112039	0.503547	0.511335	0.124663	0.457296	0.484493	-0.699248	3.11067e-05	0.00841359	-0.427716	0.0153494	0.0119629	0.183752	0.273082	0.295539	-0.264389	0.498015	0.684045	-0.181148	0.641031	0.609022	-0.216241	0.580035	0.557618	-0.372115	0.320838	0.351632	-0.288002	0.44188	0.493911	-0.552564	0.138663	0.257666	-0.577677
ENSGACG00000012927	AZU1	azurocidin 1 [Source:HGNC Symbol;Acc:HGNC:913]	groupVIII	16517933	16521860	-1	0.956348	0.0165714	0.0197909	0.0222843	0.954597	0.973499	-0.0652439	0.869329	0.854285	-0.475693	0.327298	0.336334	-0.0960717	0.842172	0.851736	-0.0542915	0.91038	0.96316	-0.336551	0.509161	0.474719	-0.205843	0.670257	0.682903	0.370088	0.521044	0.703	0.609035	0.279561	0.23659	0.628075	0.267247	0.230882	-0.21154	0.732492	0.74848	-0.826187	0.186927	0.239059	0.6323	0.310436	0.439921	-1.97641
ENSGACG00000017359			groupXIV	7422416	7423357	-1	2.50325	0.0165806	0.0198002	0.614267	0.542598	0.715928	-2.99054	0.00489113	0.0121511	-0.273361	0.769223	0.773235	-0.104334	0.910774	0.916243	0.291663	0.754133	0.896388	0.481487	0.628157	0.599282	-0.769972	0.411282	0.431748	2.70679	0.00513471	0.024433	-0.488776	0.593198	0.557649	-2.70279	0.00504811	0.00932368	-0.279185	0.745668	0.760928	0.0206352	0.980855	0.982885	1.72252	0.051598	0.134078	0.361955
ENSGACG00000009171	si:rp71-77l1.1	si:rp71-77l1.1 [Source:ZFIN;Acc:ZDB-GENE-131121-141]	groupI	8575330	8575822	1	0.859427	0.0167571	0.0199711	0.176844	0.620551	0.770192	-0.282846	0.430644	0.387381	0.326531	0.470468	0.478555	0.638246	0.158867	0.181857	-0.15656	0.72888	0.885113	0.333972	0.486587	0.451339	0.333622	0.461112	0.480506	0.0880303	0.793463	0.887805	0.147115	0.66006	0.629659	-0.369502	0.273642	0.237304	0.408983	0.213765	0.244523	0.635969	0.053408	0.0839338	0.753869	0.022388	0.077106	-0.200562
ENSGACG00000001843	TAPBP (6 of 7)	TAP binding protein (tapasin) [Source:HGNC Symbol;Acc:HGNC:11566]	groupX	24836	26361	1	0.823871	0.0167837	0.0199972	-0.25878	0.446642	0.640296	-0.495481	0.146636	0.123971	-0.285614	0.402488	0.411173	0.0729205	0.830348	0.840635	0.830999	0.0150666	0.188464	0.00849867	0.98119	0.97949	-0.350535	0.305054	0.327223	0.935649	0.0112049	0.0448567	-0.201986	0.576888	0.540165	-0.37514	0.305284	0.269293	-0.908386	0.0253527	0.0443701	-0.460727	0.252799	0.308627	0.827403	0.0413095	0.115781	-0.389655
ENSGACG00000006630	syt5a	synaptotagmin Va [Source:ZFIN;Acc:ZDB-GENE-040718-110]	groupXI	3252489	3260038	-1	1.60031	0.0168404	0.0200556	-0.091641	0.889327	0.93555	-1.80905	0.00723153	0.015002	0.146719	0.777987	0.781849	0.785613	0.130288	0.151276	0.273804	0.595217	0.821374	0.594468	0.284991	0.249397	-0.220826	0.674322	0.686817	0.316273	0.322297	0.517967	-0.107958	0.734798	0.711413	-0.109898	0.730762	0.716544	0.468397	0.0643268	0.0899118	0.379737	0.1335	0.179731	0.565224	0.0261866	0.0855972	0.478786
ENSGACG00000006733	spc24	SPC24, NDC80 kinetochore complex component, homolog (S. cerevisiae) [Source:ZFIN;Acc:ZDB-GENE-050522-456]	groupXI	3410004	3411245	1	0.738128	0.016949	0.0201629	0.0831049	0.785195	0.874031	-0.289941	0.344768	0.301385	0.4544	0.104504	0.110808	0.592359	0.034537	0.04423	0.951033	0.000788994	0.0465136	-0.15742	0.593674	0.563025	0.196539	0.48321	0.501963	0.765533	0.0255578	0.0835373	0.0757161	0.822968	0.807809	-0.222609	0.515756	0.489621	0.497687	0.13591	0.165618	0.594266	0.075095	0.110951	0.955316	0.00463336	0.0266129	0.0123007
ENSGACG00000007315	mpeg1	macrophage expressed 1 [Source:ZFIN;Acc:ZDB-GENE-030131-7347]	groupXIII	6521306	6524043	1	2.04793	0.0172786	0.0205037	-0.0340782	0.967193	0.980807	-2.96504	0.000884805	0.00441459	-0.95298	0.19677	0.205077	-0.630462	0.390741	0.419108	-0.140406	0.847843	0.937074	-0.127668	0.869105	0.857785	-1.461	0.0504661	0.0639792	1.96989	0.00432596	0.0213577	-0.364594	0.584751	0.5486	-1.34529	0.0472443	0.0375076	-0.525021	0.437118	0.465971	-0.585717	0.386328	0.441011	1.05643	0.120984	0.235463	0.105574
ENSGACG00000020023	si:dkey-11o15.4	si:dkey-11o15.4 [Source:ZFIN;Acc:ZDB-GENE-091204-16]	groupVII	9405783	9407441	1	1.65825	0.017315	0.0205416	-0.105195	0.877298	0.928566	0.370212	0.591693	0.554803	-0.288435	0.663518	0.669171	0.390125	0.554828	0.578971	1.3606	0.0396	0.285445	-0.114698	0.869085	0.857765	0.713403	0.280425	0.302844	1.26954	0.061135	0.157442	0.200052	0.76448	0.743799	1.30568	0.0583257	0.0448997	-0.971701	0.21218	0.242899	-0.0220298	0.977065	0.979518	1.39101	0.073948	0.170092	0.201153
ENSGACG00000002887	qars	glutaminyl-tRNA synthetase [Source:ZFIN;Acc:ZDB-GENE-040426-1011]	groupXII	875642	881378	-1	0.364823	0.0174628	0.0206981	-0.141001	0.356095	0.556188	-0.31168	0.0418608	0.0441966	-0.0123208	0.946049	0.947082	-0.126755	0.486874	0.513298	0.469175	0.0101379	0.15804	0.242319	0.21073	0.178886	-0.230271	0.207004	0.229501	0.339219	0.0155238	0.0574885	-0.180695	0.194953	0.155065	-0.22361	0.110701	0.0844568	-0.0166373	0.932811	0.937154	-0.163144	0.408823	0.462548	0.512802	0.00954329	0.0434426	0.233437
ENSGACG00000016198	CGREF1	cell growth regulator with EF-hand domain 1 [Source:HGNC Symbol;Acc:HGNC:16962]	groupII	13754428	13757359	1	0.899092	0.0175607	0.0207955	0.0982908	0.793317	0.878924	-0.0220801	0.953101	0.947519	0.0683491	0.866154	0.868489	0.0681076	0.866643	0.874848	0.120792	0.765749	0.901557	-0.692735	0.105817	0.0846052	0.0929483	0.818739	0.825688	0.794884	0.0317546	0.0981716	0.104585	0.775863	0.756263	-0.0781621	0.831694	0.822531	0.0353548	0.93021	0.93474	0.182694	0.65091	0.686643	-0.0147084	0.97092	0.97762	-0.562246
ENSGACG00000016413	pstpip1b	proline-serine-threonine phosphatase interacting protein 1b [Source:ZFIN;Acc:ZDB-GENE-051127-25]	groupII	15242814	15247792	1	2.10867	0.0176592	0.020897	-0.191013	0.823694	0.897092	-2.72148	0.00279248	0.00891146	-0.8182	0.271236	0.280256	-0.69766	0.347278	0.37596	0.314019	0.671078	0.858379	0.246558	0.753713	0.733209	-1.14864	0.124931	0.145249	2.09194	0.00632696	0.0288109	-0.255792	0.729126	0.705174	-2.07282	0.00692815	0.0109845	-0.813518	0.247629	0.27856	-0.709049	0.312869	0.369225	1.78437	0.0133165	0.0544227	0.354048
ENSGACG00000019492	ap1m2	adaptor-related protein complex 1, mu 2 subunit [Source:ZFIN;Acc:ZDB-GENE-041114-20]	groupIX	17872541	17877132	-1	1.59358	0.0176661	0.0209032	-0.620308	0.340492	0.540172	-0.653124	0.325513	0.282441	0.46727	0.320821	0.329856	0.65631	0.163257	0.186548	-0.143294	0.764715	0.901097	-0.193946	0.691608	0.66667	-0.170021	0.723852	0.734488	0.54708	0.380015	0.577098	-1.08442	0.0771005	0.0554181	0.164672	0.787953	0.776668	-1.07537	0.085113	0.112591	-1.09867	0.0788014	0.115452	0.745621	0.239312	0.369565	-0.672256
ENSGACG00000010251	SUCNR1	succinate receptor 1 [Source:HGNC Symbol;Acc:HGNC:4542]	groupI	10382050	10383467	-1	3.88485	0.0176725	0.0209119	0.243293	0.872568	0.925804	-3.99308	0.0140466	0.0217426	-1.40847	0.279575	0.288634	0.438636	0.730637	0.746501	0.793547	0.534511	0.789654	-0.131589	0.921863	0.915071	-0.944329	0.463026	0.482375	4.52001	0.0013445	0.00839191	-0.373212	0.756607	0.735222	-3.43229	0.00950728	0.0130519	-1.23612	0.242703	0.273607	0.984131	0.345267	0.401222	1.65107	0.120064	0.234294	0.321499
ENSGACG00000000336			scaffold_131	56853	59742	1	1.12775	0.017897	0.0211476	0.437644	0.353406	0.553448	-1.37905	0.00411867	0.0110718	-0.63246	0.298329	0.307386	-0.46168	0.446843	0.474289	-0.250437	0.679418	0.862287	-0.243308	0.704169	0.680076	-1.42036	0.02155	0.0298172	0.750976	0.0750304	0.18217	0.206092	0.622995	0.589551	-0.855773	0.043498	0.0350466	-0.849523	0.211493	0.242189	-0.89111	0.190297	0.242682	0.454034	0.502224	0.610374	-0.00679417
ENSGACG00000013054	tap1	transporter 1, ATP-binding cassette, sub-family B (MDR/TAP) [Source:ZFIN;Acc:ZDB-GENE-050517-43]	groupXX	15435937	15442114	-1	0.431087	0.0179722	0.0212258	-0.0869231	0.631901	0.777747	-0.145987	0.421538	0.378111	-0.247765	0.262428	0.271392	-0.0602091	0.785206	0.798091	0.132077	0.549852	0.797889	-0.0547386	0.815056	0.799446	-0.174811	0.429066	0.449198	0.525348	0.00112748	0.00724383	-0.0687871	0.667812	0.638083	-0.0137191	0.932016	0.928192	-0.188069	0.42004	0.449273	-0.080037	0.731367	0.759487	0.469108	0.0444783	0.121538	0.0667987
ENSGACG00000019135	rgl3a	ral guanine nucleotide dissociation stimulator-like 3a [Source:ZFIN;Acc:ZDB-GENE-101130-1]	groupIX	15484553	15496643	1	0.579951	0.0179732	0.0212273	-0.0267927	0.912026	0.948654	0.273857	0.261311	0.221414	0.603266	0.066333	0.0716911	0.282074	0.39186	0.420211	-0.383082	0.241205	0.587694	-0.123272	0.720232	0.697282	0.431342	0.190346	0.21268	0.19208	0.344612	0.541401	-0.418584	0.0394301	0.0289727	0.361929	0.0751867	0.0567621	0.490221	0.0150297	0.0306875	0.369435	0.0667895	0.100738	-0.0314187	0.875688	0.904661	0.342524
ENSGACG00000012178	pvalb8	parvalbumin 8 [Source:ZFIN;Acc:ZDB-GENE-030805-3]	groupXI	11257429	11258830	1	2.89825	0.0180844	0.0213435	0.903559	0.432421	0.627949	-2.51499	0.0373728	0.0407424	NA	NA	NA	NA	NA	NA	NA	NA	NA	NA	NA	NA	NA	NA	NA	0.819188	0.63009	0.784577	1.83775	0.267569	0.224855	0.194425	0.918885	0.914333	NA	NA	NA	NA	NA	NA	NA	NA	NA	NA
ENSGACG00000020845	rad51d	RAD51 homolog D (S. cerevisiae) [Source:ZFIN;Acc:ZDB-GENE-040426-2490]	groupVII	26760863	26768254	1	1.08291	0.0181977	0.0214641	-0.399799	0.374929	0.574854	-0.739002	0.103475	0.0910501	-0.311832	0.536288	0.543812	-0.675619	0.183598	0.208045	1.16392	0.0229012	0.226133	0.944107	0.0844795	0.0665613	-0.595972	0.240178	0.262833	1.37006	0.00661394	0.0298472	-0.838738	0.0902904	0.0652761	-0.522003	0.293926	0.257685	-0.314772	0.544513	0.569881	-0.456724	0.38092	0.435807	1.60836	0.00254292	0.0176837	0.968198
ENSGACG00000011719	TATDN3	TatD DNase domain containing 3 [Source:HGNC Symbol;Acc:HGNC:27010]	groupXV	11504372	11506907	-1	0.456428	0.0182104	0.0214764	0.115211	0.549989	0.721281	-0.11779	0.540739	0.501374	0.0146392	0.927524	0.928853	0.228632	0.155452	0.178226	0.109954	0.494999	0.767821	0.0439878	0.796636	0.779553	0.0935377	0.561144	0.577545	0.216024	0.185987	0.353349	0.213817	0.189684	0.150178	-0.217044	0.183376	0.149009	-0.0373793	0.78239	0.795554	0.114654	0.396511	0.450758	0.0564067	0.677212	0.751191	0.0499015
ENSGACG00000001956	rgs9bp	regulator of G-protein signalling 9 binding protein [Source:ZFIN;Acc:ZDB-GENE-030728-1]	groupXXI	2069582	2072605	1	2.50233	0.0182132	0.0214789	-0.802837	0.425547	0.621855	-3.81494	0.000628791	0.00350336	NA	NA	NA	NA	NA	NA	NA	NA	NA	NA	NA	NA	NA	NA	NA	NA	NA	NA	NA	NA	NA	NA	NA	NA	NA	NA	NA	NA	NA	NA	NA	NA	NA	NA
ENSGACG00000019573			groupVII	6588805	6590195	-1	1.59684	0.0183285	0.0216003	-0.129304	0.846552	0.91057	-0.986353	0.141306	0.119862	-0.42575	0.491706	0.499573	-0.703324	0.258489	0.285959	0.0408573	0.947443	0.978488	0.0904969	0.889887	0.880303	-1.14819	0.0680716	0.083822	0.755289	0.210625	0.386276	-0.750711	0.209729	0.168965	-0.359272	0.5504	0.526291	-0.445849	0.367978	0.398257	-0.627482	0.206938	0.260496	0.621305	0.214542	0.343757	-0.0698445
ENSGACG00000006419	mmp13b	matrix metalloproteinase 13b [Source:ZFIN;Acc:ZDB-GENE-030131-6152]	groupI	3154035	3156749	-1	-1.41692	0.0184779	0.0217528	-0.409119	0.48837	0.674766	2.36861	0.000123864	0.000974695	1.19773	0.216279	0.224836	0.403236	0.673572	0.69248	-0.0325233	0.972849	0.988892	1.45035	0.168155	0.139756	0.796375	0.407527	0.428085	-3.15005	0.000872539	0.00578643	-0.953412	0.280619	0.237641	3.73798	0.000114563	0.00190899	1.23491	0.329722	0.36044	0.455406	0.71587	0.745589	-0.357708	0.77473	0.82709	1.04008
ENSGACG00000016922	macrod1	MACRO domain containing 1 [Source:ZFIN;Acc:ZDB-GENE-040912-100]	groupIV	5083045	5165312	-1	-0.658441	0.0184933	0.0217674	-0.179728	0.515318	0.695686	0.488477	0.0788447	0.0724824	0.152743	0.60259	0.609153	0.539185	0.0664671	0.0811845	-0.0378251	0.897275	0.957758	-0.0820729	0.791604	0.774125	0.179442	0.541038	0.558094	-0.660361	0.0116862	0.0463449	-0.202775	0.434242	0.391832	0.603855	0.0208672	0.0208251	0.12129	0.692694	0.710903	0.317979	0.300314	0.356756	0.03376	0.9123	0.932604	-0.020676
ENSGACG00000015171			groupIII	7098658	7106063	-1	1.4499	0.0185148	0.0217893	-0.283212	0.639255	0.782553	-2.56307	6.03024e-05	0.000514406	-0.650432	0.156784	0.164312	0.649961	0.155962	0.17877	-0.372293	0.416459	0.720711	-0.0304419	0.94996	0.945566	-0.181453	0.691534	0.703344	-0.31047	0.47873	0.667791	-0.323818	0.458859	0.416908	-1.57449	0.000425138	0.00338289	-1.26257	0.0100665	0.0234486	-0.537033	0.267234	0.323377	0.548998	0.258531	0.38909	-0.862175
ENSGACG00000002733	zgc:136439	zgc:136439 [Source:ZFIN;Acc:ZDB-GENE-060421-2858]	groupXVI	6464880	6466810	-1	0.490508	0.0186563	0.0219309	-0.25535	0.214419	0.396502	-0.231198	0.265529	0.225327	0.131728	0.518084	0.525733	0.278331	0.172326	0.196153	0.103556	0.610525	0.82907	-0.00102922	0.996198	0.995865	0.214719	0.292724	0.315029	0.385677	0.0523295	0.141017	-0.17926	0.360182	0.317034	-0.214201	0.279667	0.243317	-0.0392287	0.84437	0.854016	0.00517017	0.979356	0.98156	0.177382	0.372838	0.498118	-0.383162
ENSGACG00000016988	samd7	sterile alpha motif domain containing 7 [Source:ZFIN;Acc:ZDB-GENE-070912-549]	groupIII	12527112	12533845	-1	1.85479	0.0187172	0.0219937	0.146618	0.849958	0.912548	-3.16568	0.000128023	0.00100321	NA	NA	NA	NA	NA	NA	NA	NA	NA	NA	NA	NA	NA	NA	NA	NA	NA	NA	NA	NA	NA	NA	NA	NA	NA	NA	NA	NA	NA	NA	NA	NA	NA	NA
ENSGACG00000018774	acsl1b	acyl-CoA synthetase long-chain family member 1b [Source:ZFIN;Acc:ZDB-GENE-040801-88]	groupIV	17721289	17736396	-1	0.754281	0.0188717	0.0221527	-0.438644	0.170008	0.338325	-0.15308	0.632071	0.597534	0.429374	0.102601	0.108863	0.00595765	0.98194	0.983058	0.280635	0.285528	0.626334	0.416448	0.136327	0.111232	0.694982	0.00840515	0.0130202	0.799586	0.0159432	0.0586671	-0.337141	0.306821	0.263554	-0.0593553	0.857291	0.849438	0.177522	0.58801	0.611533	-0.279519	0.394326	0.448667	0.0749893	0.818939	0.861141	0.401034
ENSGACG00000016415	tspan3b	tetraspanin 3b [Source:ZFIN;Acc:ZDB-GENE-070424-42]	groupII	15249835	15253238	-1	0.323569	0.018877	0.0221578	-0.0325998	0.812578	0.89049	0.0590349	0.667959	0.635508	0.138527	0.3986	0.407289	0.165689	0.312766	0.341221	-0.0292671	0.858423	0.941534	-0.306275	0.0775228	0.0608259	0.08591	0.600665	0.615677	0.269523	0.0740042	0.180382	-0.0648309	0.666887	0.637079	0.0349067	0.816881	0.806992	0.283616	0.0921064	0.120022	0.306104	0.0691043	0.103584	-0.0735105	0.662083	0.739341	-0.242242
ENSGACG00000012824			scaffold_126	200609	201863	1	0.370506	0.0189676	0.0222485	0.0961792	0.534561	0.710033	-0.0580882	0.711403	0.681894	-0.167179	0.362072	0.37095	-0.190792	0.300137	0.328422	0.295967	0.107846	0.429876	0.0971838	0.618195	0.58879	-0.211978	0.250015	0.272631	0.210059	0.200334	0.372755	0.0373755	0.817394	0.801673	0.19343	0.237007	0.20079	-0.194835	0.265794	0.296806	-0.118176	0.499407	0.547783	0.0990251	0.571484	0.667234	0.0637279
ENSGACG00000019882	GPR108	G protein-coupled receptor 108 [Source:HGNC Symbol;Acc:HGNC:17829]	groupIX	19893839	19898085	-1	0.207567	0.019012	0.0222962	0.122698	0.159218	0.323041	-0.0324366	0.712637	0.683217	-0.0549874	0.641379	0.647407	-0.0373939	0.751893	0.766598	0.0213913	0.855804	0.940433	-0.063317	0.612076	0.582326	-0.0382994	0.746102	0.75586	0.168311	0.0887688	0.205567	0.174872	0.073692	0.0529458	-0.0117978	0.904899	0.899586	0.028021	0.791832	0.804431	-0.028677	0.78741	0.809813	0.162864	0.123496	0.238678	-0.00534
ENSGACG00000006818	rps25	ribosomal protein S25 [Source:ZFIN;Acc:ZDB-GENE-040426-1788]	groupI	4123737	4126346	1	0.190475	0.0190919	0.0223803	-0.0507214	0.531955	0.708101	0.0904907	0.265131	0.224957	-0.0764163	0.609382	0.615886	0.0501469	0.737385	0.752887	0.126833	0.396468	0.707751	0.0611467	0.700103	0.675735	-0.0530631	0.72274	0.733395	0.11957	0.218557	0.396568	-0.0572246	0.555605	0.517663	-0.0012258	0.989933	0.989293	-0.0050954	0.971989	0.973769	-0.0904598	0.533082	0.578977	0.141337	0.330194	0.458681	-0.197211
ENSGACG00000002825	trim13	tripartite motif-containing 13 [Source:ZFIN;Acc:ZDB-GENE-050522-516]	groupXVI	6987525	6989553	-1	-0.513672	0.0192171	0.022498	0.158747	0.468129	0.65836	-0.169424	0.439095	0.395945	0.523299	0.0095661	0.0121695	0.257728	0.201363	0.226663	0.239518	0.235004	0.581907	0.20618	0.336459	0.299677	0.185652	0.357319	0.378748	-0.676883	0.00668321	0.0300893	0.196443	0.42918	0.386663	-0.126303	0.611542	0.590976	0.578769	0.00437761	0.0138737	0.172704	0.394215	0.448555	0.0475872	0.814283	0.857557	0.0802254
ENSGACG00000018559	ITM2A	integral membrane protein 2A [Source:HGNC Symbol;Acc:HGNC:6173]	groupIV	15719840	15725466	1	0.394644	0.0193008	0.0225852	-0.164917	0.327488	0.526617	-0.222732	0.186174	0.155656	-0.0746275	0.740959	0.745395	-0.0178953	0.936814	0.94077	-0.112403	0.618567	0.833066	0.00291784	0.990277	0.989426	-0.205122	0.363737	0.385072	0.339679	0.0439725	0.124547	-0.127405	0.449372	0.407217	-0.234776	0.163561	0.130575	0.0434556	0.833269	0.843541	0.0784449	0.70395	0.734752	-0.0711376	0.730386	0.792731	0.14586
ENSGACG00000000107	psmb9a (1 of 5)	proteasome (prosome, macropain) subunit, beta type, 9a [Source:ZFIN;Acc:ZDB-GENE-990415-140]	scaffold_58	768224	771333	-1	1.45331	0.0195038	0.0227931	-0.432907	0.478882	0.667126	-1.09363	0.0762686	0.0705469	-0.398248	0.459481	0.467666	0.023255	0.965484	0.967622	0.553328	0.304662	0.641747	-0.0711654	0.900528	0.891892	-0.543754	0.31325	0.335308	1.03844	0.044631	0.125895	-0.513883	0.316258	0.273061	-0.756974	0.141976	0.111111	-0.250242	0.616746	0.638825	-0.05359	0.914587	0.923626	1.14196	0.0240632	0.0809382	-0.0886254
ENSGACG00000002463	LRIT2 (1 of 2)	leucine-rich repeat, immunoglobulin-like and transmembrane domains 2 [Source:HGNC Symbol;Acc:HGNC:23443]	groupV	1032071	1033963	-1	3.18591	0.0195081	0.0227974	-0.957731	0.460403	0.651908	-3.61031	0.00887168	0.0167531	NA	NA	NA	NA	NA	NA	NA	NA	NA	NA	NA	NA	NA	NA	NA	NA	NA	NA	NA	NA	NA	NA	NA	NA	NA	NA	NA	NA	NA	NA	NA	NA	NA	NA
ENSGACG00000018047	cabp4	calcium binding protein 4 [Source:ZFIN;Acc:ZDB-GENE-081104-291]	groupIX	9749653	9756743	-1	2.65421	0.0195407	0.0228306	-0.362542	0.737699	0.845056	-3.9138	0.00103906	0.00491707	NA	NA	NA	NA	NA	NA	NA	NA	NA	NA	NA	NA	NA	NA	NA	NA	NA	NA	NA	NA	NA	NA	NA	NA	NA	NA	NA	NA	NA	NA	NA	NA	NA	NA
ENSGACG00000011987			groupXVIII	12813350	12814079	1	0.305018	0.0195642	0.022853	-0.137332	0.285724	0.480946	0.0284615	0.826665	0.80731	-0.105146	0.466342	0.474451	0.0340282	0.813641	0.824916	0.624519	1.7805e-05	0.00623533	0.365467	0.0180999	0.0141479	-0.0768838	0.595019	0.610206	0.0736165	0.586562	0.753472	-0.0168488	0.900285	0.891999	-0.133735	0.322864	0.287359	-0.0416111	0.792821	0.80537	0.154075	0.330055	0.386291	0.29654	0.0620733	0.151479	0.160469
ENSGACG00000008609	tysnd1	trypsin domain containing 1 [Source:ZFIN;Acc:ZDB-GENE-030131-8525]	groupVI	9844742	9847517	-1	0.697544	0.0196319	0.0229241	-0.220847	0.456748	0.648897	-0.764163	0.0105437	0.0184359	0.190336	0.61861	0.624959	0.0275102	0.942663	0.946258	-0.557505	0.145701	0.483994	0.627195	0.126059	0.102199	0.718728	0.0611171	0.0760528	0.678074	0.022597	0.0761932	-0.106487	0.718482	0.693545	-1.01401	0.00069625	0.00407439	0.1422	0.646807	0.667425	0.078597	0.800146	0.821189	-0.474997	0.126476	0.24246	0.277346
ENSGACG00000014764	sv2ba	synaptic vesicle glycoprotein 2 ba [Source:ZFIN;Acc:ZDB-GENE-070209-134]	groupII	4617301	4628451	-1	2.06207	0.0196363	0.0229293	-0.0140649	0.986905	0.992334	-2.93219	0.00131174	0.00571375	-0.10424	0.899108	0.900901	1.52505	0.0645522	0.079005	0.642612	0.431839	0.730413	-0.271355	0.752246	0.731648	0.352832	0.666894	0.679669	0.083557	0.903071	0.948757	-0.366605	0.587814	0.551877	-2.4913	0.000490689	0.00357475	-2.24675	0.00337873	0.0118972	-1.35154	0.0678311	0.102032	0.976206	0.193965	0.3216	-1.77858
ENSGACG00000010468	arhgef18b	rho/rac guanine nucleotide exchange factor (GEF) 18b [Source:ZFIN;Acc:ZDB-GENE-070705-462]	groupVIII	13135192	13149466	-1	0.364653	0.0198714	0.0231612	-0.0354988	0.819278	0.894476	-0.115107	0.459954	0.417279	-0.0897988	0.539139	0.546628	-0.423744	0.00412721	0.00631982	-0.370211	0.0112984	0.165908	0.0888483	0.564912	0.532838	-0.371999	0.0116839	0.017347	0.28714	0.0469986	0.130645	-0.151563	0.290651	0.247573	0.145373	0.315111	0.279404	-0.18305	0.286582	0.317584	-0.287328	0.0949804	0.134793	-0.0153305	0.928777	0.945275	0.106941
ENSGACG00000010787	atr	ataxia telangiectasia and Rad3 related [Source:ZFIN;Acc:ZDB-GENE-070912-458]	groupXV	9833533	9851447	1	-0.772704	0.0199142	0.0232087	0.443208	0.179562	0.351463	0.374025	0.257779	0.218196	0.0680349	0.853323	0.855894	0.510431	0.16641	0.18988	-0.409203	0.266964	0.610672	0.835098	0.0354912	0.0274208	-0.0356071	0.922939	0.925812	-0.68976	0.0273918	0.0879621	0.420425	0.176993	0.138506	0.379307	0.224016	0.18803	-0.0344328	0.921804	0.926821	0.157649	0.653139	0.688656	-0.447003	0.203508	0.331956	0.776363
ENSGACG00000000116			scaffold_58	785995	791571	-1	-1.54853	0.0199874	0.0232893	-0.175704	0.788396	0.875952	0.159131	0.807774	0.786588	-1.08252	0.0633675	0.0686208	-1.91805	0.0013894	0.00254247	-0.716377	0.22406	0.571463	-0.0636981	0.917584	0.910408	-2.39399	9.28e-05	0.000673839	-1.34561	0.0506758	0.137828	0.17406	0.79791	0.780311	0.307365	0.65216	0.633933	-1.05905	0.0737042	0.10021	-1.99193	0.00110455	0.00506276	0.490848	0.409898	0.531198	0.247086
ENSGACG00000006555	dusp3b	dual specificity phosphatase 3b [Source:ZFIN;Acc:ZDB-GENE-030616-38]	groupXI	3121114	3125754	-1	0.458882	0.0200471	0.0233512	-0.187628	0.339407	0.539051	0.0497786	0.800377	0.778492	0.0456945	0.816239	0.819491	-0.170309	0.387187	0.415582	0.445046	0.0241065	0.231233	0.302493	0.149091	0.12261	0.0431947	0.826219	0.832889	0.494849	0.0111687	0.0447407	-0.0287497	0.882039	0.872277	-0.129015	0.507229	0.480553	-0.00839682	0.965019	0.967262	-0.112793	0.55613	0.60019	0.463479	0.0157641	0.0610089	0.186573
ENSGACG00000002498	commd3	COMM domain containing 3 [Source:ZFIN;Acc:ZDB-GENE-041219-3]	groupXXI	5627431	5630858	-1	0.234209	0.0200949	0.0234003	0.121679	0.220967	0.404612	-0.181561	0.0695246	0.0654241	0.183971	0.190442	0.198664	0.313319	0.0258357	0.0337349	0.13652	0.331436	0.662216	-0.0493972	0.739659	0.718107	0.196141	0.163088	0.184939	0.0991221	0.370439	0.567654	0.112335	0.305097	0.261826	-0.165338	0.133723	0.103856	0.297074	0.0254649	0.044516	0.262054	0.0487825	0.077986	0.100263	0.449886	0.566017	-0.121337
ENSGACG00000016312	PPEF2 (2 of 2)	protein phosphatase, EF-hand calcium binding domain 2 [Source:HGNC Symbol;Acc:HGNC:9244]	groupXIV	3566771	3571508	-1	2.0165	0.020168	0.0234698	0.108977	0.896948	0.939957	-2.56704	0.00344283	0.0100261	-0.895496	0.169142	0.176925	0.992602	0.117313	0.137292	-0.15391	0.810231	0.920951	-0.402495	0.5496	0.516866	-0.719454	0.269515	0.292026	NA	NA	NA	NA	NA	NA	NA	NA	NA	-2.66532	0.00207299	0.00886223	-1.79333	0.0313993	0.0547923	1.16493	0.166479	0.290729	-1.70705
ENSGACG00000014293	tmem165	transmembrane protein 165 [Source:ZFIN;Acc:ZDB-GENE-030131-3222]	groupVIII	18757229	18761036	1	0.247515	0.0201835	0.0234864	-0.13664	0.19719	0.37465	0.0200914	0.849761	0.83268	-0.0196565	0.879879	0.881982	0.0617995	0.634769	0.655494	0.0672794	0.604553	0.826069	-0.137093	0.319713	0.283228	0.199366	0.12533	0.145652	0.178724	0.115872	0.249802	-0.161874	0.152676	0.116715	-0.0154754	0.891415	0.885336	0.0499505	0.674604	0.693765	0.0563979	0.635499	0.672616	0.120418	0.310688	0.440168	0.00127351
ENSGACG00000005523	ECEL1	endothelin converting enzyme-like 1 [Source:HGNC Symbol;Acc:HGNC:3147]	groupI	1410016	1438823	-1	-0.328759	0.0203216	0.0236278	-0.110797	0.427466	0.623582	0.135624	0.334601	0.291371	0.111354	0.538414	0.545916	0.0404696	0.823616	0.834283	0.229064	0.203994	0.551359	0.176609	0.35978	0.322795	-0.0604146	0.739642	0.74965	-0.310873	0.198748	0.370643	-0.0683347	0.775796	0.756195	-0.0019089	0.993709	0.993287	0.112604	0.678481	0.697446	-0.129622	0.634286	0.671515	-0.27849	0.305454	0.435143	0.0812717
ENSGACG00000010601	rcv1	recoverin [Source:ZFIN;Acc:ZDB-GENE-030131-7590]	groupXX	12100423	12105492	-1	2.61556	0.0203423	0.0236478	-0.167494	0.876327	0.927981	-4.13775	0.000604537	0.00340132	NA	NA	NA	NA	NA	NA	NA	NA	NA	NA	NA	NA	NA	NA	NA	0.284438	0.695654	0.828356	-1.13806	0.125697	0.0934835	-1.96746	0.00870216	0.0124293	NA	NA	NA	NA	NA	NA	NA	NA	NA	NA
ENSGACG00000015788			scaffold_135	85407	88235	1	2.09855	0.0204008	0.0237104	-0.593337	0.4975	0.68195	-3.45612	0.000304209	0.00204547	-0.816676	0.437164	0.445508	-0.311476	0.765683	0.779671	-0.7046	0.501908	0.771706	-0.345103	0.754526	0.734101	-2.05023	0.0589327	0.0735785	2.06241	0.0127497	0.0495364	-0.168546	0.832812	0.81856	-3.35119	0.000125952	0.00199608	-0.892735	0.378931	0.409072	-0.193659	0.847497	0.863651	1.26446	0.216192	0.345504	-0.298611
ENSGACG00000016734	ANKRD50	ankyrin repeat domain 50 [Source:HGNC Symbol;Acc:HGNC:29223]	groupIV	3512927	3533277	-1	-0.235401	0.0204399	0.02375	0.105216	0.297939	0.494531	0.188073	0.0635402	0.0608579	-0.0408195	0.697105	0.702194	-0.119715	0.254584	0.281902	0.0022336	0.982992	0.993015	0.0353135	0.750768	0.730069	-0.154078	0.142725	0.163874	-0.199708	0.100465	0.224911	0.0516783	0.669923	0.640389	0.325226	0.00754335	0.0114949	-0.158066	0.255177	0.286125	-0.0951419	0.493321	0.54211	-0.0795595	0.566476	0.663207	-0.0217573
ENSGACG00000019378	tp53	tumor protein p53 [Source:ZFIN;Acc:ZDB-GENE-990415-270]	groupVII	4324272	4329205	-1	0.260463	0.0204683	0.0237774	0.099032	0.374343	0.574285	-0.267819	0.016813	0.0241895	-0.0166877	0.900402	0.902203	0.0562976	0.672916	0.69185	0.110366	0.407425	0.714889	0.102232	0.469564	0.433814	0.0168083	0.899732	0.903454	0.19925	0.073475	0.179469	0.036887	0.737928	0.71484	-0.181531	0.102319	0.0776224	-0.0267915	0.82142	0.832338	-0.080221	0.499562	0.547927	0.0708709	0.550165	0.649963	0.00828427
ENSGACG00000004257	gfi1ab	growth factor independent 1ab [Source:ZFIN;Acc:ZDB-GENE-040116-8]	groupVIII	2375426	2378608	1	1.64512	0.0205093	0.0238173	-0.501498	0.475389	0.664317	-0.983608	0.159919	0.134406	0.179711	0.705527	0.710449	-0.727014	0.141567	0.163413	-0.138463	0.777524	0.906747	0.741944	0.148934	0.122468	-0.864401	0.0827869	0.100026	NA	NA	NA	NA	NA	NA	NA	NA	NA	NA	NA	NA	NA	NA	NA	NA	NA	NA	NA
ENSGACG00000000229	pargl	poly (ADP-ribose) glycohydrolase, like [Source:ZFIN;Acc:ZDB-GENE-090313-286]	scaffold_363	1379	3571	1	1.27132	0.0207151	0.024021	-0.484878	0.372068	0.572048	-0.731182	0.174008	0.145648	-0.693135	0.161511	0.169163	-0.29511	0.547978	0.572382	0.590921	0.228102	0.575398	0.231554	0.655511	0.628227	-0.783198	0.115337	0.135078	1.57714	0.0164261	0.0599845	-0.468447	0.460769	0.418886	-0.311123	0.624504	0.604619	-0.477768	0.319038	0.349819	-0.336746	0.481169	0.530785	1.02788	0.033959	0.101739	0.20684
ENSGACG00000015397	dnah9l	dynein, axonemal, heavy polypeptide 9 like [Source:ZFIN;Acc:ZDB-GENE-050506-1]	groupIII	7913832	7943935	1	0.788884	0.0208027	0.0241133	-0.023743	0.94416	0.9674	-0.470506	0.168319	0.14108	0.367853	0.196905	0.205207	0.0825849	0.774397	0.787844	-0.298604	0.292702	0.63218	-0.285208	0.340687	0.303856	0.314846	0.271567	0.294039	0.195819	0.496786	0.683001	0.154049	0.583362	0.547095	0.141743	0.625834	0.606026	-0.266026	0.44249	0.471237	-0.254496	0.462834	0.513605	0.474752	0.167626	0.292037	0.593208
ENSGACG00000019456			groupVII	4852698	4854761	1	0.38154	0.0208288	0.024138	0.202789	0.214627	0.396759	-0.176864	0.283166	0.241823	-0.193133	0.276947	0.285995	-0.0205539	0.907807	0.913457	0.20785	0.242111	0.588519	-0.0166062	0.929528	0.923401	-0.0758797	0.669317	0.681994	0.280113	0.0985021	0.221646	0.164058	0.32863	0.285404	-0.282302	0.0980111	0.0741617	-0.093915	0.643663	0.664442	-0.196995	0.33289	0.389058	0.264615	0.192396	0.319895	-0.183355
ENSGACG00000006321	p2rx8	purinergic receptor P2X, ligand-gated ion channel, 8 [Source:ZFIN;Acc:ZDB-GENE-030319-7]	groupI	3060604	3065797	1	-1.33495	0.0209089	0.0242207	-0.00117604	0.998316	0.999021	-0.224278	0.692426	0.661551	0.307129	0.610274	0.616759	0.201619	0.738561	0.754	-0.183208	0.760142	0.899065	-0.304048	0.635746	0.607295	-0.108879	0.857778	0.863175	-1.27996	0.0503091	0.137126	0.109367	0.864104	0.852745	0.0279881	0.965376	0.963353	0.0925115	0.876706	0.884406	0.242975	0.683228	0.715984	-0.0426235	0.943009	0.956201	-0.986738
ENSGACG00000005993	SLC10A1 (1 of 2)	solute carrier family 10 (sodium/bile acid cotransporter), member 1 [Source:HGNC Symbol;Acc:HGNC:10905]	groupXV	2268709	2270413	1	1.02334	0.0209357	0.0242495	-0.040254	0.925739	0.956678	0.161047	0.712145	0.682686	-0.426001	0.369354	0.378181	-0.942548	0.0527017	0.0654354	0.0378352	0.937121	0.974215	-0.235608	0.638985	0.610734	-0.504451	0.290939	0.313275	0.545485	0.117662	0.252663	-0.196626	0.569526	0.532295	-0.236571	0.49809	0.470887	0.036531	0.914771	0.920212	0.0752012	0.825731	0.844199	0.52683	0.121311	0.235884	-0.380289
ENSGACG00000009207	myo1ha	myosin IHa [Source:ZFIN;Acc:ZDB-GENE-060531-78]	groupXIII	9188238	9195422	-1	0.670577	0.0209756	0.0242912	-0.140062	0.625195	0.773315	-0.0192186	0.947202	0.940927	0.571472	0.0286358	0.032737	0.805157	0.00205533	0.00348732	0.323231	0.211319	0.558841	0.0223889	0.935301	0.929684	0.172204	0.513978	0.531879	NA	NA	NA	NA	NA	NA	NA	NA	NA	0.0864985	0.858075	0.866859	0.593426	0.214067	0.268077	0.0943186	0.846947	0.882633	0.0238058
ENSGACG00000020429	grk1b	G protein-coupled receptor kinase 1 b [Source:ZFIN;Acc:ZDB-GENE-050417-211]	groupVII	18425524	18436420	-1	3.26524	0.0209958	0.0243127	-1.31271	0.332121	0.531486	-4.66276	0.00210001	0.00758389	NA	NA	NA	NA	NA	NA	NA	NA	NA	NA	NA	NA	NA	NA	NA	NA	NA	NA	NA	NA	NA	NA	NA	NA	NA	NA	NA	NA	NA	NA	NA	NA	NA	NA
ENSGACG00000010160	moxd1l	monooxygenase, DBH-like 1, like [Source:ZFIN;Acc:ZDB-GENE-060126-3]	groupXVIII	10083198	10087598	-1	1.61983	0.021013	0.0243328	-0.923093	0.182634	0.35558	-0.754448	0.271104	0.230522	NA	NA	NA	NA	NA	NA	NA	NA	NA	NA	NA	NA	NA	NA	NA	NA	NA	NA	NA	NA	NA	NA	NA	NA	NA	NA	NA	NA	NA	NA	NA	NA	NA	NA
ENSGACG00000003443	fgfr2	fibroblast growth factor receptor 2 [Source:ZFIN;Acc:ZDB-GENE-030323-1]	groupVI	3094294	3115753	1	-0.228673	0.0212434	0.0245721	0.128453	0.193904	0.370431	-0.0535651	0.588734	0.551716	-0.00416421	0.967789	0.968359	-0.00674766	0.947868	0.951111	-0.28923	0.00507105	0.11515	-0.0778934	0.475824	0.440246	0.0590174	0.567298	0.583489	-0.109967	0.396008	0.592636	0.0846862	0.511952	0.471761	0.059606	0.64558	0.626969	0.213313	0.0607493	0.0859167	0.160208	0.159068	0.208509	0.0601609	0.596345	0.687234	-0.0282303
ENSGACG00000005449			groupXXI	11300455	11304049	-1	1.61717	0.0212456	0.0245741	-0.695563	0.314221	0.512376	-2.18236	0.00226169	0.00790754	-0.165609	0.806402	0.80987	-0.0983745	0.884237	0.891382	0.335848	0.619382	0.833465	0.62397	0.388612	0.351561	-0.517427	0.445184	0.464948	1.67848	0.0134705	0.0516506	-0.927534	0.16541	0.128006	-2.0627	0.00266803	0.00690188	0.0520998	0.939657	0.943503	-0.204066	0.767056	0.791569	1.16019	0.0963642	0.20252	0.11228
ENSGACG00000007586	pyroxd2	pyridine nucleotide-disulphide oxidoreductase domain 2 [Source:ZFIN;Acc:ZDB-GENE-050506-147]	groupVI	8846026	8851875	1	-0.389315	0.0213001	0.0246278	0.173154	0.300747	0.49765	-0.0797046	0.635012	0.600648	0.218577	0.261792	0.270741	0.0689306	0.724003	0.740273	0.105271	0.588542	0.817971	0.206928	0.317831	0.281405	-0.220572	0.260307	0.282887	-0.350404	0.104679	0.231777	0.16596	0.439397	0.39708	-0.113042	0.599901	0.578657	0.318539	0.14224	0.172078	0.153023	0.481102	0.530716	0.316652	0.143821	0.263993	0.0481024
ENSGACG00000004467	ampd1	adenosine monophosphate deaminase 1 (isoform M) [Source:ZFIN;Acc:ZDB-GENE-040426-1906]	groupXII	4053402	4064368	-1	-1.65778	0.0213103	0.0246387	-1.49672	0.0283829	0.0766833	-0.559035	0.406834	0.363301	NA	NA	NA	NA	NA	NA	NA	NA	NA	NA	NA	NA	NA	NA	NA	NA	NA	NA	NA	NA	NA	NA	NA	NA	NA	NA	NA	NA	NA	NA	NA	NA	NA	NA
ENSGACG00000000749	cd99l2	CD99 antigen-like 2 [Source:ZFIN;Acc:ZDB-GENE-030131-1986]	scaffold_47	260723	266338	1	-0.344551	0.0213119	0.0246404	0.0297374	0.841208	0.907403	-0.0199366	0.893701	0.881357	-0.241932	0.225015	0.233698	-0.491548	0.0145456	0.0197552	-0.606172	0.00228099	0.0787863	-0.470984	0.0249492	0.019372	-0.460397	0.0219741	0.0303394	-0.203389	0.250817	0.436735	-0.0222343	0.89971	0.89137	0.249254	0.159526	0.126868	-0.160778	0.384883	0.414894	-0.204839	0.268504	0.324683	-0.500108	0.00683401	0.0346109	-0.120454
ENSGACG00000005544	mbpb	myelin basic protein b [Source:ZFIN;Acc:ZDB-GENE-030429-21]	groupXX	4406405	4435909	1	-0.3341	0.0213318	0.0246637	0.0564585	0.696757	0.819515	-0.0434925	0.764108	0.738884	0.297037	0.0967534	0.102887	0.32591	0.0684876	0.0834689	-0.35011	0.0503247	0.315431	-0.183423	0.332063	0.295319	0.259545	0.146699	0.167966	0.231885	0.162118	0.319858	-0.089476	0.588969	0.553115	0.116526	0.482117	0.454033	0.00432038	0.983841	0.984818	0.0709968	0.739265	0.766563	0.015169	0.943285	0.956423	-0.176429
ENSGACG00000010691			scaffold_133	123185	130267	1	2.00326	0.0213491	0.0246819	-0.0263547	0.975176	0.985468	-2.98968	0.000904556	0.00447993	-0.231662	0.733663	0.738185	1.17841	0.0787362	0.0949345	0.221807	0.737031	0.888769	-0.555457	0.439604	0.40319	-0.144369	0.833138	0.839461	NA	NA	NA	NA	NA	NA	NA	NA	NA	NA	NA	NA	NA	NA	NA	NA	NA	NA	NA
ENSGACG00000012635			groupXV	13199807	13202626	1	0.203586	0.021578	0.02492	-0.0535978	0.543291	0.716438	-0.131804	0.135902	0.115659	-0.161578	0.19934	0.207694	-0.110948	0.378285	0.406792	0.0706983	0.573878	0.810467	-0.247785	0.0626488	0.0487263	-0.149375	0.23565	0.258351	0.245215	0.0116498	0.046239	-0.00139462	0.988506	0.987566	-0.178092	0.0665283	0.0505738	0.00778715	0.955459	0.958313	-0.00329138	0.981167	0.983169	0.293071	0.0353747	0.104505	-0.153887
ENSGACG00000015021	slc27a2a	solute carrier family 27 (fatty acid transporter), member 2a [Source:ZFIN;Acc:ZDB-GENE-050706-104]	groupII	5785623	5789071	-1	-0.738989	0.0216322	0.0249721	0.330652	0.292182	0.488138	-0.296858	0.348049	0.304599	0.327344	0.279839	0.288899	0.426372	0.160039	0.183096	0.0456269	0.879086	0.950214	-0.408981	0.194681	0.163999	0.292514	0.336682	0.35842	-0.0193831	0.96055	0.979317	0.732311	0.0610961	0.0439116	-0.846316	0.0316098	0.027575	0.217682	0.642128	0.66296	0.181558	0.698534	0.729837	-0.0112402	0.980687	0.98513	-0.238362
ENSGACG00000019560	C4orf29	chromosome 4 open reading frame 29 [Source:HGNC Symbol;Acc:HGNC:26111]	groupIV	26192144	26203932	-1	0.299753	0.0217218	0.0250631	0.0415692	0.749292	0.852192	-0.0852484	0.513178	0.472511	-0.0139642	0.902754	0.904506	-0.0527545	0.64484	0.665124	0.0480566	0.674171	0.85983	-0.0542179	0.653934	0.626546	0.215737	0.059045	0.0737055	0.302081	0.0176734	0.063362	0.119587	0.345608	0.302381	-0.129857	0.307485	0.271529	-0.0222672	0.831139	0.841515	-0.00744821	0.943146	0.949215	0.206215	0.0477904	0.127424	-0.131211
ENSGACG00000017166	mpx	myeloid-specific peroxidase [Source:ZFIN;Acc:ZDB-GENE-030131-9460]	groupXIV	6931758	6938344	1	1.25189	0.0218157	0.0251643	-0.0393538	0.941108	0.965632	-0.398868	0.454053	0.41121	0.244717	0.673497	0.678965	0.484108	0.403869	0.432065	-0.789169	0.174366	0.51904	-0.121086	0.8398	0.826103	0.601114	0.300149	0.322377	0.5448	0.365234	0.562445	0.46097	0.432423	0.389977	0.803533	0.175664	0.14176	-0.262413	0.743955	0.759305	-0.832631	0.305154	0.361575	0.205635	0.798532	0.845473	-2.00865
ENSGACG00000000753	mtm1	myotubularin 1 [Source:ZFIN;Acc:ZDB-GENE-051113-128]	scaffold_47	288717	296739	-1	0.399897	0.0220161	0.0253668	-0.0487253	0.778712	0.870133	-0.0452955	0.794421	0.77199	-0.0681289	0.710118	0.714967	-0.388499	0.0358118	0.0457262	-0.251333	0.166462	0.509762	-0.187812	0.329767	0.293079	-0.31183	0.0911104	0.109052	0.500704	0.00814614	0.0350776	-0.264487	0.159822	0.123059	0.327048	0.0837766	0.0631641	-0.0910364	0.626285	0.647905	-0.162482	0.385536	0.440245	-0.0489801	0.791938	0.840414	-0.149605
ENSGACG00000006688	atg4db	autophagy related 4D, cysteine peptidase b [Source:ZFIN;Acc:ZDB-GENE-131025-1]	groupXI	3363621	3366064	1	0.731335	0.022053	0.0254079	-0.054701	0.859501	0.918168	-0.331566	0.28704	0.245487	-0.017066	0.959168	0.959886	0.0496601	0.881992	0.889276	-0.216821	0.513111	0.77793	0.0141818	0.967836	0.965027	-0.337443	0.319958	0.341952	0.766194	0.0217063	0.0739336	0.0605173	0.85264	0.84026	-0.439979	0.190176	0.155391	0.0988242	0.797801	0.810096	0.03821	0.921227	0.929583	0.322845	0.405097	0.52697	0.116992
ENSGACG00000019214	SPDL1	spindle apparatus coiled-coil protein 1 [Source:HGNC Symbol;Acc:HGNC:26010]	groupIV	22585053	22598498	1	0.513894	0.0220751	0.0254291	0.161546	0.470866	0.660606	0.0331998	0.882854	0.869307	0.173389	0.590409	0.597196	0.0886674	0.783264	0.796261	-0.191268	0.552598	0.799331	-0.162748	0.63277	0.604178	0.393208	0.222554	0.245173	0.624298	0.0233726	0.0781569	0.0695442	0.799595	0.782173	0.167168	0.545614	0.521217	0.0318456	0.925576	0.930363	0.00414549	0.990301	0.991305	-0.4737	0.16624	0.290457	-0.387092
ENSGACG00000007310	col16a1	collagen, type XVI, alpha 1 [Source:ZFIN;Acc:ZDB-GENE-060503-351]	groupX	10630189	10664614	1	-0.360798	0.0222123	0.0255669	0.212279	0.174717	0.344849	0.0806789	0.607092	0.571079	-0.0436007	0.814541	0.817829	-0.314097	0.0929554	0.110671	-0.447662	0.0162562	0.194832	-0.0974886	0.621291	0.592034	0.0373203	0.840976	0.847015	-0.122021	0.505675	0.690405	-0.0212061	0.907389	0.899708	0.0550496	0.763979	0.75146	-0.45714	0.0385274	0.0605976	-0.611404	0.00578338	0.0152645	-0.195399	0.375421	0.50046	-0.0390516
ENSGACG00000007665	sfrp5	secreted frizzled-related protein 5 [Source:ZFIN;Acc:ZDB-GENE-011108-2]	groupVI	8943428	8955464	1	-0.51069	0.0222679	0.0256211	0.23578	0.288746	0.484316	-0.23818	0.285158	0.243723	0.30463	0.304501	0.313544	-0.0173705	0.953307	0.956199	-0.103011	0.727966	0.884708	-0.346747	0.268598	0.233609	0.0997811	0.736578	0.746705	-0.951563	0.0176394	0.0632683	0.419896	0.291146	0.24807	-0.517422	0.194104	0.159121	0.122161	0.780965	0.794224	-0.171395	0.69654	0.728022	0.396097	0.367683	0.49341	-0.473727
ENSGACG00000018102			groupIV	11445867	11446591	1	0.528805	0.0222804	0.025634	0.147631	0.520319	0.699447	-0.641352	0.00571797	0.0132145	-0.0729727	0.766854	0.770859	0.115329	0.63884	0.659367	-0.090707	0.709993	0.876483	0.121879	0.637247	0.608893	0.0170216	0.944921	0.946948	0.529876	0.0223117	0.0754756	-0.0116951	0.959233	0.955909	-0.366951	0.115543	0.0884678	-0.261486	0.275198	0.306212	-0.0320907	0.892925	0.904336	-0.0934864	0.692894	0.763497	-0.0696639
ENSGACG00000006564	LMO1 (1 of 2)	LIM domain only 1 (rhombotin 1) [Source:HGNC Symbol;Acc:HGNC:6641]	groupXIX	7744732	7749151	1	0.7427	0.0224661	0.0258249	0.167727	0.597095	0.754376	0.0871186	0.785812	0.762548	0.058534	0.85358	0.856141	0.654457	0.0375251	0.0477172	0.393286	0.217128	0.564671	0.0434836	0.896202	0.887171	-0.0249706	0.9378	0.940114	0.115849	0.685726	0.821943	0.182961	0.51602	0.475995	-0.0690063	0.808425	0.798159	0.0289971	0.929969	0.934517	0.328818	0.316709	0.373025	-0.395287	0.23321	0.363299	0.0347173
ENSGACG00000014261	gfer	growth factor, augmenter of liver regeneration (ERV1 homolog, S. cerevisiae) [Source:ZFIN;Acc:ZDB-GENE-060810-186]	groupXI	14694126	14695822	1	0.390841	0.0225515	0.0259197	-0.0746478	0.659268	0.795505	-0.0376622	0.824346	0.804744	-0.111732	0.609351	0.615854	-0.123305	0.573536	0.597003	0.401198	0.067526	0.355856	-0.0996184	0.667209	0.640694	0.0871174	0.690365	0.702223	0.30658	0.0683853	0.170526	-0.0932157	0.5766	0.539857	0.0496591	0.767173	0.754815	-0.123139	0.541838	0.567335	0.054863	0.785556	0.80817	0.361853	0.0727723	0.168308	-0.0947443
ENSGACG00000018337	unc5a	unc-5 homolog A (C. elegans) [Source:ZFIN;Acc:ZDB-GENE-080219-19]	groupIV	13161092	13215854	1	-0.321075	0.0226087	0.0259797	-0.147321	0.290482	0.486251	0.0803286	0.566291	0.528129	-0.0613223	0.699491	0.704551	-0.238783	0.135171	0.156505	-0.394359	0.0124535	0.173303	-0.248718	0.136292	0.111201	-0.22624	0.156756	0.178352	-0.286575	0.0697916	0.172995	-0.33811	0.0313436	0.0236711	0.320519	0.0424646	0.0343778	-0.0822029	0.623374	0.645132	0.0490559	0.769241	0.793493	-0.552517	0.000937594	0.00894846	0.039077
ENSGACG00000014002	RS1 (1 of 2)	retinoschisin 1 [Source:HGNC Symbol;Acc:HGNC:10457]	groupVIII	18201928	18205258	-1	1.88569	0.0226599	0.0260295	-0.0583127	0.942241	0.966288	-2.53643	0.0026932	0.00873929	-0.190217	0.752462	0.75671	1.17767	0.0504952	0.0628922	-0.168635	0.780417	0.908018	-0.603263	0.347083	0.310199	-0.424906	0.484389	0.503104	-0.450581	0.641925	0.792755	-0.572141	0.555345	0.517383	-4.31502	9.26e-05	0.00172912	-5.41815	0.000170913	0.00256264	-1.38036	0.248802	0.304493	0.845603	0.490097	0.600209	-2.0722
ENSGACG00000015943	cyba	cytochrome b-245, alpha polypeptide [Source:ZFIN;Acc:ZDB-GENE-040426-1526]	groupII	11965672	11968093	1	1.50731	0.0227233	0.026092	0.124122	0.848182	0.911516	-1.97326	0.00327206	0.00974215	-0.728826	0.283527	0.292574	-0.303483	0.653761	0.673631	0.177294	0.793186	0.913579	0.11673	0.870847	0.859654	-1.07035	0.117471	0.137344	0.405903	0.431689	0.62615	0.215235	0.676498	0.647533	-0.24946	0.628517	0.608856	-0.377877	0.444043	0.472752	-0.118342	0.81031	0.83032	1.43927	0.00422566	0.0250005	0.0629446
ENSGACG00000004085			groupXII	3132075	3132974	-1	0.60194	0.0227932	0.026166	0.182272	0.484079	0.671341	0.108274	0.681827	0.650247	0.390012	0.202974	0.211412	0.10354	0.736945	0.752485	-0.0680401	0.824696	0.927194	0.491618	0.132693	0.108033	0.152911	0.619424	0.633822	0.350035	0.250841	0.436764	0.0732101	0.807856	0.791253	0.266831	0.382673	0.349328	-0.247562	0.429086	0.458157	-0.368916	0.240212	0.295534	0.0338092	0.91496	0.934677	-0.194324
ENSGACG00000014024			groupXI	14074421	14080004	-1	0.327177	0.022824	0.0261951	0.140627	0.321321	0.520053	-0.0310756	0.828205	0.809	-0.262442	0.0716862	0.0772112	-0.0223553	0.877896	0.885419	0.384972	0.00795523	0.141699	0.0556216	0.719755	0.696768	-0.24062	0.0995622	0.118148	0.444569	0.0210924	0.0723671	0.0448348	0.813769	0.797692	-0.189695	0.325454	0.290018	-0.221935	0.312805	0.343644	-0.156519	0.476377	0.526279	0.578745	0.008587	0.0404406	0.412008
ENSGACG00000002937			groupXX	19476	23161	-1	0.441181	0.0229177	0.0262887	0.156622	0.412628	0.610279	-0.0950568	0.625534	0.590608	0.0497316	0.822556	0.825672	0.171421	0.439539	0.467173	0.032425	0.883908	0.952214	-0.159795	0.495019	0.460086	0.163165	0.462132	0.481512	0.165605	0.536654	0.715396	0.104637	0.690604	0.662958	-0.119061	0.660727	0.642925	0.10695	0.704631	0.722189	0.0882405	0.754956	0.780704	0.16221	0.565246	0.662215	0.0213149
ENSGACG00000019997	dock11 (2 of 2)	dedicator of cytokinesis 11 [Source:ZFIN;Acc:ZDB-GENE-060503-196]	groupVII	9311356	9318824	1	-0.377682	0.0235311	0.0269066	-0.0970635	0.558563	0.727434	-0.483338	0.00371706	0.0104645	-0.143359	0.487912	0.495835	-0.16221	0.432862	0.460626	0.324121	0.116753	0.443578	0.406394	0.0655339	0.0510499	-0.428338	0.0388495	0.0505279	-0.304533	0.0390773	0.114314	-0.0485257	0.740948	0.718148	-0.400274	0.00679105	0.0108704	-0.232247	0.185606	0.216094	-0.354204	0.0439176	0.0716208	0.0632234	0.71843	0.783447	0.261061
ENSGACG00000010707	RAX2 (1 of 2)	retina and anterior neural fold homeobox 2 [Source:HGNC Symbol;Acc:HGNC:18286]	groupVIII	13455374	13459166	1	2.9697	0.0237916	0.0271785	0.66808	0.598907	0.755601	-4.51683	0.00141483	0.00598761	NA	NA	NA	NA	NA	NA	NA	NA	NA	NA	NA	NA	NA	NA	NA	NA	NA	NA	NA	NA	NA	NA	NA	NA	NA	NA	NA	NA	NA	NA	NA	NA	NA	NA
ENSGACG00000017745	slc26a1	solute carrier family 26 (sulfate transporter), member 1 [Source:ZFIN;Acc:ZDB-GENE-070112-2182]	groupXIV	9211706	9215192	1	-0.37911	0.0238403	0.0272289	-0.0425825	0.796369	0.880778	0.141722	0.395612	0.352016	0.0688997	0.742295	0.746695	0.105636	0.614483	0.636181	-0.00980078	0.962461	0.984635	-0.0628165	0.776231	0.757482	0.0511486	0.807403	0.81473	-0.198108	0.192432	0.362137	-0.0467828	0.755278	0.733785	0.0767821	0.613095	0.592617	0.0912055	0.598304	0.621283	0.190213	0.271687	0.327947	0.105195	0.541411	0.642827	-0.0506508
ENSGACG00000013145	adck3	aarF domain containing kinase 3 [Source:ZFIN;Acc:ZDB-GENE-040718-487]	groupXVIII	15221188	15227968	1	0.324676	0.0238602	0.0272475	0.0433125	0.76136	0.85957	-0.278374	0.0517852	0.0518783	-0.152168	0.256208	0.265123	0.0428361	0.749051	0.763901	0.340539	0.0112851	0.165823	0.136391	0.338681	0.301867	-0.306521	0.0226898	0.0311957	0.24523	0.111862	0.243377	0.166331	0.277081	0.234155	-0.327536	0.0336625	0.0288528	-0.283027	0.0683176	0.0943368	-0.3541	0.0227568	0.0425639	0.252794	0.104783	0.214065	0.00156881
ENSGACG00000011827	cebpb	CCAAT/enhancer binding protein (C/EBP), beta [Source:ZFIN;Acc:ZDB-GENE-020111-3]	groupXII	15595557	15596471	1	1.2393	0.0238749	0.0272608	-0.073543	0.891924	0.937047	-1.50205	0.00640813	0.0140496	-0.197448	0.734635	0.739142	0.148938	0.798091	0.810224	0.291546	0.616648	0.832115	0.8385	0.181017	0.151477	-0.36003	0.537062	0.554299	1.4359	0.0125169	0.048851	-0.449827	0.425581	0.383044	-1.81529	0.00175867	0.005785	-0.28558	0.626441	0.648053	0.28418	0.627879	0.665709	1.17829	0.0473387	0.126635	0.818779
ENSGACG00000018292	plp1a	proteolipid protein 1a [Source:ZFIN;Acc:ZDB-GENE-001202-1]	groupIV	12472918	12477723	-1	-0.299473	0.0238752	0.0272613	-0.0718052	0.583748	0.745197	-0.0692539	0.599813	0.563416	-0.0771962	0.6063	0.612841	-0.183011	0.224056	0.250314	-0.172854	0.25055	0.596194	0.0354989	0.823433	0.808533	-0.296774	0.0492664	0.0625975	-0.534797	0.123253	0.261409	-0.283607	0.40875	0.365983	-0.20926	0.546106	0.521752	0.142677	0.715155	0.732108	-0.191269	0.626101	0.664116	-0.626207	0.110369	0.221574	-0.204842
ENSGACG00000014315	ccl19	chemokine (C-C motif) ligand 19 [Source:ZFIN;Acc:ZDB-GENE-091204-19]	groupXIII	18789994	18791021	-1	2.46733	0.0239559	0.0273445	-1.80614	0.0920475	0.213337	-2.90716	0.00892485	0.0168102	-0.427282	0.617009	0.623398	0.100339	0.906313	0.912087	1.429	0.100079	0.417266	-0.296932	0.741797	0.720422	-1.64245	0.0607308	0.0756307	2.23614	0.0599939	0.155353	-1.77957	0.129769	0.096912	-2.64265	0.0286875	0.0257355	-0.573413	0.485783	0.513243	-0.365966	0.655797	0.691079	2.43833	0.00479252	0.0272439	0.0938162
ENSGACG00000001465	adam17b	a disintegrin and metallopeptidase domain 17b [Source:ZFIN;Acc:ZDB-GENE-041001-199]	scaffold_269	11149	17698	-1	0.335691	0.0240382	0.027428	-0.063202	0.669109	0.801811	-0.243376	0.100779	0.0890348	-0.13744	0.380438	0.389264	-0.040635	0.795408	0.807697	0.178118	0.25559	0.600684	0.234893	0.158352	0.130905	-0.264659	0.0919897	0.11	0.149951	0.348945	0.545864	0.122572	0.441803	0.399518	-0.330206	0.0394701	0.0324817	-0.252203	0.203016	0.233665	-0.155222	0.433099	0.485579	0.305565	0.123493	0.238674	0.258239
ENSGACG00000017939	bicc2	bicaudal C homolog 2 [Source:ZFIN;Acc:ZDB-GENE-110110-3]	groupIV	10509777	10517730	-1	-0.609506	0.0241422	0.0275309	0.0424368	0.872249	0.925615	-0.256842	0.336003	0.292735	-0.259592	0.319251	0.32829	0.101543	0.695559	0.713265	0.357674	0.169797	0.513704	0.510706	0.0656241	0.0511202	-0.144524	0.579306	0.595046	-0.286537	0.375037	0.572204	-0.0362061	0.909823	0.902366	-0.0638548	0.843279	0.834742	0.260597	0.35385	0.384248	0.329619	0.240863	0.296217	0.685757	0.0148804	0.0586729	0.527508
ENSGACG00000000456	DGKA (1 of 2)	diacylglycerol kinase, alpha 80kDa [Source:HGNC Symbol;Acc:HGNC:2849]	scaffold_27	936401	947212	-1	1.05912	0.0241471	0.0275371	-1.10999	0.017631	0.0474796	-0.807911	0.0830382	0.0756561	1.15776	0.0111381	0.0139267	0.489992	0.279878	0.307802	0.530642	0.237824	0.584569	0.5325	0.269258	0.234256	0.0235381	0.958678	0.960187	0.00876284	0.962065	0.980101	-0.150664	0.409068	0.366306	-0.242719	0.186662	0.152082	0.346487	0.0639052	0.0894508	0.255078	0.173028	0.223881	0.0877156	0.638718	0.720887	0.281921
ENSGACG00000015139	CCDC81	coiled-coil domain containing 81 [Source:HGNC Symbol;Acc:HGNC:26281]	groupII	6187164	6194420	-1	0.666417	0.0242152	0.0276081	0.115293	0.695323	0.818608	-0.164074	0.57722	0.53963	-0.562202	0.0264874	0.0304911	-0.785978	0.0020172	0.00343182	-0.153716	0.54395	0.794739	0.20659	0.442613	0.406249	-0.596774	0.0186545	0.0262096	0.529926	0.100807	0.225474	0.100056	0.75581	0.734359	0.198745	0.537298	0.512447	-0.556673	0.0596986	0.0847382	-0.547463	0.0640396	0.0973317	0.190797	0.517894	0.62339	-0.0601525
ENSGACG00000017329	rbp4l	retinol binding protein 4, like [Source:ZFIN;Acc:ZDB-GENE-030131-7591]	groupXIV	7331177	7333523	1	1.94058	0.0242163	0.0276093	-0.0748418	0.92834	0.958189	-3.56873	0.000104863	0.000839694	-0.964448	0.303961	0.313009	1.33495	0.157639	0.180547	-0.750635	0.421766	0.724092	0.147082	0.8816	0.871366	0.0873393	0.925126	0.927913	-0.88778	0.380196	0.577269	-1.36033	0.183055	0.144059	-4.21262	0.000230573	0.00262447	-5.9764	0.000140701	0.00224966	-1.04407	0.413572	0.467054	0.0672965	0.957578	0.967364	-2.84652
ENSGACG00000012980			groupXI	12605649	12606908	-1	0.698509	0.0243481	0.0277509	0.090314	0.767124	0.863091	0.423621	0.168238	0.141021	0.289379	0.386228	0.394989	-0.113516	0.735814	0.751402	-0.0977202	0.769267	0.90313	-0.279103	0.428341	0.391747	0.225668	0.500711	0.519026	0.55768	0.0101188	0.0415015	-0.052863	0.805815	0.789019	0.364635	0.091761	0.0692514	0.471222	0.0313215	0.0519316	0.501109	0.0220567	0.0415502	0.123149	0.571072	0.666892	-0.0835436
ENSGACG00000008820			groupI	7884939	7889802	-1	-0.620772	0.0244873	0.0278938	0.00488815	0.985642	0.991592	-0.459831	0.0926933	0.0829839	-0.00845979	0.975587	0.976005	-0.0956681	0.730447	0.746318	-0.422498	0.132895	0.466843	-0.250701	0.389936	0.352887	-0.592292	0.0355817	0.0467033	-0.886594	0.0173655	0.0625171	-0.00699334	0.984798	0.983549	-0.557343	0.132047	0.102425	0.261881	0.472054	0.499909	0.389059	0.285158	0.341576	-0.2837	0.435073	0.553169	-0.284144
ENSGACG00000014312	ccl-c5a	chemokine CCL-C5a [Source:ZFIN;Acc:ZDB-GENE-060526-181]	groupXIII	18785076	18787210	-1	1.97166	0.0245182	0.0279227	-0.0869282	0.918439	0.9524	-2.93992	0.00124153	0.00551949	-0.69939	0.388175	0.396935	-0.653295	0.419925	0.447901	0.303647	0.706791	0.875025	0.328148	0.702749	0.678554	-1.66728	0.0441104	0.0566398	2.68185	0.00138537	0.00860584	0.720534	0.363892	0.320721	-2.73254	0.00115311	0.00491291	-0.722843	0.332056	0.362754	-0.66622	0.370968	0.426182	1.534	0.0430697	0.119011	0.361871
ENSGACG00000006863	npy	neuropeptide Y [Source:ZFIN;Acc:ZDB-GENE-980526-438]	groupX	9526273	9527519	-1	0.912139	0.0246649	0.0280701	0.0776869	0.846987	0.91082	0.651408	0.107588	0.094173	0.236739	0.345387	0.354405	0.408731	0.103473	0.122229	0.408125	0.10563	0.426318	-0.32331	0.225652	0.192806	0.177606	0.480258	0.49913	-0.153845	0.326636	0.522582	-0.121431	0.438442	0.396099	-0.12488	0.425703	0.394537	-0.032317	0.872738	0.88068	0.0598221	0.766832	0.791374	0.0343303	0.864877	0.896351	-0.205267
ENSGACG00000015319	TMEM255B	transmembrane protein 255B [Source:HGNC Symbol;Acc:HGNC:28297]	groupII	7730342	7741546	-1	1.27257	0.0248212	0.0282235	-0.217827	0.698984	0.820938	-1.46488	0.00958984	0.0174909	NA	NA	NA	NA	NA	NA	NA	NA	NA	NA	NA	NA	NA	NA	NA	NA	NA	NA	NA	NA	NA	NA	NA	NA	NA	NA	NA	NA	NA	NA	NA	NA	NA	NA
ENSGACG00000016015	KCNJ4 (2 of 2)	potassium channel, inwardly rectifying subfamily J, member 4 [Source:HGNC Symbol;Acc:HGNC:6265]	groupIX	825828	828594	1	0.514469	0.0251758	0.0285822	0.306748	0.172338	0.341575	0.0353576	0.875697	0.861363	0.650255	0.0283082	0.0323928	0.403837	0.17434	0.198276	0.38123	0.196869	0.543904	-0.240924	0.440242	0.403846	0.56372	0.0579307	0.072467	0.135026	0.486381	0.674311	0.20532	0.287757	0.244716	-0.0335054	0.862625	0.855005	0.604532	0.00141976	0.00719148	0.544557	0.00404542	0.0118949	0.0598438	0.750633	0.808446	0.0414281
ENSGACG00000002497	fam65a	family with sequence similarity 65, member A [Source:ZFIN;Acc:ZDB-GENE-050420-32]	groupXIX	1409188	1425989	1	-0.348038	0.0253428	0.0287573	0.0652272	0.671463	0.803332	-0.0960694	0.534163	0.494538	0.0748986	0.715113	0.719922	-0.0124987	0.951599	0.954584	-0.445781	0.0298591	0.253421	0.0985335	0.650985	0.623421	0.0735971	0.720374	0.731146	-0.326595	0.0669819	0.168022	-0.00892568	0.959683	0.956392	-0.00707857	0.968364	0.966504	-0.312521	0.141349	0.171143	-0.272592	0.199669	0.252724	-0.188784	0.3744	0.49954	0.0988267
ENSGACG00000017863	cabp2b	calcium binding protein 2b [Source:ZFIN;Acc:ZDB-GENE-081028-55]	groupIV	9411497	9415239	-1	1.25146	0.0253819	0.0287977	0.243867	0.657246	0.794204	-0.521045	0.338966	0.295636	0.473214	0.246332	0.255148	0.0757337	0.85568	0.864458	0.0583602	0.889216	0.954428	1.15665	0.00862341	0.00671925	0.53776	0.189169	0.211493	0.0599101	0.893039	0.94336	0.0451302	0.917958	0.911211	-0.322774	0.464363	0.435254	0.853784	0.0192436	0.0364244	0.863488	0.0178248	0.0352713	0.203978	0.568533	0.664869	0.702196
ENSGACG00000000129	psmb9a (2 of 5)	proteasome (prosome, macropain) subunit, beta type, 9a [Source:ZFIN;Acc:ZDB-GENE-990415-140]	scaffold_58	930596	932523	-1	1.9518	0.0253841	0.0288003	-0.342367	0.687628	0.813667	-1.98258	0.0236631	0.0299292	-1.38299	0.0329613	0.037273	-0.654015	0.303259	0.331602	0.0392136	0.951207	0.980038	-0.197245	0.768001	0.748621	-1.44135	0.0267035	0.0361128	NA	NA	NA	NA	NA	NA	NA	NA	NA	-0.291568	0.6415	0.662372	-0.321425	0.608186	0.647784	1.04927	0.102854	0.211445	0.184305
ENSGACG00000014543	ccdc102a	coiled-coil domain containing 102A [Source:ZFIN;Acc:ZDB-GENE-030131-4044]	groupII	3790119	3833139	-1	-0.319032	0.025632	0.0290501	0.0228028	0.871879	0.925399	0.267007	0.0612138	0.0590819	-0.294835	0.182275	0.190335	-0.400779	0.0711546	0.0864587	-0.48828	0.0279075	0.246198	-0.0401784	0.863905	0.852184	-0.262169	0.236423	0.25911	-0.233273	0.119452	0.2555	-0.078381	0.597546	0.562291	0.382207	0.0110328	0.01418	-0.427043	0.015032	0.0306913	-0.34517	0.0491208	0.0784372	-0.0178502	0.918671	0.937508	0.173044
ENSGACG00000020131			scaffold_84	40289	42979	1	0.424196	0.0259581	0.0293784	-0.0218593	0.908105	0.946383	0.292911	0.123063	0.105851	0.237661	0.202798	0.211236	-0.312637	0.0963365	0.114399	-0.603254	0.00122406	0.057986	-0.364702	0.0632751	0.0492413	-0.123396	0.510333	0.528358	0.246458	0.135925	0.28098	-0.0841046	0.610257	0.575825	0.347276	0.0357487	0.0301452	0.0822712	0.606269	0.628876	0.0991733	0.534456	0.580268	-0.0396866	0.803249	0.849113	-0.0089959
ENSGACG00000015762	wdr41	WD repeat domain 41 [Source:ZFIN;Acc:ZDB-GENE-050706-152]	groupXIV	909667	916715	-1	0.289434	0.0263313	0.0297637	-0.215237	0.0975361	0.223283	-0.0176314	0.892112	0.879611	-0.016562	0.923727	0.92515	0.180391	0.297138	0.325381	0.167767	0.33192	0.662575	0.295863	0.108428	0.0868711	0.0192692	0.91132	0.914644	0.263669	0.0635652	0.161907	-0.0121874	0.931459	0.925835	-0.108918	0.442807	0.412504	0.0459378	0.771797	0.785579	0.0735774	0.642295	0.678843	0.0972442	0.538936	0.640788	0.160527
ENSGACG00000015619	sh3bp4a	SH3-domain binding protein 4a [Source:ZFIN;Acc:ZDB-GENE-040303-3]	groupI	27932854	27941974	-1	-0.614447	0.0264061	0.0298406	-0.129803	0.637599	0.781474	-0.283393	0.304297	0.261915	0.259706	0.427974	0.436383	0.244237	0.456048	0.483278	0.120628	0.712441	0.877603	0.569052	0.10484	0.0837668	0.145713	0.65644	0.669559	-0.387256	0.104969	0.232259	-0.119337	0.616318	0.582338	-0.369931	0.12157	0.0935215	0.0440583	0.878941	0.88652	-0.0938575	0.745658	0.772339	-0.0379619	0.895504	0.91977	0.12255
ENSGACG00000018000	FAM134B	family with sequence similarity 134, member B [Source:HGNC Symbol;Acc:HGNC:25964]	groupIII	16761113	16771758	1	0.232807	0.0264277	0.0298627	0.0320055	0.758384	0.857768	-0.0118787	0.909664	0.899084	0.0631573	0.634587	0.640667	0.252786	0.0572514	0.0706364	-0.225326	0.0906882	0.401111	0.105542	0.454753	0.418627	-0.153207	0.250863	0.273477	0.125891	0.234321	0.416571	0.00510181	0.961301	0.958168	-0.0343968	0.7452	0.731704	0.144475	0.27507	0.306078	0.337072	0.0108483	0.024209	-0.186588	0.15909	0.282185	0.305021
ENSGACG00000011977	ppdpfa	pancreatic progenitor cell differentiation and proliferation factor a [Source:ZFIN;Acc:ZDB-GENE-030219-204]	groupXII	15736143	15738244	-1	1.096	0.0266651	0.0301044	0.336896	0.490906	0.676777	-1.22715	0.0133622	0.0211123	0.0355219	0.933237	0.934485	0.489124	0.248882	0.276008	0.139234	0.742923	0.891412	-0.458228	0.302369	0.266298	1.16289	0.00644728	0.0103837	0.72206	0.124241	0.262945	0.448927	0.335961	0.29276	-1.32741	0.00528065	0.00953156	-0.651365	0.238444	0.269335	-0.242336	0.659179	0.694173	-0.248243	0.652796	0.731983	-0.815801
ENSGACG00000015971	emp1	epithelial membrane protein 1 [Source:ZFIN;Acc:ZDB-GENE-070822-2]	groupIX	635904	639195	1	0.846553	0.0268116	0.030254	0.483356	0.196592	0.373892	-0.235272	0.534643	0.495039	-0.241105	0.462277	0.470431	0.218737	0.50095	0.526932	-0.461848	0.146766	0.485362	0.35043	0.302135	0.26607	0.310947	0.338012	0.359735	0.472384	0.275227	0.465616	0.51711	0.22057	0.179231	-0.47355	0.270803	0.234434	-0.628463	0.20198	0.23262	-0.010243	0.983114	0.984899	0.0695707	0.886489	0.912902	-0.110972
ENSGACG00000011720	tbc1d16	TBC1 domain family, member 16 [Source:ZFIN;Acc:ZDB-GENE-041010-179]	groupXI	10739445	10751926	1	-0.25654	0.0268905	0.0303356	0.0484587	0.668949	0.80171	-0.0183789	0.872381	0.857659	-0.0886902	0.520625	0.528265	-0.197313	0.156021	0.178831	-0.119074	0.386438	0.701157	0.149373	0.3096	0.273359	-0.0972723	0.482939	0.501701	-0.00813985	0.948514	0.972965	0.124962	0.313502	0.270296	0.051904	0.679372	0.662532	-0.0382421	0.785616	0.798603	-0.0443885	0.752468	0.778478	-0.0497818	0.721558	0.785868	0.0946355
ENSGACG00000020683	WASF3 (2 of 2)	WAS protein family, member 3 [Source:HGNC Symbol;Acc:HGNC:12734]	groupVII	22258790	22263269	-1	1.93958	0.027219	0.0306649	-0.272542	0.748875	0.851936	-3.6021	0.000110678	0.000881304	NA	NA	NA	NA	NA	NA	NA	NA	NA	NA	NA	NA	NA	NA	NA	NA	NA	NA	NA	NA	NA	NA	NA	NA	NA	NA	NA	NA	NA	NA	NA	NA	NA	NA
ENSGACG00000012138	vsx1	visual system homeobox 1 homolog, chx10-like [Source:ZFIN;Acc:ZDB-GENE-990415-205]	groupVI	16670943	16673485	-1	3.91758	0.0273748	0.0308231	-1.12215	0.480076	0.6681	-6.85414	0.000742465	0.00392473	NA	NA	NA	NA	NA	NA	NA	NA	NA	NA	NA	NA	NA	NA	NA	NA	NA	NA	NA	NA	NA	NA	NA	NA	NA	NA	NA	NA	NA	NA	NA	NA	NA	NA
ENSGACG00000014068	chtf8	CTF8, chromosome transmission fidelity factor 8 homolog (S. cerevisiae) [Source:ZFIN;Acc:ZDB-GENE-050419-148]	groupXIX	20021871	20025299	1	0.357792	0.0274004	0.0308488	-0.0971824	0.540959	0.714744	0.0727031	0.650048	0.616511	-0.285541	0.129927	0.136855	-0.165364	0.38083	0.409306	-0.166261	0.375343	0.693622	-0.204609	0.303209	0.267106	-0.144802	0.442627	0.462456	0.185539	0.313968	0.508986	-0.175118	0.334431	0.291242	-0.0658042	0.720491	0.705727	-0.162059	0.378923	0.409064	-0.0975418	0.595941	0.636596	0.0620359	0.735089	0.796409	-0.0836068
ENSGACG00000013859	zc3h12a	zinc finger CCCH-type containing 12A [Source:ZFIN;Acc:ZDB-GENE-110411-6]	groupXX	17700261	17704760	1	0.891229	0.0274554	0.0309081	0.150756	0.707146	0.826027	-0.780221	0.0533797	0.0530689	-0.303474	0.524979	0.53259	-0.784739	0.10255	0.121209	-0.123669	0.795586	0.914634	0.616597	0.227231	0.19427	-0.306675	0.520743	0.538454	0.628843	0.0837889	0.197146	0.047107	0.896174	0.887543	-0.988307	0.00686872	0.0109343	-0.0139233	0.97654	0.978045	-0.99845	0.0372496	0.0627942	0.58191	0.221639	0.351264	0.389861
ENSGACG00000018129	spon2a	spondin 2a, extracellular matrix protein [Source:ZFIN;Acc:ZDB-GENE-990415-160]	groupIV	11510611	11519827	1	-0.627426	0.0274619	0.0309161	-0.110624	0.691346	0.816059	-0.0402468	0.886029	0.872829	0.571355	0.0478239	0.0526411	0.307573	0.290259	0.318373	-0.593704	0.0419995	0.292541	-0.503597	0.0955286	0.0758416	0.597036	0.0393102	0.0510676	-1.03777	0.00303928	0.0161846	-0.0114396	0.973176	0.971016	-0.155871	0.65106	0.632764	0.107953	0.797544	0.809857	0.525981	0.20927	0.262991	-0.467805	0.258188	0.388749	-0.730146
ENSGACG00000000718	ankrd33ab	ankyrin repeat domain 33Ab [Source:ZFIN;Acc:ZDB-GENE-100729-1]	scaffold_27	1981960	1984044	1	3.5439	0.0274747	0.0309281	-0.724565	0.623475	0.772149	-3.9434	0.0161773	0.0236418	NA	NA	NA	NA	NA	NA	NA	NA	NA	NA	NA	NA	NA	NA	NA	NA	NA	NA	NA	NA	NA	NA	NA	NA	NA	NA	NA	NA	NA	NA	NA	NA	NA	NA
ENSGACG00000009020	lpcat1	lysophosphatidylcholine acyltransferase 1 [Source:ZFIN;Acc:ZDB-GENE-060503-915]	groupX	13765594	13777572	1	0.594663	0.0275898	0.0310432	-0.19585	0.465312	0.655991	-0.201177	0.458146	0.41541	0.348466	0.262367	0.271326	0.13278	0.669843	0.688953	-0.148605	0.63364	0.840445	-0.12078	0.713526	0.690111	0.356363	0.252157	0.274757	0.925357	0.0194378	0.0680618	-0.43196	0.271406	0.228614	-0.121008	0.761778	0.749135	0.256304	0.594752	0.617918	-0.127971	0.790811	0.812861	-0.209692	0.665487	0.742009	-0.0072626
ENSGACG00000013326			groupXX	16113438	16115257	-1	-0.644016	0.0277036	0.0311598	0.23097	0.427029	0.623191	-0.13138	0.651842	0.618402	0.572548	0.0177559	0.0211663	0.626185	0.00958513	0.0134985	-0.710376	0.00332637	0.0943911	-0.340258	0.181057	0.151511	0.0807815	0.737809	0.747881	-0.705151	0.0136046	0.0520369	0.340923	0.230306	0.188505	-0.107298	0.706206	0.690761	0.520713	0.0285611	0.0484685	0.650081	0.00632467	0.0162628	-0.577604	0.0151872	0.0594945	-0.437147
ENSGACG00000001762	TRIM14 (34 of 76)	tripartite motif containing 14 [Source:HGNC Symbol;Acc:HGNC:16283]	scaffold_506	9913	10443	1	-2.58248	0.0277203	0.0311782	0.668126	0.54348	0.716573	1.38229	0.215403	0.180353	-3.11343	0.00609454	0.00816433	-1.46746	0.16804	0.191621	1.10508	0.295051	0.634093	-0.853942	0.437531	0.401079	-3.42629	0.00302153	0.00556716	-3.05502	0.00636705	0.0289523	0.207745	0.83886	0.825126	0.996057	0.337096	0.301947	-2.97327	0.00437234	0.0138648	-2.00799	0.0444081	0.0722628	1.60486	0.105413	0.214895	-1.23036
ENSGACG00000000927			scaffold_549	10367	11576	-1	-2.20653	0.0278372	0.0312974	0.883051	0.356078	0.556173	0.74251	0.436642	0.393453	-1.32101	0.0977605	0.10392	-0.0199705	0.979531	0.980798	0.258452	0.7392	0.889741	-0.884625	0.280095	0.244652	-1.40904	0.0789611	0.095846	-1.94597	0.0333445	0.101764	0.252696	0.772226	0.752294	0.958385	0.278038	0.241681	-2.69012	0.00114711	0.00646003	-0.592792	0.438186	0.490417	0.930824	0.223794	0.353525	-0.291035
ENSGACG00000014554	cdc14aa	CDC14 cell division cycle 14 homolog A, a [Source:ZFIN;Acc:ZDB-GENE-040426-1214]	groupIII	5045318	5054197	1	3.17722	0.0278892	0.0313486	-0.00219993	0.998239	0.998973	-4.7981	0.00205628	0.00749144	NA	NA	NA	NA	NA	NA	NA	NA	NA	NA	NA	NA	NA	NA	NA	NA	NA	NA	NA	NA	NA	NA	NA	NA	NA	NA	NA	NA	NA	NA	NA	NA	NA	NA
ENSGACG00000009777	erap2	endoplasmic reticulum aminopeptidase 2 [Source:ZFIN;Acc:ZDB-GENE-080402-6]	groupXIII	9555534	9563513	1	0.408917	0.0283762	0.0318407	0.119775	0.51856	0.698139	-0.457357	0.0139447	0.0216476	-0.369616	0.0633886	0.0686425	0.013765	0.944751	0.948207	0.0994695	0.616639	0.832111	0.0349317	0.868193	0.856801	-0.368135	0.0646789	0.0800586	0.665745	0.0251779	0.0825978	0.272432	0.355922	0.312729	-0.479226	0.106384	0.0809306	-0.491518	0.12114	0.150415	-0.235928	0.455801	0.506998	0.513319	0.105525	0.21505	0.0103918
ENSGACG00000019848	baiap2l2	BAI1-associated protein 2-like 2 [Source:ZFIN;Acc:ZDB-GENE-060503-339]	groupIX	19746224	19752302	-1	1.50037	0.0283866	0.0318524	-0.555233	0.410997	0.608794	-0.751604	0.269272	0.228813	NA	NA	NA	NA	NA	NA	NA	NA	NA	NA	NA	NA	NA	NA	NA	NA	NA	NA	NA	NA	NA	NA	NA	NA	NA	NA	NA	NA	NA	NA	NA	NA	NA	NA
ENSGACG00000007909	tmem237a	transmembrane protein 237a [Source:ZFIN;Acc:ZDB-GENE-070402-3]	groupXVI	15746121	15750301	1	1.99157	0.0284773	0.0319458	0.230919	0.794507	0.879648	-3.36497	0.000425047	0.00262989	NA	NA	NA	NA	NA	NA	NA	NA	NA	NA	NA	NA	NA	NA	NA	NA	NA	NA	NA	NA	NA	NA	NA	NA	NA	NA	NA	NA	NA	NA	NA	NA	NA	NA
ENSGACG00000018970			groupVII	1863104	1864632	-1	0.519112	0.0286097	0.0320773	0.109393	0.64022	0.783175	-0.24975	0.28641	0.244901	-0.324197	0.163113	0.170787	0.0052933	0.981768	0.982899	0.135515	0.558418	0.802414	0.301385	0.221289	0.188742	-0.26857	0.248298	0.270909	0.237771	0.323336	0.519084	-0.0646422	0.784447	0.765644	-0.159211	0.506101	0.479362	-0.458905	0.0807265	0.10784	-0.258547	0.323312	0.379601	0.384397	0.144235	0.264511	0.0985716
ENSGACG00000018118	entpd2b	ectonucleoside triphosphate diphosphohydrolase 2b [Source:ZFIN;Acc:ZDB-GENE-061013-2]	groupXIV	11292289	11299981	-1	0.322894	0.0286855	0.0321484	-0.0335006	0.819994	0.894909	-0.00742271	0.959828	0.955084	0.0116108	0.936978	0.938198	-0.10629	0.469482	0.49634	-0.110904	0.450192	0.741694	-0.179356	0.248548	0.214499	-0.192764	0.189817	0.212142	0.334366	0.023854	0.0793422	-0.0521345	0.723752	0.699286	-0.0988424	0.503811	0.476917	0.38963	0.00677483	0.0181083	0.100851	0.483183	0.532663	0.294072	0.0407675	0.11477	0.102075
ENSGACG00000012172	PDZD4 (2 of 2)	PDZ domain containing 4 [Source:HGNC Symbol;Acc:HGNC:21167]	groupXII	15989008	15999972	-1	-0.239092	0.0287581	0.0322289	-0.109019	0.313498	0.511603	-0.0228643	0.833384	0.814665	0.124828	0.361263	0.370148	0.20001	0.143824	0.165818	0.235118	0.0849152	0.390638	0.119026	0.412527	0.375713	0.11351	0.407086	0.427651	-0.066683	0.587147	0.753891	-0.113646	0.351799	0.308566	0.0156032	0.898629	0.892973	0.0126809	0.943844	0.947429	0.275949	0.125146	0.170113	0.00692245	0.969206	0.976296	0.0283146
ENSGACG00000017958	tlr1	toll-like receptor 1 [Source:ZFIN;Acc:ZDB-GENE-040220-1]	groupIV	10586230	10589632	1	2.18084	0.0288168	0.0322852	-0.828693	0.390473	0.589709	-0.636214	0.508068	0.467167	0.631673	0.425873	0.434295	-0.0466815	0.953075	0.955979	-2.18926	0.0082762	0.144238	0.785103	0.355006	0.318075	-0.336254	0.672691	0.68524	2.13127	0.0370656	0.109974	-1.0716	0.280809	0.237834	-0.416323	0.674116	0.657031	0.7525	0.38241	0.412503	-0.193926	0.821677	0.840564	-0.607584	0.480848	0.592434	0.395265
ENSGACG00000000138	psmb11 (3 of 5)	proteasome (prosome, macropain) subunit, beta type, 11 [Source:ZFIN;Acc:ZDB-GENE-001208-1]	scaffold_58	983670	986738	-1	1.29927	0.0288709	0.0323429	-0.298194	0.610797	0.763616	-0.999832	0.0901023	0.0810375	-0.281717	0.639233	0.645291	0.101801	0.865301	0.873565	0.558501	0.353201	0.678211	-0.342899	0.588646	0.55776	-0.744417	0.218158	0.240746	1.22271	0.0204786	0.07076	-0.363587	0.48364	0.442441	-0.4923	0.344926	0.310035	-0.376725	0.515169	0.541611	0.0193372	0.973295	0.976128	0.94637	0.104405	0.213549	-0.688775
ENSGACG00000007324			groupXV	4311369	4312691	-1	0.199867	0.0288736	0.0323459	-0.0325339	0.721746	0.835215	-0.0826049	0.366145	0.322495	0.221717	0.19456	0.202843	0.387562	0.0234962	0.0309054	0.408001	0.0171043	0.199218	0.525051	0.00409343	0.00320147	0.329247	0.0542062	0.0682255	0.22491	0.0288405	0.091402	0.0720947	0.483102	0.441902	-0.170251	0.0979873	0.0741427	0.0935763	0.618598	0.640593	0.0768943	0.682474	0.715316	0.249507	0.184611	0.311275	0.177876
ENSGACG00000019261	CLDN15 (1 of 2)	claudin 15 [Source:HGNC Symbol;Acc:HGNC:2036]	groupVII	3092201	3094459	1	1.86386	0.0289726	0.0324523	-1.3381	0.103248	0.233484	-1.02956	0.218543	0.183072	NA	NA	NA	NA	NA	NA	NA	NA	NA	NA	NA	NA	NA	NA	NA	NA	NA	NA	NA	NA	NA	NA	NA	NA	NA	NA	NA	NA	NA	NA	NA	NA	NA	NA
ENSGACG00000018485	itk	IL2-inducible T-cell kinase [Source:ZFIN;Acc:ZDB-GENE-990415-261]	groupIV	14518669	14524113	1	1.02147	0.028994	0.0324723	0.0100784	0.98269	0.989875	-0.73478	0.115858	0.100415	-0.203319	0.641236	0.647266	-0.286319	0.512833	0.538491	0.0942525	0.82783	0.928541	-0.16078	0.726644	0.70413	0.198129	0.648677	0.662069	0.555797	0.242953	0.427215	-0.437193	0.354278	0.311064	-0.57657	0.228768	0.192668	-0.115207	0.759538	0.774038	-0.399655	0.29146	0.347901	0.796667	0.0362421	0.10618	-0.225639
ENSGACG00000011142	egr2a	early growth response 2a [Source:ZFIN;Acc:ZDB-GENE-030723-6]	groupVI	14333376	14334863	1	0.616339	0.0291066	0.0325854	-0.0672264	0.809375	0.88859	0.341129	0.221485	0.185668	0.44011	0.148746	0.156125	-0.0633094	0.836559	0.846479	-0.956467	0.00179551	0.070112	-0.178646	0.579367	0.548008	0.0872027	0.775912	0.784499	0.00980234	0.959915	0.978979	0.373863	0.0549427	0.0395668	0.223499	0.251348	0.214974	0.391759	0.0550495	0.0795818	0.353307	0.0835831	0.121226	-0.238717	0.241477	0.371786	0.319647
ENSGACG00000003013	calb2a	calbindin 2a [Source:ZFIN;Acc:ZDB-GENE-040426-1677]	groupXIX	2590017	2604574	-1	-0.307981	0.0291507	0.0326287	-0.137263	0.328818	0.528018	-0.0153107	0.913472	0.903335	0.231246	0.167606	0.175373	0.110693	0.509104	0.534874	0.269246	0.108646	0.431124	-0.016688	0.925256	0.918763	0.0626503	0.708688	0.719875	0.199216	0.706353	0.83514	0.438497	0.406364	0.363579	-0.690905	0.195299	0.160272	-0.762612	0.104606	0.133181	-0.923765	0.0501499	0.0797602	-0.68431	0.145651	0.266217	0.624875
ENSGACG00000019331	dvl2	dishevelled, dsh homolog 2 (Drosophila) [Source:ZFIN;Acc:ZDB-GENE-041118-20]	groupVII	4104778	4115036	-1	-0.355016	0.0291545	0.0326337	0.0629063	0.693611	0.81751	0.0173648	0.914331	0.904272	-0.030827	0.857754	0.860258	0.152272	0.375701	0.404253	-0.383992	0.0256114	0.237319	-0.0635888	0.725336	0.702731	0.0135265	0.937451	0.939785	-0.287283	0.139207	0.285957	0.0472209	0.804734	0.787843	0.0501088	0.796355	0.785471	0.17908	0.34995	0.380394	0.00839778	0.965182	0.968895	-0.166882	0.380656	0.505158	-0.0691123
ENSGACG00000020776	PLEKHB1	pleckstrin homology domain containing, family B (evectins) member 1 [Source:HGNC Symbol;Acc:HGNC:19079]	groupVII	24890855	24892866	-1	2.33263	0.0293185	0.0328073	-1.13751	0.275701	0.469622	-3.66561	0.00115957	0.00528771	NA	NA	NA	NA	NA	NA	NA	NA	NA	NA	NA	NA	NA	NA	NA	NA	NA	NA	NA	NA	NA	NA	NA	NA	NA	NA	NA	NA	NA	NA	NA	NA	NA	NA
ENSGACG00000008819			groupXX	10254332	10256022	-1	1.33293	0.029326	0.0328143	0.163303	0.786058	0.874552	-1.7138	0.00556088	0.0130174	-0.650002	0.240165	0.24896	-0.977632	0.0788598	0.095069	0.35701	0.517648	0.780447	0.348763	0.552966	0.520389	-0.89966	0.105341	0.124374	0.747784	0.088555	0.205224	0.0140074	0.974403	0.972342	-1.1099	0.0120411	0.0149028	-0.506327	0.293379	0.324365	-0.919513	0.0578205	0.0895299	0.907218	0.0612378	0.150136	0.189623
ENSGACG00000018569	YTHDC2	YTH domain containing 2 [Source:HGNC Symbol;Acc:HGNC:24721]	groupXIV	14701669	14712336	1	-0.232534	0.0294914	0.0329815	0.102629	0.331905	0.531257	-0.0672432	0.526974	0.487012	0.023796	0.848609	0.851226	-0.0196283	0.875148	0.882812	-0.00103516	0.993382	0.997277	0.103569	0.433216	0.396689	-0.0969587	0.438159	0.458117	-0.0893501	0.404759	0.601014	0.0559407	0.598465	0.563288	-0.00594536	0.95582	0.953269	-0.184745	0.10147	0.129879	-0.234483	0.037918	0.0636933	-0.0192958	0.863958	0.89563	0.229206
ENSGACG00000004213	taf13	TAF13 RNA polymerase II, TATA box binding protein (TBP)-associated factor [Source:ZFIN;Acc:ZDB-GENE-030131-2873]	groupXII	3695211	3695588	-1	0.195378	0.0295169	0.0330057	0.00373469	0.966508	0.9804	0.00877772	0.921789	0.91263	0.283934	0.0268131	0.0308248	0.45742	0.000365278	0.00102707	0.380751	0.0029718	0.0894761	0.16835	0.216478	0.184278	0.425114	0.000924727	0.00235096	0.26139	0.0239144	0.079493	0.0749244	0.515322	0.475281	-0.111078	0.336246	0.301064	0.426959	0.000959807	0.0059385	0.413561	0.00138217	0.00581299	0.26736	0.0382285	0.110002	0.033151
ENSGACG00000008253			groupX	12701438	12748131	-1	-1.20426	0.0295382	0.0330264	-0.0927076	0.865026	0.921419	0.90448	0.0999281	0.0884085	0.0888734	0.867254	0.869587	0.836652	0.118051	0.138088	1.28308	0.0175244	0.201322	-0.686795	0.221291	0.188743	0.501006	0.347202	0.368828	-1.20618	0.0265881	0.086036	0.0634671	0.905758	0.897938	0.861456	0.110661	0.0844276	0.0148917	0.977918	0.979326	0.677736	0.2098	0.263564	1.22882	0.0243797	0.0816492	-0.518732
ENSGACG00000000451	NR4A1 (1 of 2)	nuclear receptor subfamily 4, group A, member 1 [Source:HGNC Symbol;Acc:HGNC:7980]	scaffold_27	926103	928923	-1	0.690359	0.029595	0.0330811	-0.159665	0.602266	0.757866	-0.0801455	0.79402	0.771536	0.378407	0.456633	0.464823	0.0381549	0.940486	0.944243	-1.13008	0.0286843	0.249082	0.101877	0.854222	0.841749	0.33687	0.508698	0.526789	0.0650364	0.726086	0.847528	0.281361	0.123113	0.0913397	-0.0416289	0.820261	0.810543	0.0734766	0.793817	0.806326	-0.0651455	0.817016	0.836369	-0.54039	0.054843	0.139588	0.092171
ENSGACG00000002154	gabarapl2	GABA(A) receptor-associated protein-like 2 [Source:ZFIN;Acc:ZDB-GENE-040718-336]	groupXIX	642422	645940	1	-0.247311	0.0296378	0.0331307	-0.0611471	0.589482	0.74916	0.0291131	0.797487	0.775324	0.0724882	0.665509	0.671126	0.0660335	0.693824	0.711628	-0.132271	0.430251	0.729411	-0.191066	0.281418	0.245936	0.0114422	0.945619	0.947627	-0.333312	0.0135079	0.0517619	-0.0192514	0.88618	0.876764	0.0546028	0.685251	0.668706	0.07661	0.640056	0.661005	0.155483	0.342627	0.398668	-0.0965092	0.555548	0.654371	0.0244039
ENSGACG00000019298	myh9a	myosin, heavy polypeptide 9a, non-muscle [Source:ZFIN;Acc:ZDB-GENE-030131-5870]	groupIX	16378336	16393085	-1	1.0818	0.0298879	0.033391	0.0153674	0.975131	0.985441	-1.42299	0.00459877	0.0117542	-0.833009	0.0628177	0.0680612	-0.819941	0.0670135	0.0818008	-0.0197043	0.964652	0.985519	0.0562459	0.905102	0.89687	-1.21658	0.00702121	0.0111593	0.826306	0.0710567	0.17523	-0.132138	0.771424	0.751409	-0.502992	0.270118	0.233755	-0.647913	0.173751	0.204111	-0.732618	0.124494	0.169359	0.694387	0.145269	0.265762	0.000765703
ENSGACG00000015178	col9a3	collagen, type IX, alpha 3 [Source:ZFIN;Acc:ZDB-GENE-030131-9799]	scaffold_68	620493	632512	1	0.825506	0.0299981	0.0335082	0.233229	0.537461	0.71218	-0.427188	0.259406	0.219688	0.205062	0.410244	0.418848	0.413354	0.0970826	0.115218	0.314882	0.207027	0.554481	0.279621	0.294224	0.258371	0.0107761	0.965597	0.966874	0.195658	0.410937	0.606821	0.183844	0.436752	0.394389	-0.39216	0.100446	0.0761318	0.483785	0.034568	0.0558808	0.443067	0.05305	0.083475	0.250711	0.272688	0.403221	0.288979
ENSGACG00000005197	ggcta	gamma-glutamyl cyclotransferase a [Source:ZFIN;Acc:ZDB-GENE-081104-129]	groupX	7842276	7843919	-1	-0.31808	0.0302996	0.0338182	0.182135	0.210609	0.391723	-0.0426758	0.770486	0.745834	-0.135995	0.417114	0.425624	-0.30638	0.068529	0.0835143	0.373725	0.025616	0.237338	-0.00352729	0.984197	0.982753	-0.214591	0.201469	0.223908	-0.181357	0.164809	0.32373	0.141084	0.275815	0.232918	0.00132262	0.991917	0.991376	-0.0398455	0.816442	0.827637	-0.154803	0.367736	0.42301	0.345271	0.04367	0.120083	-0.0808787
ENSGACG00000010807	sema4ba	sema domain, immunoglobulin domain (Ig), transmembrane domain (TM) and short cytoplasmic domain, (semaphorin) 4Ba [Source:ZFIN;Acc:ZDB-GENE-070705-31]	groupXIX	12733712	12741196	-1	0.620951	0.030329	0.0338484	-0.214222	0.452532	0.645354	0.262375	0.357953	0.314374	-0.214557	0.467195	0.475311	-0.260199	0.378403	0.406904	0.335391	0.255607	0.6007	0.490585	0.119891	0.0968357	0.101109	0.731621	0.741932	0.721242	0.0244935	0.0809114	-0.22591	0.477949	0.436547	0.356554	0.263782	0.227402	-0.519003	0.177936	0.208359	-0.419395	0.275786	0.3321	0.340484	0.37549	0.50052	0.492432
ENSGACG00000014432	pde6g	phosphodiesterase 6G, cGMP-specific, rod, gamma [Source:ZFIN;Acc:ZDB-GENE-030904-1]	scaffold_112	198492	200652	-1	1.40192	0.0303642	0.0338853	-0.722332	0.257838	0.448988	-2.12205	0.00134086	0.00579113	0.141067	0.80261	0.806138	1.18535	0.0379437	0.0482128	0.797819	0.16004	0.502052	0.296697	0.621458	0.592215	0.745837	0.188271	0.210582	-0.497007	0.628818	0.783681	-1.16965	0.260296	0.217706	-4.7689	7.06e-05	0.00151732	-6.61841	1.71673e-05	0.000675447	-1.24353	0.305287	0.361703	0.736611	0.541805	0.643154	-2.50308
ENSGACG00000018508	nxt2	nuclear transport factor 2-like export factor 2 [Source:ZFIN;Acc:ZDB-GENE-050521-1]	groupIV	15058946	15061805	-1	0.289044	0.0304041	0.0339276	-0.0163772	0.900942	0.942266	-0.0800659	0.54628	0.507171	0.0462885	0.740125	0.744576	0.200895	0.150148	0.172575	0.0500247	0.719708	0.880954	-0.117114	0.428113	0.391522	0.215892	0.122028	0.142182	0.224166	0.141516	0.289436	-0.0250263	0.86832	0.857339	-0.0684789	0.653084	0.634901	0.0552689	0.709562	0.726818	-0.0743707	0.617096	0.655899	0.191919	0.195707	0.323506	-0.153602
ENSGACG00000006197			groupXI	2609853	2614614	-1	-0.480862	0.0304603	0.0339857	-0.65496	0.00317408	0.00899608	0.516252	0.0200942	0.0269802	0.178531	0.458601	0.466806	-0.067886	0.778316	0.791552	0.469714	0.0519166	0.319533	0.0142385	0.95559	0.951678	0.180552	0.453739	0.473288	-0.240293	0.428895	0.623575	-0.591438	0.0517806	0.0373551	0.192236	0.527071	0.501588	-0.0380878	0.875748	0.883508	0.0545234	0.822842	0.841602	0.865857	0.000420606	0.00520098	0.131077
ENSGACG00000010782	xpr1	xenotropic and polytropic retrovirus receptor 1 [Source:ZFIN;Acc:ZDB-GENE-060503-362]	groupVIII	13518062	13531647	-1	-0.319283	0.0305054	0.0340316	-0.106642	0.467357	0.657717	-0.0152416	0.917454	0.907744	-0.435541	0.069757	0.0752424	-0.748051	0.0019524	0.00333896	-0.879989	0.000267763	0.0266251	-0.39327	0.120474	0.0973401	-0.58241	0.0155803	0.0223292	-0.200693	0.18679	0.354448	-0.0395645	0.794165	0.776253	0.377051	0.0132232	0.0157455	-0.297403	0.0685747	0.0946121	-0.267959	0.100774	0.141604	-0.53534	0.00104996	0.0096869	-0.22157
ENSGACG00000008338	lrit2	leucine-rich repeat, immunoglobulin-like and transmembrane domains 2 [Source:ZFIN;Acc:ZDB-GENE-050522-160]	groupVI	9590155	9593047	1	2.51715	0.0305115	0.0340372	-0.435094	0.69382	0.81764	-3.999	0.00123906	0.00551166	NA	NA	NA	NA	NA	NA	NA	NA	NA	NA	NA	NA	NA	NA	NA	NA	NA	NA	NA	NA	NA	NA	NA	NA	NA	NA	NA	NA	NA	NA	NA	NA	NA	NA
ENSGACG00000017211	zic6	zic family member 6 [Source:ZFIN;Acc:ZDB-GENE-061207-1]	groupIV	6049054	6052497	-1	-0.350497	0.03065	0.0341812	0.231858	0.14947	0.308677	0.128715	0.425318	0.381926	0.0762296	0.613345	0.619794	0.187116	0.21516	0.241074	-0.0886406	0.55673	0.801522	0.0295469	0.853627	0.84112	0.107375	0.477204	0.496144	0.18884	0.369037	0.566272	-0.23457	0.26318	0.220549	0.0541499	0.796667	0.785804	0.168782	0.341321	0.371928	0.178417	0.314508	0.370846	-0.0176001	0.920869	0.939198	0.247554
ENSGACG00000010950	TRIM35 (18 of 28)	tripartite motif containing 35 [Source:HGNC Symbol;Acc:HGNC:16285]	groupXVIII	10993513	10995428	1	0.527362	0.0306634	0.0341933	0.102058	0.6739	0.804904	-0.277367	0.252842	0.21369	-0.439139	0.11976	0.126437	-0.416086	0.140768	0.162557	0.0919437	0.745048	0.892346	0.261497	0.38218	0.345133	-0.528305	0.0619708	0.0770051	0.143328	0.567641	0.739361	-0.0420514	0.865977	0.854785	-0.0979737	0.696384	0.68044	-0.484193	0.0752486	0.101896	-0.584388	0.0323256	0.0560762	0.500564	0.0659069	0.157592	0.199846
ENSGACG00000000125	TAPBP (2 of 7)	TAP binding protein (tapasin) [Source:HGNC Symbol;Acc:HGNC:11566]	scaffold_58	839899	841410	1	0.654767	0.0307706	0.0343037	-0.252824	0.397501	0.596313	0.00489223	0.986989	0.985446	0.520433	0.219055	0.22763	0.777988	0.0668725	0.0816405	1.0769	0.0115284	0.167411	0.517736	0.25199	0.217761	0.248767	0.556864	0.573405	0.576306	0.0365608	0.108867	-0.196337	0.468988	0.427336	0.0774815	0.777024	0.765164	0.298609	0.473794	0.501596	0.496894	0.23358	0.288675	0.85408	0.0413595	0.115869	0.373825
ENSGACG00000010643	BPIFC (2 of 3)	BPI fold containing family C [Source:HGNC Symbol;Acc:HGNC:16503]	groupXVII	10920133	10925973	1	1.65463	0.0309734	0.0345109	0.517908	0.48983	0.675942	-2.3514	0.00274833	0.00883478	-0.766052	0.245388	0.254204	-0.164115	0.802367	0.814288	0.0445025	0.945874	0.977834	0.455064	0.515982	0.481769	-0.814289	0.217279	0.239866	1.89517	0.00514109	0.0244579	0.587013	0.372136	0.329044	-1.42925	0.0324125	0.0280736	-0.376479	0.56392	0.588509	-0.202671	0.755843	0.781509	1.08086	0.100977	0.208876	0.30625
ENSGACG00000005743			groupV	7639898	7640978	1	1.85194	0.0311019	0.0346423	-0.223156	0.791258	0.877665	-1.97661	0.0206384	0.027427	NA	NA	NA	NA	NA	NA	NA	NA	NA	NA	NA	NA	NA	NA	NA	NA	NA	NA	NA	NA	NA	NA	NA	NA	NA	NA	NA	NA	NA	NA	NA	NA	NA	NA
ENSGACG00000010660	BAALC	brain and acute leukemia, cytoplasmic [Source:HGNC Symbol;Acc:HGNC:14333]	groupXVIII	10679135	10682806	1	0.445125	0.0311304	0.0346725	0.167731	0.41549	0.612904	-0.0700451	0.733784	0.705991	0.111673	0.57995	0.586896	0.307523	0.12773	0.148559	0.754991	0.000196757	0.0226108	0.292416	0.173621	0.144741	0.353774	0.0798117	0.096792	0.416306	0.0466448	0.12994	0.258958	0.214874	0.173848	-0.167785	0.421686	0.390295	-0.0625217	0.770166	0.784042	0.127862	0.550106	0.594687	0.475692	0.0264357	0.086154	0.185943
ENSGACG00000003339	IGFN1 (1 of 5)	immunoglobulin-like and fibronectin type III domain containing 1 [Source:HGNC Symbol;Acc:HGNC:24607]	groupXII	1940635	1947412	1	-1.78712	0.0311972	0.0347464	-2.67103	0.00136237	0.00420186	0.472948	0.566195	0.528026	1.83893	0.0217202	0.0254264	0.775851	0.331048	0.359667	0.673267	0.384143	0.69961	1.5351	0.0762307	0.059748	0.0186091	0.981446	0.982074	-1.00027	0.46209	0.653393	-2.88165	0.0411404	0.0301178	5.34956	0.000722997	0.00413372	NA	NA	NA	NA	NA	NA	NA	NA	NA	NA
ENSGACG00000004049	TUBA8 (2 of 5)	tubulin, alpha 8 [Source:HGNC Symbol;Acc:HGNC:12410]	groupVI	4390950	4392855	1	0.5555	0.0312181	0.0347693	-0.407232	0.113563	0.2514	-0.0988714	0.70065	0.670363	-0.603317	0.0157548	0.0189875	-0.450063	0.0712451	0.0865584	-0.702355	0.00496838	0.11406	-0.733609	0.00524312	0.00407441	-0.00556904	0.982142	0.982749	0.710238	0.0338113	0.102797	-0.635922	0.0570664	0.0410624	-0.623087	0.062544	0.0477982	-0.58185	0.147927	0.177888	-0.524845	0.191574	0.244053	-0.451058	0.260971	0.391515	-0.795137
ENSGACG00000006712	kri1	KRI1 homolog [Source:ZFIN;Acc:ZDB-GENE-040915-3]	groupXI	3403023	3408552	1	0.241853	0.0313471	0.034904	-0.0663843	0.55172	0.722548	-0.0902935	0.421167	0.377737	0.115005	0.374712	0.383519	0.229147	0.0771236	0.0931234	0.434512	0.000815185	0.0472878	0.256908	0.0621311	0.0483254	0.239352	0.0648489	0.0802373	0.354998	0.00391377	0.019755	-0.0509443	0.676562	0.647603	-0.125678	0.30811	0.272168	0.0834237	0.511121	0.537699	0.0914833	0.471208	0.521447	0.344494	0.00672008	0.0342168	0.0497072
ENSGACG00000009521	pomca	proopiomelanocortin a [Source:ZFIN;Acc:ZDB-GENE-030513-2]	groupX	14658688	14660689	-1	-2.22121	0.0316042	0.035177	-6.11877	6.7279e-07	0.000122144	1.89312	0.0636826	0.0609679	1.56735	0.26799	0.276992	1.22516	0.382383	0.410834	-1.22391	0.382853	0.698741	-0.0399965	0.978225	0.976267	-1.82672	0.200228	0.222652	NA	NA	NA	NA	NA	NA	NA	NA	NA	-7.77097	2.62622e-05	0.00084929	-9.67738	1.28016e-06	0.00027863	1.60491	0.255635	0.386197	-4.66675
ENSGACG00000019428			groupVII	4568992	4570830	-1	1.10861	0.0316411	0.035214	0.0889926	0.861999	0.919645	-1.24055	0.0167308	0.0241236	-0.347004	0.462358	0.470514	-0.334992	0.478036	0.504641	0.454886	0.334715	0.664645	-0.503315	0.310095	0.27384	-0.700364	0.140941	0.162028	0.977908	0.0622118	0.15942	-0.177017	0.733335	0.709799	-0.397527	0.450972	0.421072	0.0671759	0.896601	0.903141	-0.449648	0.387284	0.441935	0.922961	0.0780071	0.17622	-0.365713
ENSGACG00000012658	atp8b3	ATPase, aminophospholipid transporter, class I, type 8B, member 3 [Source:ZFIN;Acc:ZDB-GENE-050208-424]	groupVIII	16064667	16078332	1	1.26546	0.0316768	0.035249	-0.779672	0.181963	0.354684	-0.335206	0.566292	0.52813	0.304281	0.627438	0.633636	-1.08284	0.0908584	0.108358	1.19106	0.0609068	0.341193	0.906718	0.182844	0.153151	-0.376723	0.550367	0.567123	NA	NA	NA	NA	NA	NA	NA	NA	NA	-2.45534	0.0174963	0.034071	-2.85806	0.00659891	0.0167692	0.970463	0.333975	0.462209	-1.37963
ENSGACG00000013555	coro1a	coronin, actin binding protein, 1A [Source:ZFIN;Acc:ZDB-GENE-030131-9512]	groupXI	13284111	13289431	-1	1.08918	0.0317032	0.035276	0.0997002	0.842402	0.908114	-1.1924	0.0189282	0.0259891	-0.671177	0.186917	0.195081	-0.488042	0.336196	0.364833	0.225568	0.656068	0.851277	0.0734713	0.891257	0.881793	-0.854951	0.0936607	0.111811	1.00088	0.0176065	0.0631777	-0.0688487	0.869016	0.858106	-0.580988	0.165573	0.132416	-0.341934	0.463189	0.49133	-0.402173	0.388455	0.443051	0.939393	0.0455096	0.123372	0.070703
ENSGACG00000013008			groupXX	15116693	15118431	-1	0.324044	0.0318895	0.0354683	0.0108249	0.942024	0.966165	0.0248026	0.868758	0.853644	0.186807	0.205241	0.213717	0.43003	0.0035353	0.00552446	0.295438	0.0444254	0.299477	0.227126	0.146371	0.120199	0.275932	0.0616033	0.0765986	0.202542	0.206206	0.380499	-0.0272796	0.863729	0.852332	-0.0622444	0.697945	0.68208	0.158471	0.320237	0.351015	0.321369	0.0436039	0.0712124	0.142007	0.37052	0.496002	0.259014
ENSGACG00000011912	cables2a	Cdk5 and Abl enzyme substrate 2a [Source:ZFIN;Acc:ZDB-GENE-091118-58]	groupXII	15657883	15663201	1	-0.26392	0.0319426	0.0355248	-0.074763	0.536603	0.711549	0.0821081	0.501142	0.45991	0.127961	0.335852	0.344876	0.251027	0.0592802	0.072981	0.160035	0.226413	0.573746	-0.0189905	0.892475	0.883094	0.345472	0.0093331	0.0142627	-0.14489	0.257462	0.444735	-0.0940234	0.458349	0.416391	-0.00227088	0.985837	0.984949	0.0500813	0.720753	0.737377	0.124179	0.375023	0.430111	0.0847588	0.544524	0.645358	-0.026546
ENSGACG00000004618	si:dkey-17e16.9 (1 of 2)	si:dkey-17e16.9 [Source:ZFIN;Acc:ZDB-GENE-091118-123]	groupXVIII	1227899	1240293	1	2.1712	0.032048	0.0356345	-0.773937	0.437457	0.632389	1.31415	0.197309	0.164968	-4.45387	0.000356324	0.000920272	-0.320155	0.765312	0.779306	-1.79222	0.107836	0.429858	-3.52002	0.00360104	0.00283918	-4.04093	0.000964971	0.00241812	1.14831	0.16244	0.320329	-1.08841	0.189543	0.150047	3.59092	6.32e-05	0.001437	-6.51511	6.84897e-05	0.00140758	-2.18326	0.102279	0.143389	-2.54331	0.066692	0.158822	0.300183
ENSGACG00000015864	slc4a4b	solute carrier family 4, sodium bicarbonate cotransporter, member 4b [Source:ZFIN;Acc:ZDB-GENE-091030-1]	groupXIV	1689166	1703994	-1	0.696286	0.0320791	0.035669	-0.185764	0.565512	0.732396	-0.921818	0.00460167	0.0117577	-0.141127	0.642549	0.648548	-0.224839	0.461575	0.488666	-0.395642	0.199217	0.546385	0.17875	0.580499	0.549183	-0.26126	0.392822	0.413644	0.285136	0.392776	0.589537	-0.0123682	0.970253	0.967879	-0.52377	0.118828	0.0911973	-0.423095	0.206206	0.236885	-0.42731	0.202066	0.25531	0.0920056	0.785803	0.835667	0.0215285
ENSGACG00000009922	USP21	ubiquitin specific peptidase 21 [Source:HGNC Symbol;Acc:HGNC:12620]	groupXII	12402976	12406659	1	1.44847	0.0324225	0.0360378	-0.606161	0.361395	0.561495	-2.39446	0.00050755	0.00299702	0.383928	0.477731	0.485757	0.786411	0.14488	0.166957	0.208543	0.705202	0.874304	0.518147	0.374662	0.337641	0.585041	0.280219	0.302641	NA	NA	NA	NA	NA	NA	NA	NA	NA	NA	NA	NA	NA	NA	NA	NA	NA	NA	NA
ENSGACG00000020614	slc47a1 (2 of 3)	solute carrier family 47, member 1 [Source:ZFIN;Acc:ZDB-GENE-050327-20]	groupVII	21446434	21456144	-1	-1.10129	0.0325404	0.0361676	-0.105932	0.83497	0.903733	-0.487396	0.339033	0.295702	-0.31918	0.428173	0.436581	-0.47436	0.239692	0.266509	0.351291	0.383238	0.698997	0.315761	0.461374	0.425388	-0.0146759	0.970908	0.971974	-1.08079	0.0303304	0.094892	-0.0326722	0.947147	0.942868	-0.318006	0.519413	0.493478	-0.213215	0.581331	0.605138	-0.391614	0.311738	0.368104	0.429031	0.26784	0.398408	0.135102
ENSGACG00000000330			scaffold_131	52153	54217	1	1.24871	0.0325471	0.0361746	0.096154	0.867378	0.922756	-1.38199	0.0184098	0.0255451	-0.681627	0.224554	0.233224	-0.698432	0.213449	0.239294	0.16463	0.768294	0.902694	0.3867	0.516632	0.482466	-0.925656	0.100417	0.119058	0.969364	0.0477285	0.132081	-0.0895967	0.853511	0.841192	-0.830573	0.0892613	0.0673501	-0.723671	0.169977	0.200253	-0.642862	0.222306	0.276799	1.03995	0.0498978	0.131152	0.257746
ENSGACG00000009510	zgc:158398	zgc:158398 [Source:ZFIN;Acc:ZDB-GENE-070820-3]	groupXIII	9314772	9317154	1	0.363953	0.032553	0.0361815	-0.150765	0.37276	0.572739	-0.17526	0.301323	0.259058	0.0476543	0.836984	0.839864	0.132027	0.568852	0.592497	-0.0109703	0.962222	0.98454	-0.103363	0.673563	0.647457	-0.0628937	0.7862	0.794421	0.332458	0.0933601	0.213175	-0.0783989	0.690845	0.663214	-0.234325	0.236209	0.199997	0.126392	0.568218	0.592591	0.104398	0.637439	0.674384	-0.0299944	0.892166	0.917234	-0.0932269
ENSGACG00000002662	mtrr	5-methyltetrahydrofolate-homocysteine methyltransferase reductase [Source:ZFIN;Acc:ZDB-GENE-101115-3]	groupXXI	6017697	6038095	1	0.234802	0.0325867	0.0362168	0.00197967	0.985381	0.991435	-0.0685176	0.529119	0.489275	0.00490477	0.971715	0.972211	0.0642431	0.642703	0.663049	0.14722	0.286035	0.626755	-0.00719218	0.960751	0.957287	0.116399	0.400155	0.420874	0.173863	0.19786	0.369459	0.0469523	0.724949	0.700604	-0.0834779	0.536301	0.511402	0.061453	0.699655	0.717488	0.0618816	0.697736	0.729102	0.19785	0.213392	0.342539	-0.0345721
ENSGACG00000007218	plk2b	polo-like kinase 2b (Drosophila) [Source:ZFIN;Acc:ZDB-GENE-070720-17]	groupXIII	6430504	6435884	1	0.227117	0.0326824	0.0363123	0.0993203	0.34715	0.547039	0.185521	0.0798844	0.0732695	0.387641	0.0067011	0.00887565	0.270656	0.0585571	0.0721401	-0.239574	0.093562	0.406153	-0.0522713	0.729332	0.70699	0.515527	0.000317097	0.00123375	0.172234	0.197711	0.369267	0.106078	0.426601	0.384077	-0.108295	0.417611	0.386017	0.330813	0.0188657	0.0359133	0.225812	0.108892	0.15121	-0.211285	0.133028	0.250717	0.219091
ENSGACG00000003818	zgc:91849	zgc:91849 [Source:ZFIN;Acc:ZDB-GENE-040718-438]	groupXVI	8681508	8688504	-1	1.12829	0.0328116	0.0364426	-0.103998	0.842348	0.908079	-1.21726	0.0215846	0.0282139	-0.61509	0.223351	0.232001	-0.588282	0.244069	0.27103	0.0933366	0.852927	0.939209	0.1565	0.769679	0.750416	-0.811172	0.10944	0.128776	0.957453	0.0267561	0.0864362	-0.303845	0.478422	0.43705	-0.606177	0.159204	0.126578	-0.41595	0.359357	0.38971	-0.519531	0.252873	0.308697	0.620751	0.172942	0.298118	0.177847
ENSGACG00000014665	nots	nothepsin [Source:ZFIN;Acc:ZDB-GENE-010620-1]	scaffold_270	10296	15168	-1	-1.21305	0.0328608	0.0364908	0.251716	0.647566	0.787965	0.507853	0.367248	0.323623	-0.587767	0.307435	0.31646	-0.491317	0.39417	0.422488	0.903591	0.11602	0.442458	-0.589836	0.350677	0.313767	0.184592	0.74513	0.754946	-0.799323	0.086404	0.201551	0.396269	0.384195	0.34115	0.301075	0.515309	0.489147	-0.280476	0.583097	0.606836	-0.402292	0.432414	0.484915	0.653872	0.207443	0.336182	-0.146334
ENSGACG00000010115	ift80	intraflagellar transport 80 homolog (Chlamydomonas) [Source:ZFIN;Acc:ZDB-GENE-041212-50]	groupI	10082472	10129799	1	0.28504	0.0328696	0.0365021	-0.0349172	0.792274	0.878286	0.105653	0.427563	0.384238	0.0195717	0.916013	0.917554	0.104412	0.573815	0.59727	-0.00752781	0.96763	0.986751	0.288132	0.144926	0.118883	0.176804	0.340852	0.362548	0.381168	0.0181797	0.0647093	-0.0530224	0.741222	0.718454	0.0776358	0.62962	0.610012	0.0830027	0.696361	0.714357	0.138057	0.516283	0.563462	-0.0864984	0.684055	0.756573	0.352979
ENSGACG00000008657			groupXII	10784180	10785603	1	1.31873	0.0328729	0.0365056	0.246472	0.686032	0.812632	-1.47467	0.0175075	0.024789	-0.628091	0.269954	0.278974	-0.528765	0.352458	0.381118	0.43346	0.445613	0.738915	0.296851	0.623069	0.593907	-0.952456	0.0962758	0.114623	0.700895	0.011298	0.0451506	-0.0403195	0.883474	0.873844	-0.269267	0.328362	0.292997	-0.167178	0.614341	0.636555	-0.300245	0.366096	0.421419	0.787901	0.0184482	0.0677683	0.0865436
ENSGACG00000018652	IL4I1 (2 of 2)	interleukin 4 induced 1 [Source:HGNC Symbol;Acc:HGNC:19094]	groupVII	494053	497077	1	2.43999	0.0329074	0.0365414	-0.277066	0.799559	0.882685	-4.47872	0.000353653	0.00230144	-1.01751	0.291402	0.300487	0.00723067	0.993955	0.994336	-0.230033	0.809659	0.920704	0.893008	0.386447	0.349394	-1.52744	0.117761	0.13765	3.6448	0.00352075	0.0181794	-0.44158	0.695981	0.668825	-4.03985	0.00150197	0.00543593	-0.197069	0.836095	0.846208	0.390528	0.682117	0.714988	1.95993	0.0470484	0.126124	0.780782
ENSGACG00000009661			groupXI	7346387	7349024	-1	0.238098	0.0329136	0.0365487	-0.0525767	0.636437	0.780718	0.0223173	0.841217	0.823288	0.0476341	0.709948	0.714806	0.119985	0.348961	0.377638	0.212521	0.097298	0.412579	-0.066835	0.622391	0.593195	0.0226062	0.859945	0.865282	0.264041	0.0321241	0.0990123	-0.0250961	0.838135	0.824335	-0.0318397	0.795785	0.784881	0.14603	0.272256	0.303274	0.173452	0.192244	0.244772	0.209395	0.115527	0.22838	-0.208283
ENSGACG00000006132			groupI	2277256	2278122	1	1.32866	0.0332755	0.0369269	0.284839	0.644237	0.785794	-0.678762	0.269309	0.228848	-0.113123	0.854707	0.857251	-0.293112	0.636265	0.656931	0.87085	0.160502	0.502614	0.0219985	0.973188	0.970823	-0.414903	0.504172	0.522388	NA	NA	NA	NA	NA	NA	NA	NA	NA	0.551845	0.365806	0.396124	-0.0488236	0.936529	0.943262	1.1273	0.0682443	0.161256	-0.480274
ENSGACG00000012376	chmp7	CHMP family, member 7 [Source:ZFIN;Acc:ZDB-GENE-040426-1750]	groupXIII	14423967	14427196	-1	0.214821	0.0333021	0.0369549	-0.0802834	0.424071	0.620544	-0.137021	0.172878	0.144738	-0.00165546	0.989827	0.989998	0.119612	0.357016	0.385656	0.34104	0.00871479	0.147632	0.20382	0.139958	0.11445	0.176489	0.174124	0.196201	0.29856	0.0104675	0.0425897	-0.00304267	0.979099	0.977383	-0.214203	0.0656765	0.0499843	-0.0508672	0.705599	0.7231	-0.0476929	0.723216	0.752172	0.292703	0.0298152	0.0933085	0.134881
ENSGACG00000009744			groupX	14993071	14994658	-1	0.999358	0.0335551	0.0372166	0.955682	0.0364563	0.0978869	-0.030104	0.947969	0.941778	0.598127	0.251435	0.26031	0.561698	0.283305	0.311276	0.55052	0.285352	0.626184	0.385778	0.494935	0.460001	0.727747	0.163405	0.18526	1.02434	0.0872993	0.203091	0.766398	0.180578	0.141789	-0.471646	0.415457	0.383739	0.528055	0.398593	0.428269	0.568056	0.362991	0.418408	0.808232	0.188155	0.31522	0.204263
ENSGACG00000018890	EPN3 (2 of 2)	epsin 3 [Source:HGNC Symbol;Acc:HGNC:18235]	groupIX	14803624	14809338	1	0.233955	0.0336274	0.0372961	-0.0767107	0.480113	0.668126	0.185854	0.0894586	0.0805437	0.0436738	0.72549	0.730118	-0.0498007	0.690015	0.70804	-0.0536818	0.665778	0.855895	0.114924	0.383935	0.346876	0.0435298	0.726968	0.737465	0.0933475	0.492322	0.679284	-0.101411	0.452635	0.410567	0.349421	0.0101757	0.0135533	0.0721291	0.594409	0.617592	0.206341	0.127416	0.172739	0.0435131	0.746984	0.805642	0.168285
ENSGACG00000001678			scaffold_213	11977	14125	-1	0.384322	0.033644	0.0373172	0.163031	0.364277	0.564346	0.293444	0.103784	0.0912896	-0.0945248	0.693327	0.69849	-0.121985	0.611341	0.633158	0.275667	0.249176	0.594978	0.293649	0.249157	0.215056	-0.192876	0.42201	0.442299	0.595494	0.00434124	0.021421	0.315118	0.1294	0.0965972	0.601479	0.00401537	0.00832404	-0.344602	0.191398	0.221917	0.048789	0.852951	0.86855	-0.0791295	0.763504	0.818447	0.252569
ENSGACG00000013254	tpd52l1	tumor protein D52-like 1 [Source:ZFIN;Acc:ZDB-GENE-050522-121]	groupXVIII	15436938	15444996	1	0.510738	0.0338168	0.0374917	0.232493	0.331848	0.5312	-0.773981	0.00132603	0.00575115	-0.308149	0.181818	0.189866	-0.391577	0.090603	0.108074	-0.216511	0.348455	0.674769	0.0617001	0.8007	0.783916	-0.439782	0.0575755	0.072069	-0.000499695	0.998165	0.999028	0.12945	0.547895	0.509506	-0.385296	0.0774497	0.0584224	-0.628465	0.0199092	0.0372983	-0.882881	0.00114655	0.0051814	0.217732	0.419552	0.539711	0.00640637
ENSGACG00000012547			scaffold_126	58255	59191	1	1.65317	0.0339475	0.037635	-0.801662	0.278078	0.472298	-0.450691	0.557777	0.519195	NA	NA	NA	NA	NA	NA	NA	NA	NA	NA	NA	NA	NA	NA	NA	NA	NA	NA	NA	NA	NA	NA	NA	NA	NA	NA	NA	NA	NA	NA	NA	NA	NA	NA
ENSGACG00000000716	opn1sw1	opsin 1 (cone pigments), short-wave-sensitive 1 [Source:ZFIN;Acc:ZDB-GENE-991109-25]	scaffold_90	461069	462906	1	3.42562	0.0339567	0.0376455	-1.13895	0.446897	0.640521	-6.45914	0.000543948	0.00315738	-7.09659	0.00720871	0.00945832	1.94656	0.396275	0.424557	-2.60829	0.258174	0.602959	-0.0892786	0.96962	0.966948	-0.948612	0.670901	0.683525	-4.66044	0.00402979	0.0202199	1.47678	0.295498	0.252346	-4.11179	0.00854318	0.0123021	-9.63122	0.000632983	0.00485616	-2.38075	0.26664	0.322778	-0.547867	0.786163	0.835948	-7.47357
ENSGACG00000000222			scaffold_1086	3287	4536	1	-0.608512	0.0339687	0.0376612	0.15348	0.588882	0.748752	0.205823	0.468667	0.426269	0.498965	0.038965	0.0434884	0.643249	0.00785136	0.0112337	0.64699	0.00775118	0.14004	0.154224	0.549056	0.516302	0.558572	0.0209422	0.0290742	-0.641189	0.120773	0.257558	-0.0745916	0.853832	0.841546	-0.109472	0.79025	0.779067	0.0877997	0.807445	0.819188	0.268651	0.454547	0.505809	0.433554	0.242179	0.372512	-0.163484
ENSGACG00000014919	cryz	crystallin, zeta (quinone reductase) [Source:ZFIN;Acc:ZDB-GENE-050306-24]	groupIII	6276554	6279601	-1	0.314087	0.0339729	0.0376649	0.0122841	0.933543	0.961231	-0.0855417	0.56476	0.526518	-0.00251261	0.990037	0.9902	0.127544	0.526284	0.551454	0.167184	0.406835	0.714517	0.136255	0.523987	0.490116	0.0356064	0.859624	0.86497	0.304143	0.0268096	0.086567	0.0772767	0.571417	0.534327	-0.116828	0.398169	0.365519	0.124446	0.511761	0.53833	0.107065	0.572493	0.615092	0.203969	0.282708	0.413076	0.13954
ENSGACG00000000450	nab2	NGFI-A binding protein 2 (EGR1 binding protein 2) [Source:ZFIN;Acc:ZDB-GENE-080204-105]	scaffold_27	907481	910133	1	0.40555	0.0339821	0.0376754	0.102272	0.589176	0.748952	0.32818	0.0841219	0.0764841	0.468059	0.044388	0.0491033	-0.0420937	0.85742	0.866106	-0.5398	0.0205142	0.215602	-0.164836	0.504272	0.469673	0.0868883	0.710376	0.721498	0.100906	0.360891	0.558092	0.214558	0.0506091	0.0365445	0.113508	0.302462	0.266413	0.334363	0.0281146	0.0479052	0.215584	0.156993	0.206202	-0.210775	0.165338	0.289434	-0.0304428
ENSGACG00000014523	grap2a	GRB2-related adaptor protein 2a [Source:ZFIN;Acc:ZDB-GENE-050417-275]	groupXI	15551951	15558639	1	0.273437	0.0341125	0.0378119	0.165978	0.193832	0.370332	0.0702214	0.584139	0.546894	0.112925	0.516313	0.523978	0.142933	0.411792	0.43987	0.417655	0.0165298	0.196241	0.039883	0.828771	0.814259	0.0230028	0.895041	0.898939	0.16009	0.163934	0.322473	0.139108	0.2223	0.180864	-0.145245	0.205739	0.170309	0.272526	0.0861171	0.113652	0.249258	0.116592	0.160237	0.209359	0.187735	0.314753	0.107949
ENSGACG00000008237	EVC	Ellis van Creveld syndrome [Source:HGNC Symbol;Acc:HGNC:3497]	groupXVII	7772835	7779907	-1	-0.533137	0.0347104	0.0384426	0.309267	0.216729	0.399378	0.0842245	0.736894	0.709364	0.402771	0.0626448	0.067887	0.303566	0.16118	0.184305	-0.0602268	0.781116	0.908325	0.13516	0.556732	0.524289	0.334479	0.122667	0.142869	-0.369777	0.187274	0.355107	0.139021	0.617061	0.58315	0.042656	0.878749	0.871959	0.191998	0.421394	0.450593	0.0761911	0.75	0.776258	-0.0111768	0.962681	0.971289	-0.0282318
ENSGACG00000001816	irg1	immunoresponsive gene 1 [Source:ZFIN;Acc:ZDB-GENE-081104-428]	groupXVI	2495273	2497944	-1	2.0075	0.0347758	0.0385121	0.0476079	0.95868	0.97587	-4.49042	2.22767e-05	0.000234235	-0.532223	0.5511	0.558465	0.550955	0.537181	0.561931	-0.174494	0.84465	0.935705	1.02555	0.288296	0.252633	-0.892335	0.320054	0.342048	3.70162	0.00123256	0.00780755	0.336587	0.744451	0.721994	-5.65881	6.7e-06	0.00037233	-0.0246926	0.978662	0.980018	0.4584	0.62023	0.65877	1.82595	0.0552612	0.140301	0.0798098
ENSGACG00000010745	haus5	HAUS augmin-like complex, subunit 5 [Source:ZFIN;Acc:ZDB-GENE-041114-150]	groupVIII	13491873	13497931	1	-0.341632	0.0350071	0.0387488	-0.0277765	0.861039	0.919079	-0.13326	0.408898	0.365384	-0.0409838	0.820618	0.823769	0.0740054	0.68259	0.700959	0.215002	0.232017	0.579106	-0.0241768	0.899277	0.890532	0.0718378	0.691382	0.703196	-0.13508	0.390583	0.587424	0.0104229	0.946333	0.941997	-0.000179375	0.999104	0.999004	-0.0788413	0.654038	0.674316	0.0506196	0.773165	0.797015	0.14962	0.391945	0.515299	0.234874
ENSGACG00000006771	hmox1a	heme oxygenase (decycling) 1a [Source:ZFIN;Acc:ZDB-GENE-030131-3102]	groupXI	3488870	3490460	1	1.18383	0.0350337	0.0387772	0.252968	0.64835	0.788472	-0.913144	0.101488	0.0895666	-0.966466	0.063018	0.068266	-0.682187	0.187073	0.211723	-0.0437734	0.932314	0.972219	0.00805484	0.988217	0.987191	-0.719922	0.164035	0.185909	0.720692	0.0820958	0.194277	0.178922	0.663803	0.633721	-0.439281	0.288754	0.252502	-0.601137	0.219099	0.249884	-0.871456	0.0762275	0.112331	0.823344	0.0938327	0.199011	-0.23463
ENSGACG00000012640	HGF (1 of 2)	hepatocyte growth factor (hepapoietin A; scatter factor) [Source:HGNC Symbol;Acc:HGNC:4893]	groupXIX	16212950	16226790	-1	-0.313235	0.0350939	0.0388443	0.121924	0.409903	0.607797	0.0519828	0.725751	0.697357	0.173996	0.474029	0.482069	0.355325	0.144085	0.166103	-0.272959	0.261257	0.605686	0.197468	0.444179	0.407853	0.138004	0.570267	0.586356	-0.0538061	0.78067	0.880328	0.258497	0.179303	0.140638	-0.301652	0.120178	0.0923456	0.0649545	0.808829	0.820489	-0.06664	0.804145	0.824788	-0.534799	0.046977	0.125994	-0.0559784
ENSGACG00000004750			groupVI	5865442	5867472	-1	1.10393	0.0351361	0.0388882	0.102741	0.84278	0.908333	-1.25976	0.0165811	0.0239931	-0.767735	0.134009	0.141044	-0.619537	0.225632	0.251946	0.100449	0.843686	0.935286	-0.148863	0.782522	0.764306	-0.978879	0.056949	0.0713572	0.736638	0.0933026	0.213079	-0.337716	0.439649	0.397333	-0.687642	0.117031	0.0897022	-0.658429	0.156298	0.186375	-0.660949	0.154736	0.203691	0.912736	0.0503374	0.131907	-0.173467
ENSGACG00000000141			scaffold_58	996326	1001749	-1	1.25377	0.0354212	0.0391939	-0.495089	0.400766	0.599346	-1.06189	0.0734577	0.0684045	-0.264568	0.661732	0.667435	0.152618	0.80044	0.812482	0.268908	0.655478	0.85099	-0.557363	0.38165	0.344587	-0.743362	0.222103	0.244711	0.978511	0.0629548	0.16079	-0.536654	0.30411	0.260844	-0.344738	0.510743	0.484303	0.15907	0.796141	0.808509	0.293836	0.633331	0.670662	1.13961	0.0667035	0.158839	-0.321588
ENSGACG00000015299	MEX3D	mex-3 RNA binding family member D [Source:HGNC Symbol;Acc:HGNC:16734]	groupIII	7460248	7463262	1	-0.390029	0.0354884	0.0392655	0.0200002	0.913083	0.949275	0.209209	0.25564	0.216239	-0.158887	0.393584	0.40232	-0.4477	0.0172945	0.0232137	-0.274897	0.139363	0.475607	-0.17055	0.388827	0.351767	-0.179206	0.337186	0.358914	-0.220129	0.255055	0.44185	-0.0773774	0.686094	0.658013	0.429771	0.025983	0.0240422	-0.15275	0.398372	0.428047	0.0180188	0.920476	0.928916	-0.199633	0.26628	0.396854	0.00215199
ENSGACG00000002955			groupXIX	2513168	2523323	1	-1.50337	0.0355065	0.0392853	-2.6221	0.000347738	0.00131997	0.572323	0.411627	0.368121	0.837658	0.20933	0.217844	0.38354	0.565651	0.589388	0.362856	0.588051	0.817725	-1.43257	0.0386406	0.029825	0.119332	0.858519	0.863899	-0.206043	0.793523	0.887837	-1.15873	0.139442	0.105146	3.4857	4.07e-05	0.00115152	-2.43174	0.0142573	0.0296035	-1.38326	0.147903	0.196023	0.498223	0.598329	0.688831	-5.24618
ENSGACG00000017149	trpm5	transient receptor potential cation channel, subfamily M, member 5 [Source:ZFIN;Acc:ZDB-GENE-060503-736]	groupII	20813446	20827611	-1	-0.484785	0.0355466	0.0393253	-0.2049	0.365091	0.565139	0.405378	0.0792657	0.0727925	0.222335	0.422922	0.431395	0.37549	0.176404	0.200466	-0.349752	0.202758	0.550057	-0.00541567	0.985214	0.983873	0.324288	0.242918	0.26557	-0.445938	0.132628	0.275955	-0.293476	0.315605	0.272414	0.263063	0.382456	0.349099	-0.27307	0.405184	0.434748	0.0150303	0.963224	0.967149	-0.832696	0.0100864	0.045113	-0.0948849
ENSGACG00000006511	col1a2	collagen, type I, alpha 2 [Source:ZFIN;Acc:ZDB-GENE-030131-8415]	groupX	9261462	9277295	1	-0.66331	0.0356196	0.0394007	-0.0928969	0.767011	0.863021	0.119794	0.702928	0.67281	-0.318482	0.482352	0.490307	-0.357663	0.43039	0.458206	0.0694472	0.878041	0.949769	-0.258594	0.58973	0.558893	0.897126	0.0490663	0.0623649	-0.767457	0.0628185	0.16054	0.0703925	0.863605	0.852192	-0.196372	0.632133	0.612688	-0.438747	0.432116	0.461117	-0.529436	0.343616	0.399622	0.512773	0.358774	0.485242	-2.02438
ENSGACG00000014302			groupXIII	18702445	18703421	1	-2.02177	0.0356898	0.0394727	0.129264	0.888455	0.935044	-0.546608	0.556348	0.517703	-0.71413	0.277696	0.286756	0.1966	0.761598	0.77582	0.433589	0.498947	0.770057	-0.61874	0.360764	0.323769	-1.00261	0.132861	0.153561	-2.16159	0.0175505	0.0630238	-0.496188	0.568777	0.531527	-0.458945	0.600368	0.579155	-0.205444	0.785079	0.798097	0.20067	0.789597	0.811772	-0.0174245	0.981508	0.98577	0.204581
ENSGACG00000010798	zgc:162879	zgc:162879 [Source:ZFIN;Acc:ZDB-GENE-070424-92]	groupXIX	12723645	12730790	-1	0.504461	0.0357403	0.0395256	-0.0854682	0.718872	0.833411	0.154374	0.517054	0.476562	0.196179	0.407006	0.41567	0.421847	0.0744691	0.0901845	0.270738	0.254501	0.599714	0.26259	0.295632	0.259739	0.357589	0.130775	0.15137	0.348794	0.228495	0.409237	-0.05778	0.839462	0.825799	0.0239527	0.93375	0.930024	-0.330283	0.289796	0.320775	-0.0815127	0.792929	0.814764	0.0747616	0.810991	0.855059	0.367942
ENSGACG00000012097	CACNA1F (2 of 2)	calcium channel, voltage-dependent, L type, alpha 1F subunit [Source:HGNC Symbol;Acc:HGNC:1393]	groupXII	15882175	15897748	-1	1.26982	0.0359297	0.0397301	0.422278	0.47977	0.667855	-2.26074	0.000279124	0.00191631	-0.688518	0.192196	0.200467	0.38195	0.463066	0.490121	-1.04289	0.0544035	0.325768	0.293414	0.60139	0.571143	-0.706521	0.182083	0.204333	-0.395843	0.422448	0.617631	-0.00488064	0.992014	0.991374	-1.29852	0.00847962	0.0122485	-1.16038	0.0595897	0.0846073	-1.11816	0.0695233	0.10411	-0.171911	0.782576	0.833165	-1.46684
ENSGACG00000005055	rdh12l	retinol dehydrogenase 12, like [Source:ZFIN;Acc:ZDB-GENE-040801-48]	groupXXI	10901851	10905224	1	0.453618	0.0361042	0.0399182	0.0341852	0.873251	0.926193	-0.166106	0.4393	0.396159	-0.0593937	0.777599	0.781485	0.174448	0.406103	0.434269	0.106589	0.612399	0.829992	0.0710771	0.748459	0.727601	0.0617034	0.769215	0.778087	0.377574	0.11111	0.242178	-0.0518319	0.824606	0.80959	-0.231004	0.329013	0.293675	-0.123449	0.623583	0.645339	-0.118683	0.63719	0.674154	0.303154	0.227448	0.357374	-0.143892
ENSGACG00000015022	CASKIN2 (1 of 2)	CASK interacting protein 2 [Source:HGNC Symbol;Acc:HGNC:18200]	groupXI	16686468	16690872	1	-0.337265	0.0364239	0.040263	0.113226	0.477346	0.66588	0.0580618	0.717202	0.688149	0.158005	0.348813	0.357807	0.209709	0.214795	0.240697	0.193348	0.250066	0.59577	0.294403	0.100058	0.0797142	0.197746	0.242082	0.264737	-0.0115189	0.95416	0.975949	0.15781	0.424789	0.382234	-0.143166	0.474259	0.445685	0.344866	0.137847	0.167582	0.200469	0.389165	0.443733	0.397282	0.0864642	0.188571	0.224281
ENSGACG00000009578			groupXIII	9422860	9427224	1	-0.371046	0.036653	0.0405144	0.16833	0.334611	0.534079	-0.0241849	0.890429	0.877746	-0.20676	0.283732	0.292781	-0.438306	0.0246744	0.0323476	-0.324185	0.0950263	0.408698	-0.0741659	0.717587	0.694443	-0.522232	0.00760989	0.0119691	-0.177092	0.378897	0.575996	-0.172567	0.386339	0.34331	0.0880063	0.661725	0.643968	-0.0868609	0.643633	0.664413	-0.174895	0.352401	0.408131	-0.0825468	0.659985	0.737693	0.0228248
ENSGACG00000006183	gchfr	GTP cyclohydrolase I feedback regulator [Source:ZFIN;Acc:ZDB-GENE-040426-1731]	groupXV	2631748	2632214	1	0.556063	0.036658	0.0405192	-0.253734	0.333021	0.532424	-0.0347117	0.895027	0.88284	-0.156848	0.567174	0.574316	-0.0671963	0.806495	0.818148	0.224688	0.41185	0.717767	0.153045	0.60013	0.569821	0.103152	0.70648	0.717736	0.561104	0.0533133	0.142865	-0.341268	0.235909	0.193908	-0.160775	0.577055	0.554494	0.0633709	0.82467	0.835412	-0.12608	0.659997	0.694908	0.226723	0.427364	0.546476	0.228803
ENSGACG00000003976	WDR60	WD repeat domain 60 [Source:HGNC Symbol;Acc:HGNC:21862]	groupXXI	9264263	9270619	1	-0.209724	0.0366824	0.0405446	-0.205683	0.0380379	0.101851	0.0574753	0.564311	0.52605	0.0345688	0.764594	0.76864	0.131412	0.255372	0.282714	0.291001	0.0119268	0.169969	0.101491	0.407627	0.370725	0.200915	0.0818482	0.0990082	-0.0864315	0.420024	0.615385	-0.0360084	0.734847	0.711468	-0.0619992	0.563552	0.540178	-0.093248	0.496134	0.523247	-0.124018	0.365698	0.421038	0.0711491	0.603455	0.692924	0.0697379
ENSGACG00000006331	samsn1a	SAM domain, SH3 domain and nuclear localisation signals, 1a [Source:ZFIN;Acc:ZDB-GENE-030131-8639]	groupI	3080902	3085572	1	1.21395	0.0370419	0.0409373	0.0444373	0.938382	0.964044	-1.98794	0.000832695	0.00424055	-0.547488	0.351345	0.360312	-0.280175	0.632608	0.653435	0.0246788	0.966382	0.986235	0.142935	0.818196	0.802839	-0.801927	0.173784	0.195856	1.18261	0.017168	0.0619875	-0.408641	0.404664	0.361864	-1.3078	0.00857182	0.0123257	-0.244444	0.652854	0.673198	-0.00881516	0.987048	0.988404	0.90584	0.0981357	0.204989	0.224682
ENSGACG00000006316			groupI	3056578	3059895	-1	1.72951	0.0371372	0.0410469	0.205813	0.803497	0.885069	-2.18496	0.010143	0.0180361	-0.642103	0.418157	0.426651	-0.559593	0.480034	0.506586	0.213909	0.786566	0.910706	-0.109739	0.895605	0.886509	-1.10698	0.166851	0.18878	NA	NA	NA	NA	NA	NA	NA	NA	NA	-0.151549	0.859785	0.868453	-0.441222	0.607957	0.647584	1.42743	0.103468	0.212275	-0.694539
ENSGACG00000013988	mkl2b	MKL/myocardin-like 2b [Source:ZFIN;Acc:ZDB-GENE-030619-16]	groupXI	13726297	13732972	-1	0.575518	0.0372064	0.0411179	-0.390858	0.155645	0.317826	-0.0871337	0.751395	0.725074	0.989221	0.00262615	0.00396365	0.81999	0.0124218	0.0170957	0.0831175	0.798523	0.91589	0.107726	0.755317	0.734946	0.965583	0.00331172	0.00598086	0.665167	0.0131151	0.0506144	-0.51064	0.0561847	0.0404379	-0.428024	0.109514	0.0834786	1.08933	0.00262311	0.0101902	0.731721	0.0420774	0.0692113	0.277013	0.43915	0.556737	0.185007
ENSGACG00000015920	lamc3	laminin, gamma 3 [Source:ZFIN;Acc:ZDB-GENE-060531-121]	groupXIV	2455047	2525326	1	-0.295769	0.0372141	0.0411268	-0.133124	0.346653	0.546529	0.0888806	0.530409	0.490618	0.102049	0.538575	0.546073	-0.058839	0.723166	0.739479	-0.105249	0.52562	0.784815	0.140675	0.424636	0.387975	0.0857324	0.605577	0.62048	-0.0956405	0.552423	0.727735	-0.41655	0.0096578	0.0101455	-0.133438	0.407185	0.375057	-0.32247	0.152436	0.182438	-0.208355	0.354843	0.410487	0.111956	0.618909	0.705248	0.21755
ENSGACG00000015705	plac8.1	placenta-specific 8, tandem duplicate 1 [Source:ZFIN;Acc:ZDB-GENE-050809-124]	groupXIV	656691	657799	-1	-1.91175	0.0372529	0.0411729	0.170238	0.848532	0.911726	0.939232	0.282759	0.241443	NA	NA	NA	NA	NA	NA	NA	NA	NA	NA	NA	NA	NA	NA	NA	-2.54876	0.0430126	0.122568	0.24587	0.83944	0.825776	1.10397	0.35168	0.317015	NA	NA	NA	NA	NA	NA	NA	NA	NA	NA
ENSGACG00000006962	vstm4a	V-set and transmembrane domain containing 4a [Source:ZFIN;Acc:ZDB-GENE-060810-69]	groupVI	8168140	8175474	1	-0.415023	0.0374101	0.0413435	-0.066973	0.735076	0.843435	0.124585	0.531044	0.491285	0.0668956	0.763978	0.768042	0.536643	0.0160468	0.0216283	-0.0527385	0.812228	0.921802	0.0214565	0.927469	0.921182	0.412771	0.06399	0.0792853	-0.612674	0.0158021	0.0582734	-0.0570057	0.820961	0.805587	-0.0430311	0.865216	0.857754	-0.0940271	0.760323	0.774783	-0.00247812	0.993584	0.994243	-0.0928115	0.762757	0.817869	-0.123019
ENSGACG00000010740	zgc:174888	zgc:174888 [Source:ZFIN;Acc:ZDB-GENE-030328-33]	groupXX	12384279	12387097	1	0.47575	0.0376638	0.0416118	0.283723	0.212461	0.394039	-0.147106	0.517423	0.476953	-0.589577	0.0392767	0.0438034	-0.208704	0.463679	0.490713	-0.0184766	0.948185	0.97879	-0.151481	0.613991	0.584348	-0.446932	0.117738	0.137625	0.389009	0.156564	0.311802	0.168256	0.536811	0.497773	-0.426803	0.118882	0.0912437	-0.495371	0.0992801	0.127576	-0.152777	0.609851	0.649311	0.531095	0.0769956	0.174717	-0.417043
ENSGACG00000005842	pkp3a	plakophilin 3a [Source:ZFIN;Acc:ZDB-GENE-060512-114]	groupXIX	7234883	7245676	1	1.26189	0.0377561	0.0417058	0.266458	0.650088	0.789615	0.234629	0.703386	0.67329	0.230734	0.725107	0.729742	0.719651	0.271977	0.29973	0.131068	0.839673	0.933571	-0.138045	0.838577	0.8248	0.169974	0.796062	0.803845	-0.84427	0.194578	0.365077	-1.42937	0.0264842	0.02056	0.678467	0.29385	0.257612	-0.585504	0.292091	0.323077	0.129984	0.812766	0.832545	-0.00232702	0.996672	0.997409	0.404208
ENSGACG00000004495	C20orf194	chromosome 20 open reading frame 194 [Source:HGNC Symbol;Acc:HGNC:17721]	groupXV	485620	499810	-1	-0.333609	0.0379157	0.0418776	0.318112	0.0476442	0.124843	0.142	0.376479	0.332839	0.00184716	0.992878	0.992999	0.00384171	0.985189	0.986084	0.00648395	0.975001	0.989769	0.142438	0.517153	0.483013	-0.19022	0.358237	0.379648	-0.26966	0.096356	0.21813	0.210429	0.194079	0.154258	0.214235	0.18647	0.151901	-0.217058	0.33062	0.361335	-0.162072	0.467492	0.517987	-0.124113	0.57785	0.672364	0.173864
ENSGACG00000018222	ccdc40	coiled-coil domain containing 40 [Source:ZFIN;Acc:ZDB-GENE-060503-723]	groupIX	10566929	10573761	-1	-0.49958	0.0379483	0.0419127	0.284548	0.235246	0.422106	0.0738335	0.758469	0.732736	-0.342422	0.124368	0.131139	0.0787377	0.72289	0.739215	-0.145647	0.512149	0.777403	0.261398	0.268114	0.233142	0.493961	0.0259322	0.0351752	-0.388306	0.165101	0.324138	0.583081	0.0378055	0.0278911	0.0125705	0.964444	0.962375	-0.847551	0.0154182	0.03123	-0.257973	0.455532	0.506739	-0.380446	0.270362	0.400905	0.330088
ENSGACG00000012840	cyp2y3	cytochrome P450, family 2, subfamily Y, polypeptide 3 [Source:ZFIN;Acc:ZDB-GENE-050522-490]	groupI	16588424	16592719	-1	0.826686	0.0379781	0.0419433	0.311264	0.431436	0.627085	0.469975	0.236396	0.198874	-0.14596	0.744624	0.748988	0.0552081	0.901914	0.907978	0.141468	0.752218	0.895533	-0.607816	0.199205	0.168228	-0.12901	0.773438	0.78214	0.699464	0.0928217	0.212294	-0.00380557	0.992661	0.992071	-0.162126	0.695669	0.67971	0.32025	0.51926	0.545592	0.112162	0.821295	0.840218	0.0228752	0.963236	0.971711	-0.561946
ENSGACG00000004337	gpr1	G protein-coupled receptor 1 [Source:ZFIN;Acc:ZDB-GENE-091204-457]	groupXVI	9567216	9570039	-1	0.540435	0.0381014	0.0420719	-0.148117	0.567021	0.733453	-0.204333	0.430061	0.38678	0.193244	0.282948	0.291994	0.351605	0.0509219	0.0633989	0.154776	0.390719	0.703986	0.044234	0.817178	0.801735	0.335523	0.0625488	0.0776461	0.426934	0.125486	0.264909	-0.221013	0.423509	0.380914	-0.343566	0.215677	0.1799	0.194075	0.386891	0.416874	0.360387	0.107953	0.150106	0.0619038	0.782279	0.832926	-0.0287121
ENSGACG00000008828			groupXX	10257431	10258487	-1	1.15115	0.0383904	0.0423792	0.136974	0.803069	0.884797	-1.50074	0.00743839	0.0152474	-0.593193	0.269984	0.279002	-0.917556	0.0895537	0.106918	0.410578	0.444422	0.738184	0.563165	0.326681	0.290053	-0.824597	0.126454	0.146842	0.682332	0.107221	0.235893	0.0755227	0.857765	0.845828	-0.998958	0.019042	0.0196397	-0.418874	0.376604	0.406733	-0.865686	0.0692896	0.103816	0.846421	0.0757829	0.172887	0.405387
ENSGACG00000005807	psma6l	proteasome (prosome, macropain) subunit, alpha type, 6, like [Source:ZFIN;Acc:ZDB-GENE-010502-2]	groupI	2001693	2004602	-1	0.801756	0.0384158	0.0424065	0.121544	0.752161	0.853962	-0.788344	0.0415937	0.0439912	-0.384609	0.374958	0.383763	-0.44791	0.301918	0.330247	0.252071	0.560332	0.80342	-0.024289	0.95775	0.954021	-0.803294	0.0655422	0.0810265	0.650066	0.0284798	0.0905504	-0.324288	0.271393	0.2286	-0.155719	0.598135	0.576788	-0.40541	0.247618	0.278549	-0.542284	0.122724	0.167332	0.790284	0.0250644	0.083154	0.11561
ENSGACG00000017080			groupIV	5550353	5552459	-1	0.58744	0.0384843	0.042479	-0.122218	0.665556	0.799552	-0.661723	0.0196848	0.026628	-0.300659	0.238492	0.247275	-0.477884	0.0616496	0.0757057	0.112204	0.660021	0.853173	0.268587	0.32182	0.285301	-0.346959	0.174144	0.196225	0.324692	0.0332718	0.101603	0.00550071	0.971133	0.968822	0.0234781	0.877502	0.870649	-0.185992	0.280384	0.311391	-0.176966	0.304473	0.360909	0.183886	0.285957	0.416244	0.117879
ENSGACG00000007239	PAQR4 (1 of 2)	progestin and adipoQ receptor family member IV [Source:HGNC Symbol;Acc:HGNC:26386]	groupV	9473672	9476294	1	4.31782	0.0385442	0.0425415	0.1952	0.916967	0.951519	-6.22639	0.0062358	0.0138433	NA	NA	NA	NA	NA	NA	NA	NA	NA	NA	NA	NA	NA	NA	NA	NA	NA	NA	NA	NA	NA	NA	NA	NA	NA	NA	NA	NA	NA	NA	NA	NA	NA	NA
ENSGACG00000012429	rfx1a	regulatory factor X, 1a (influences HLA class II expression) [Source:ZFIN;Acc:ZDB-GENE-070424-94]	groupXI	11622284	11631967	-1	-0.297655	0.0386633	0.0426679	-0.0364661	0.799277	0.882508	-0.103303	0.472043	0.429784	-0.0895281	0.517229	0.524874	-0.174247	0.208159	0.233759	0.0917171	0.506858	0.774469	0.301426	0.040801	0.0314958	0.0307456	0.823996	0.830746	-0.152009	0.243611	0.428013	-0.00257366	0.984192	0.982901	-0.0388463	0.765659	0.753233	-0.107527	0.445108	0.473777	-0.174091	0.216708	0.270881	0.0400689	0.775856	0.827965	0.165798
ENSGACG00000020077	sox19a	SRY-box containing gene 19a [Source:ZFIN;Acc:ZDB-GENE-980526-102]	groupVII	10357075	10359541	1	-0.260819	0.0388098	0.0428266	0.0615145	0.623603	0.772236	0.0140666	0.910955	0.900517	-0.257548	0.114245	0.120855	-0.296889	0.069102	0.0841553	-0.792417	1.32726e-06	0.00161382	-0.487955	0.00457672	0.00356251	-0.259863	0.111393	0.130862	-0.253157	0.140919	0.288548	-0.0971965	0.570501	0.533351	0.117648	0.493235	0.46574	0.1969	0.154938	0.184995	0.119015	0.390059	0.44459	-0.155044	0.261766	0.392317	-0.00101895
ENSGACG00000011183	wnt7aa	wingless-type MMTV integration site family, member 7Aa [Source:ZFIN;Acc:ZDB-GENE-051129-1]	groupXVII	11952926	11959469	-1	-0.37502	0.0390456	0.0430787	0.0602937	0.73425	0.842923	-0.13369	0.455178	0.412368	-0.126577	0.545506	0.552918	-0.132815	0.527821	0.552933	-0.254972	0.219702	0.567214	-0.179764	0.415262	0.378469	-0.262559	0.213682	0.23624	-0.387647	0.0604549	0.156185	0.128021	0.529599	0.490196	0.0522909	0.799031	0.788263	0.332776	0.0376352	0.0595573	0.24163	0.132258	0.178309	0.000791147	0.996009	0.996908	-0.000679623
ENSGACG00000020398	gc3	guanylyl cyclase 3 [Source:ZFIN;Acc:ZDB-GENE-011128-9]	groupVII	17965520	17974749	1	1.53259	0.039168	0.04321	-0.0253968	0.972357	0.983818	-2.66165	0.000554227	0.00319864	0.17496	0.739652	0.744112	0.903761	0.0843955	0.101238	-0.441369	0.430532	0.729584	0.116445	0.836864	0.822968	0.116696	0.825676	0.832361	NA	NA	NA	NA	NA	NA	NA	NA	NA	-0.745408	0.385216	0.415225	-1.10704	0.202163	0.255415	-0.446664	0.613578	0.700974	-1.97301
ENSGACG00000017246	nt5c2l1	5'-nucleotidase, cytosolic II, like 1 [Source:ZFIN;Acc:ZDB-GENE-031006-8]	groupXIV	7036880	7041080	1	-0.816813	0.0392317	0.0432768	-0.247708	0.522608	0.701166	0.135907	0.728429	0.700236	0.513475	0.200263	0.208631	0.448386	0.265086	0.292708	0.0833669	0.832823	0.930672	0.289431	0.494912	0.459975	0.0569767	0.888401	0.892554	-0.558793	0.214405	0.39121	-0.377913	0.392887	0.34995	0.20751	0.646363	0.627809	0.837203	0.119641	0.148871	0.547616	0.31079	0.367158	0.236227	0.653408	0.732471	0.168256
ENSGACG00000020178	crx	cone-rod homeobox [Source:ZFIN;Acc:ZDB-GENE-010403-1]	groupVII	12798591	12800846	1	1.66587	0.0393614	0.0434191	0.0804372	0.919059	0.952762	-2.85468	0.000688219	0.00372602	-0.583512	0.348215	0.357207	1.18834	0.0509442	0.0634245	0.158895	0.795583	0.914633	-0.0583146	0.928142	0.921906	-0.266466	0.666342	0.679129	-0.146293	0.822627	0.90454	-0.289971	0.652558	0.621537	-2.59001	0.000121643	0.00196286	-1.83328	0.0114624	0.0255603	-1.08693	0.123634	0.168375	0.0033478	0.996266	0.997097	-1.00882
ENSGACG00000010918	ctskl	cathepsin K, like [Source:ZFIN;Acc:ZDB-GENE-050208-336]	scaffold_211	14095	17812	-1	0.969903	0.0393963	0.0434567	0.178661	0.696404	0.819285	-0.0040281	0.993087	0.992274	0.470101	0.321676	0.330713	0.842575	0.0763055	0.0922166	0.16653	0.723206	0.882562	0.71656	0.15515	0.128028	0.8459	0.075299	0.0918165	1.15182	0.0271494	0.0873835	0.206722	0.681717	0.653244	-0.361124	0.485596	0.457707	-0.58066	0.275711	0.306711	-0.0229808	0.965198	0.96891	0.0737822	0.888785	0.914643	-0.229489
ENSGACG00000016747	pax8	paired box gene 8 [Source:ZFIN;Acc:ZDB-GENE-001030-3]	groupXIV	5536418	5541868	-1	-0.692793	0.0394855	0.0435536	0.0757176	0.818034	0.893739	0.12772	0.702577	0.67243	-0.373585	0.308704	0.317738	-0.240223	0.5122	0.537873	0.467847	0.205369	0.552792	0.318908	0.41701	0.380226	-0.174654	0.632948	0.646842	NA	NA	NA	NA	NA	NA	NA	NA	NA	NA	NA	NA	NA	NA	NA	NA	NA	NA	NA
ENSGACG00000008754			groupXIII	8816988	8828190	1	-0.289186	0.0396333	0.0437119	-0.00575193	0.966964	0.980666	0.107074	0.445094	0.402034	0.234575	0.188093	0.196276	-0.0752196	0.674319	0.693195	-0.0459948	0.795991	0.914802	0.0832134	0.660167	0.633189	0.170809	0.338713	0.360435	-0.0678736	0.687159	0.822867	-0.103533	0.536989	0.497964	-0.0128298	0.939433	0.936007	-0.0673619	0.735995	0.751802	-0.145795	0.465876	0.516476	-0.0399055	0.84157	0.878493	0.0160515
ENSGACG00000014475	MYH3	myosin, heavy chain 3, skeletal muscle, embryonic [Source:HGNC Symbol;Acc:HGNC:7573]	groupXI	15411653	15424512	1	-0.387255	0.0396338	0.0437126	0.214652	0.249395	0.439043	-0.194407	0.299701	0.25751	0.303827	0.138258	0.145424	0.418482	0.0413833	0.0522641	0.840601	4.21275e-05	0.00988958	0.558258	0.0106283	0.00828664	0.544031	0.00795984	0.012433	-0.373906	0.259866	0.4476	0.58894	0.0772121	0.0554951	-0.0740216	0.82327	0.813696	0.233079	0.608755	0.631214	0.257775	0.571297	0.613989	0.894614	0.0504662	0.132127	0.752701
ENSGACG00000019365	shbg	sex hormone binding globulin [Source:ZFIN;Acc:ZDB-GENE-030131-1324]	groupVII	4261545	4265559	-1	0.781546	0.0397442	0.0438344	-0.898626	0.0169167	0.0455321	-0.101881	0.786153	0.762929	0.448044	0.204647	0.21312	0.183161	0.60549	0.627615	-0.333117	0.339886	0.668486	-0.927655	0.0116726	0.00910645	0.840224	0.0175671	0.0248592	0.893412	0.0442261	0.125065	-0.713193	0.103908	0.075822	-0.713882	0.107165	0.0815566	-0.410581	0.380916	0.411027	0.298296	0.521495	0.568327	0.109651	0.812877	0.856481	-0.020529
ENSGACG00000016345			groupXIV	3598290	3603335	-1	1.11715	0.0398131	0.0439153	-0.199486	0.709782	0.827673	0.4393	0.413708	0.370198	0.3748	0.361306	0.370192	-0.056934	0.889706	0.896519	0.339358	0.408343	0.715501	0.0561514	0.897407	0.88849	0.319426	0.436584	0.456584	1.38181	0.0101261	0.041525	-0.102798	0.845358	0.832287	0.161071	0.76022	0.747495	0.242802	0.565913	0.590387	-0.156241	0.711946	0.741984	0.102368	0.808528	0.853152	-0.0305816
ENSGACG00000004588	boka	BCL2-related ovarian killer a [Source:ZFIN;Acc:ZDB-GENE-040801-131]	groupVIII	3145503	3151629	-1	0.675085	0.0399273	0.0440389	0.398332	0.224021	0.408395	0.0598727	0.854956	0.838406	-0.364011	0.319107	0.328154	-0.683835	0.0624072	0.0765638	-0.554482	0.130189	0.463098	-0.346896	0.368656	0.331652	0.405085	0.267171	0.289705	0.877267	0.0481702	0.132949	0.443946	0.314836	0.271658	0.404673	0.360828	0.326521	-0.342331	0.356409	0.386801	-0.933449	0.0127428	0.0273259	-0.442987	0.234091	0.364205	-0.256503
ENSGACG00000012711	sema3d	semaphorin 3d [Source:ZFIN;Acc:ZDB-GENE-990715-2]	groupXIX	16421195	16438991	-1	0.736002	0.0399609	0.0440777	-0.211392	0.548971	0.72054	-0.0416887	0.905896	0.894884	-0.210828	0.601805	0.60837	-0.191235	0.636628	0.657269	0.823973	0.0412322	0.290301	0.194184	0.652574	0.625107	-0.0969717	0.810344	0.817574	0.189047	0.555075	0.729762	-0.236782	0.453299	0.411264	-0.314022	0.324635	0.289191	-0.399397	0.397788	0.427477	-0.373012	0.429648	0.482298	0.730894	0.12156	0.236208	0.112779
ENSGACG00000005422	loxl2b	lysyl oxidase-like 2b [Source:ZFIN;Acc:ZDB-GENE-050208-29]	groupXIII	3642054	3667161	1	-0.493846	0.0400453	0.0441692	0.285806	0.223481	0.407735	0.0470479	0.842856	0.825076	0.200111	0.480092	0.488061	0.00976011	0.972802	0.974479	-0.35267	0.204351	0.55173	-0.729369	0.0138134	0.0107713	0.170181	0.550653	0.567405	-0.191339	0.479419	0.668377	-0.134443	0.612786	0.578514	-0.293508	0.276665	0.240316	0.169567	0.65026	0.670722	-0.202462	0.590732	0.631818	0.058756	0.874054	0.903402	-0.433989
ENSGACG00000017730	vangl2	vang-like 2 (van gogh, Drosophila) [Source:ZFIN;Acc:ZDB-GENE-020507-3]	groupIII	15860905	15864264	-1	-0.314688	0.0402828	0.0444255	-0.0905245	0.549437	0.720877	0.206892	0.17478	0.146263	0.0437316	0.81647	0.819716	-0.0538581	0.775672	0.789065	-0.0036042	0.984708	0.993727	0.479316	0.0179033	0.0139897	-0.225797	0.233175	0.255848	-0.30922	0.049949	0.136437	-0.0628873	0.686603	0.658558	0.239637	0.127746	0.098754	-0.215421	0.264464	0.295477	-0.213972	0.267963	0.324128	0.0660994	0.73149	0.793585	0.276612
ENSGACG00000011525	KIF25	kinesin family member 25 [Source:HGNC Symbol;Acc:HGNC:6390]	groupXVIII	11759154	11766151	1	1.29032	0.0403554	0.0445024	-0.610042	0.324125	0.523032	-1.61862	0.0102458	0.0181401	0.206037	0.657704	0.663457	0.713297	0.121935	0.142325	0.248376	0.593167	0.820332	0.422116	0.398199	0.361204	0.306003	0.510425	0.528445	0.0523424	0.911244	0.953123	-0.450592	0.328303	0.285078	-0.805002	0.081936	0.061769	-0.840389	0.0945538	0.122615	-0.391001	0.431242	0.483796	-0.0911659	0.858656	0.891553	-0.347741
ENSGACG00000019464	DCTN6 (2 of 2)	dynactin 6 [Source:HGNC Symbol;Acc:HGNC:16964]	groupVII	4880015	4882485	1	-0.198252	0.0404869	0.0446433	0.0103594	0.914221	0.949937	0.115739	0.230204	0.193343	0.0980029	0.419982	0.428466	0.344138	0.00465053	0.00703443	0.306236	0.0118987	0.169796	0.0675576	0.601025	0.570762	0.160423	0.18706	0.209365	-0.202291	0.101196	0.226114	0.129958	0.290356	0.247284	0.0456476	0.711216	0.696015	0.149958	0.255543	0.286495	0.174346	0.186184	0.238258	0.0594238	0.652512	0.731753	-0.0881227
ENSGACG00000000143	psmb9a (4 of 5)	proteasome (prosome, macropain) subunit, beta type, 9a [Source:ZFIN;Acc:ZDB-GENE-990415-140]	scaffold_58	1018108	1020325	-1	1.27879	0.0405089	0.0446692	-0.371669	0.546453	0.718712	-1.13124	0.0691067	0.0651114	-0.638988	0.21541	0.223971	-0.335087	0.514553	0.540148	0.598547	0.245556	0.591691	0.204606	0.707846	0.684009	-1.08104	0.0376218	0.0490827	1.00789	0.0732842	0.179135	-0.376058	0.500127	0.459478	-0.550269	0.325792	0.290356	-0.423654	0.401489	0.431107	-0.350565	0.487285	0.536467	1.10472	0.0304564	0.094653	0.231279
ENSGACG00000004775	si:dkey-122a22.2	si:dkey-122a22.2 [Source:ZFIN;Acc:ZDB-GENE-110411-93]	groupXX	2704199	2720132	1	-0.288378	0.0406098	0.0447811	0.0638829	0.645328	0.786506	0.127641	0.361898	0.318304	-0.206415	0.242031	0.25084	-0.354354	0.0457304	0.0573685	-0.245652	0.161963	0.504374	-0.0141473	0.939738	0.934509	-0.230478	0.192672	0.215038	-0.261818	0.0687869	0.171234	-0.0777278	0.584001	0.5478	0.147965	0.303629	0.267585	-0.154063	0.348199	0.378706	-0.239697	0.145271	0.19305	-0.186242	0.253606	0.38415	-0.242486
ENSGACG00000006852	PIK3R5 (1 of 2)	phosphoinositide-3-kinase, regulatory subunit 5 [Source:HGNC Symbol;Acc:HGNC:30035]	groupXI	3532009	3537923	-1	0.947612	0.0406539	0.0448306	-0.0217752	0.962172	0.977899	-0.973325	0.0355656	0.0393498	-0.698288	0.114645	0.121254	-0.44722	0.310824	0.339243	0.405106	0.358307	0.681824	0.345837	0.461306	0.425319	-0.720979	0.103479	0.122375	0.813211	0.0233028	0.0779796	-0.114047	0.748897	0.726832	-0.410008	0.251587	0.215217	-0.449251	0.313346	0.344186	-0.215409	0.628203	0.666003	0.836281	0.0618808	0.151168	0.334219
ENSGACG00000015396	ca7	carbonic anhydrase VII [Source:ZFIN;Acc:ZDB-GENE-040426-1786]	groupII	8245986	8250854	-1	1.79081	0.0409241	0.045132	0.157109	0.853671	0.91474	-2.56189	0.00413407	0.0110918	NA	NA	NA	NA	NA	NA	NA	NA	NA	NA	NA	NA	NA	NA	NA	NA	NA	NA	NA	NA	NA	NA	NA	NA	NA	NA	NA	NA	NA	NA	NA	NA	NA	NA
ENSGACG00000006249	gnas (2 of 2)	GNAS complex locus [Source:ZFIN;Acc:ZDB-GENE-090417-2]	groupXVII	4938866	4957966	-1	-0.187844	0.0409831	0.0451957	0.0758884	0.403349	0.601757	-0.058076	0.525311	0.485258	0.015189	0.895915	0.897769	0.0319325	0.783628	0.796608	0.0065553	0.954959	0.981559	0.184155	0.134434	0.109556	0.170326	0.142382	0.163529	-0.0696422	0.516808	0.699567	0.0380078	0.721721	0.697078	0.00373974	0.972238	0.970605	-0.0555095	0.658164	0.678213	-0.0811807	0.517859	0.564925	-0.154377	0.217705	0.347111	0.0516791
ENSGACG00000001673	rac2	ras-related C3 botulinum toxin substrate 2 (rho family, small GTP binding protein Rac2) [Source:ZFIN;Acc:ZDB-GENE-040625-27]	scaffold_664	9244	11806	-1	0.958603	0.0410819	0.045302	0.280013	0.547523	0.719487	-0.998534	0.0334246	0.037703	-0.615503	0.182002	0.190056	-0.601699	0.191935	0.216804	0.115026	0.802327	0.917528	0.13709	0.778841	0.760312	-0.891079	0.0543527	0.0683913	0.748237	0.0374694	0.110839	0.162417	0.649629	0.618322	-0.473957	0.186024	0.15148	-0.269195	0.52287	0.549076	-0.641617	0.129177	0.174768	0.63782	0.131515	0.248815	0.0841923
ENSGACG00000000695	irf5	interferon regulatory factor 5 [Source:ZFIN;Acc:ZDB-GENE-040426-2587]	scaffold_90	436993	442598	1	0.315673	0.0411673	0.0453962	0.101028	0.511363	0.692644	-0.227924	0.139162	0.118196	-0.0206566	0.904076	0.905805	-0.0149788	0.930407	0.934722	0.15793	0.356572	0.680602	0.365891	0.0450108	0.0347878	0.0254244	0.882124	0.886528	0.28151	0.0573416	0.150453	0.157877	0.283949	0.240939	-0.189027	0.20191	0.166618	-0.096857	0.577618	0.601599	-0.130304	0.453981	0.505275	0.319289	0.0667237	0.15887	0.0705188
ENSGACG00000020288	adssl	adenylosuccinate synthase, like [Source:ZFIN;Acc:ZDB-GENE-020419-28]	groupVII	15567186	15574771	-1	0.168393	0.0413828	0.0456363	-0.0906858	0.267084	0.459718	0.0358902	0.661952	0.629158	-0.0153509	0.869529	0.871842	-0.0159687	0.864592	0.872896	0.0366655	0.694141	0.869191	-0.0584939	0.554653	0.52213	-0.0129241	0.890237	0.894321	0.119937	0.201835	0.374735	-0.0739926	0.427718	0.385206	0.00463309	0.960642	0.958384	0.042401	0.634703	0.655906	0.143265	0.108071	0.150248	-0.0629854	0.478504	0.590473	-0.0362463
ENSGACG00000014233	llgl1	lethal giant larvae homolog 1 (Drosophila) [Source:ZFIN;Acc:ZDB-GENE-060825-69]	groupXI	14636897	14652263	-1	-0.224602	0.0415869	0.0458575	0.0621164	0.571427	0.736552	-0.0187771	0.864502	0.848962	0.170615	0.189896	0.198112	0.334491	0.0102304	0.0143165	-0.0874402	0.500735	0.771043	0.138668	0.315341	0.27897	0.164846	0.205604	0.228087	-0.124429	0.289736	0.48219	0.0176388	0.88024	0.87032	-0.0699634	0.551723	0.527686	0.135928	0.361045	0.3914	0.302937	0.0418552	0.0689138	-0.0291945	0.844111	0.880445	0.138121
ENSGACG00000008746			groupXVI	17431079	17431864	1	-6.35599	0.0416926	0.0459701	3.43447	0.254611	0.44522	1.19556	0.673033	0.640894	NA	NA	NA	NA	NA	NA	NA	NA	NA	NA	NA	NA	NA	NA	NA	NA	NA	NA	NA	NA	NA	NA	NA	NA	NA	NA	NA	NA	NA	NA	NA	NA	NA	NA
ENSGACG00000017660	ulk1b	unc-51-like kinase 1b (C. elegans) [Source:ZFIN;Acc:ZDB-GENE-071203-2]	groupXIV	8724235	8737828	1	-0.177962	0.0417376	0.0460206	0.027049	0.755619	0.856077	0.0913578	0.294752	0.252799	-0.113542	0.35353	0.362485	-0.203192	0.0974135	0.115572	-0.319383	0.00905109	0.150164	-0.0583112	0.652519	0.625048	-0.242748	0.0477443	0.0608409	-0.21834	0.0232468	0.0778456	0.00198235	0.98348	0.982138	0.15881	0.0986893	0.0747125	-0.212072	0.0461734	0.0695301	-0.132816	0.211554	0.265415	-0.319661	0.00262598	0.0180684	0.0915478
ENSGACG00000012767	IGHA2	immunoglobulin heavy constant alpha 2 (A2m marker) [Source:HGNC Symbol;Acc:HGNC:5479]	groupXI	12326300	12327385	-1	-1.06257	0.0417911	0.0460805	0.603038	0.243976	0.432612	0.0153852	0.976687	0.973942	-0.78195	0.312098	0.321127	-0.578055	0.45301	0.480287	0.194443	0.800055	0.91656	0.65652	0.426496	0.38987	0.865883	0.260515	0.283094	-1.44413	0.0250886	0.0823813	1.07691	0.0915896	0.0662668	-0.299114	0.644248	0.625565	-0.327987	0.711973	0.729107	-0.579304	0.515458	0.56271	1.35242	0.134253	0.252224	-1.19961
ENSGACG00000008998	kidins220a	kinase D-interacting substrate of 220a [Source:ZFIN;Acc:ZDB-GENE-041014-170]	groupXV	6225121	6260831	1	-0.23482	0.0417991	0.0460902	-0.0118949	0.917495	0.951838	0.000472035	0.996727	0.996324	-0.0566805	0.552406	0.559762	-0.113964	0.233189	0.259791	-0.0965836	0.312244	0.64764	-0.0214996	0.831724	0.817443	0.0266658	0.779945	0.788378	-0.039128	0.718267	0.842684	-0.0738862	0.493771	0.4529	0.0160966	0.882027	0.875429	-0.0581323	0.577679	0.601659	-0.158646	0.129139	0.17472	0.0369883	0.722948	0.786932	-0.0562012
ENSGACG00000009046	rsad2	radical S-adenosyl methionine domain containing 2 [Source:ZFIN;Acc:ZDB-GENE-050913-129]	groupXV	6440094	6442276	-1	-0.609709	0.0419358	0.0462473	0.126101	0.672595	0.804051	-0.0464761	0.876439	0.86219	0.273154	0.201445	0.209866	0.428235	0.0455098	0.0571148	0.0484987	0.820687	0.925479	0.0449796	0.842575	0.829082	0.313466	0.143339	0.164503	0.27776	0.300609	0.494376	0.415176	0.120999	0.0896003	-0.347597	0.195426	0.160396	0.583283	0.0179396	0.034669	0.791794	0.00133532	0.00568988	-0.028519	0.907384	0.928854	0.217495
ENSGACG00000015919	fes	feline sarcoma oncogene [Source:ZFIN;Acc:ZDB-GENE-100812-10]	groupII	11823837	11833971	1	1.00759	0.0419625	0.0462803	-0.19255	0.697407	0.819917	-0.67783	0.167716	0.140594	-0.40825	0.474909	0.482948	0.0195541	0.972513	0.974203	0.411009	0.466901	0.751567	0.497183	0.41531	0.378517	-0.105663	0.852564	0.858183	0.115363	0.848369	0.918963	-0.890952	0.142615	0.107853	-0.33023	0.587731	0.565767	-0.519185	0.442011	0.470774	-0.743132	0.275539	0.331854	1.72676	0.0126481	0.0525822	0.128884
ENSGACG00000018105	xylb	xylulokinase homolog (H. influenzae) [Source:ZFIN;Acc:ZDB-GENE-040426-1373]	scaffold_182	98168	106459	1	0.318163	0.0419665	0.046284	0.222503	0.151486	0.311652	0.150277	0.335367	0.292118	0.0835403	0.641664	0.647684	0.168323	0.34867	0.37735	0.157333	0.38018	0.696922	0.136233	0.474552	0.438945	-0.0516053	0.774339	0.782988	0.367474	0.020875	0.0717909	0.308246	0.0512762	0.0370093	0.0578751	0.715488	0.700488	-0.136765	0.418108	0.447406	-0.0293999	0.861686	0.876375	0.179213	0.287048	0.41731	0.00421695
ENSGACG00000020024	epdl1	ependymin-like 1 [Source:ZFIN;Acc:ZDB-GENE-090710-3]	groupVII	9408874	9410882	-1	1.13166	0.0420526	0.0463783	0.299029	0.587088	0.747508	-1.717	0.00238593	0.00815405	-0.420399	0.385431	0.394215	-0.283312	0.558236	0.582271	0.14953	0.757227	0.897778	0.904803	0.0831331	0.0654284	-0.309861	0.52207	0.539745	1.05051	0.0372525	0.110378	0.223128	0.654832	0.623985	-0.768288	0.126407	0.0976103	-0.141275	0.79355	0.806071	-0.573148	0.289999	0.346453	1.13066	0.0386768	0.110856	0.69936
ENSGACG00000010133	pbx4	pre-B-cell leukemia transcription factor 4 [Source:ZFIN;Acc:ZDB-GENE-000201-18]	groupXI	7844442	7864326	-1	-0.193952	0.0420848	0.0464118	-0.00108253	0.990835	0.994631	0.0415004	0.661813	0.629007	-0.210433	0.0879838	0.0938995	-0.281513	0.0230542	0.030369	-0.37455	0.00230793	0.0792264	-0.209779	0.106787	0.0854412	-0.211551	0.0871249	0.104748	-0.108435	0.40834	0.604388	-0.0685043	0.59802	0.562803	0.0728069	0.579502	0.557065	-0.144116	0.292054	0.323039	-0.063314	0.643129	0.679586	-0.256201	0.0588432	0.146211	-0.0503858
ENSGACG00000017556	CDKN2B	cyclin-dependent kinase inhibitor 2B (p15, inhibits CDK4) [Source:HGNC Symbol;Acc:HGNC:1788]	groupIX	8352146	8354415	1	-0.289081	0.0423258	0.0466729	0.205825	0.146248	0.303885	0.0843577	0.552631	0.513833	0.192051	0.270938	0.279955	0.483926	0.00556623	0.00824236	0.376239	0.0312557	0.258371	0.130088	0.481372	0.445952	0.133697	0.443948	0.463744	-0.101915	0.829228	0.908244	0.403305	0.391754	0.348826	-0.0964865	0.838394	0.829606	-0.164693	0.698423	0.716313	-0.00845624	0.984114	0.985796	0.0887202	0.834227	0.87287	-0.410655
ENSGACG00000013762			groupXI	13483375	13490622	1	0.423779	0.0424048	0.0467604	-0.234214	0.260977	0.452655	-0.0686342	0.741827	0.714722	0.171773	0.426689	0.435097	-0.299695	0.166109	0.189565	-0.085457	0.692617	0.86847	-0.00951994	0.966841	0.96394	0.0939637	0.663722	0.676597	0.449908	0.0312478	0.0970115	-0.336026	0.10669	0.0780262	-0.29014	0.164076	0.131044	0.0820236	0.738706	0.754363	0.0433119	0.860196	0.875025	0.539381	0.0286624	0.0908888	0.128468
ENSGACG00000019086	lyrm5b	LYR motif containing 5b [Source:ZFIN;Acc:ZDB-GENE-070424-20]	groupIV	21530583	21530946	1	0.231176	0.0424392	0.0468007	-0.0533745	0.636265	0.780606	0.022826	0.840669	0.822674	0.113132	0.379773	0.388612	0.273124	0.0340037	0.0436059	0.209818	0.103525	0.422916	-0.147353	0.280817	0.245345	0.202362	0.116437	0.136234	0.109316	0.374141	0.571302	0.0373785	0.759251	0.738087	0.015669	0.898633	0.892978	0.0711203	0.605388	0.628047	0.189208	0.168971	0.219407	0.169511	0.217234	0.346614	0.0913562
ENSGACG00000016214			groupII	13776394	13777749	-1	-0.19724	0.0427091	0.0471005	0.0439456	0.647845	0.788148	0.0652426	0.500085	0.458817	-0.174965	0.208063	0.216563	-0.369947	0.0080705	0.0115196	-0.123905	0.372731	0.691825	-0.122168	0.406087	0.369181	-0.270695	0.0521453	0.0658822	-0.145115	0.352582	0.549596	0.200439	0.195558	0.155632	0.284404	0.0688462	0.0522259	-0.349259	0.0294694	0.0496005	-0.182437	0.254093	0.309951	-0.229402	0.150182	0.27164	0.12178
ENSGACG00000008391	pax2b (2 of 2)	paired box gene 2b [Source:ZFIN;Acc:ZDB-GENE-001030-4]	groupVI	9712627	9737269	1	-0.548227	0.0427555	0.0471512	-0.135904	0.611725	0.764247	-0.337106	0.212543	0.177896	-0.714007	0.0223141	0.0260665	-0.465732	0.13437	0.15565	-0.279966	0.368452	0.688871	0.00292943	0.992917	0.992271	-0.414674	0.181953	0.204192	NA	NA	NA	NA	NA	NA	NA	NA	NA	NA	NA	NA	NA	NA	NA	NA	NA	NA	NA
ENSGACG00000007641			groupVIII	8608236	8612174	-1	1.18124	0.0429897	0.0474068	0.108956	0.850279	0.912739	-1.45944	0.0129829	0.0207527	-0.669373	0.2251	0.233784	-0.822484	0.137086	0.158556	0.237265	0.66582	0.855917	0.103696	0.858747	0.846613	-0.948281	0.0872342	0.104859	0.977605	0.036969	0.109769	-0.114995	0.804537	0.787631	-0.822253	0.0790731	0.059613	-0.46814	0.361153	0.391506	-0.59804	0.244232	0.299753	0.972206	0.0598483	0.147864	0.202713
ENSGACG00000003551			groupXVII	817933	818885	-1	1.31742	0.0431125	0.047544	0.198453	0.756881	0.856843	-1.95815	0.0031697	0.00956718	-0.751821	0.199726	0.208074	-0.551185	0.3459	0.374576	0.352886	0.545454	0.79556	0.307745	0.620371	0.591069	-0.940026	0.109982	0.129357	1.1334	0.0220403	0.0747934	-0.0738865	0.879871	0.869939	-1.20263	0.0152891	0.0171685	-0.501081	0.33194	0.362642	-0.671295	0.194576	0.247274	1.10058	0.0347882	0.103378	0.351006
ENSGACG00000017602	ube2g1b	ubiquitin-conjugating enzyme E2G 1b (UBC7 homolog, yeast) [Source:ZFIN;Acc:ZDB-GENE-040426-2939]	groupXIV	8429765	8432397	1	0.205243	0.0431827	0.0476266	-0.0790671	0.431852	0.627442	-0.0341943	0.734603	0.706881	0.0305232	0.852741	0.85532	0.0558762	0.734174	0.749835	0.147706	0.369896	0.689868	0.252567	0.149871	0.123311	-0.053215	0.746555	0.756299	0.14959	0.131924	0.274858	-0.0739487	0.452412	0.410339	-0.0617344	0.533256	0.508195	-0.0494553	0.751239	0.766218	-0.046366	0.766353	0.790943	0.169712	0.277035	0.407512	0.178596
ENSGACG00000001225	stam2	signal transducing adaptor molecule (SH3 domain and ITAM motif) 2 [Source:ZFIN;Acc:ZDB-GENE-041114-64]	scaffold_181	35815	40204	-1	0.248966	0.0432724	0.0477308	0.0184268	0.879886	0.930058	0.0529822	0.664792	0.632145	-0.102072	0.519244	0.526872	-0.0876962	0.580299	0.603464	-0.263218	0.0956692	0.409794	0.0999539	0.551431	0.518789	-0.0808419	0.610052	0.624802	0.154115	0.235676	0.418222	0.0531079	0.680446	0.651853	0.0446861	0.730128	0.71586	0.0982078	0.529102	0.555114	0.111618	0.474517	0.524531	-0.226013	0.145509	0.266056	0.289856
ENSGACG00000003329	slc1a8a	solute carrier family 1 (glutamate transporter), member 8a [Source:ZFIN;Acc:ZDB-GENE-101111-8]	groupVIII	1360083	1367088	-1	2.20959	0.0433174	0.0477821	0.170347	0.87121	0.925002	-2.39873	0.0269577	0.0325693	NA	NA	NA	NA	NA	NA	NA	NA	NA	NA	NA	NA	NA	NA	NA	NA	NA	NA	NA	NA	NA	NA	NA	NA	NA	NA	NA	NA	NA	NA	NA	NA	NA	NA
ENSGACG00000019986	guca1a	guanylate cyclase activator 1A [Source:ZFIN;Acc:ZDB-GENE-011128-5]	groupIV	31583796	31584431	-1	3.56421	0.0433201	0.0477846	-0.929957	0.562777	0.73045	-5.82868	0.002923	0.00914277	-3.25508	0.157568	0.16512	2.03662	0.356107	0.38475	-3.32005	0.145471	0.483697	-0.0737319	0.9737	0.971368	-1.28051	0.552149	0.568844	NA	NA	NA	NA	NA	NA	NA	NA	NA	NA	NA	NA	NA	NA	NA	NA	NA	NA	NA
ENSGACG00000005172	anxa13	annexin A13 [Source:ZFIN;Acc:ZDB-GENE-010406-1]	groupXXI	11058258	11061418	-1	-0.238473	0.0433806	0.0478528	-0.197618	0.0934909	0.215972	0.22392	0.0575792	0.0563066	-0.0707958	0.630715	0.63686	0.00204134	0.988941	0.989639	-0.463457	0.00168225	0.0679149	-0.235439	0.130685	0.106284	-0.064027	0.663803	0.676671	-0.239023	0.0531601	0.142573	-0.21092	0.0873725	0.0630753	0.228614	0.0642488	0.0489976	0.17959	0.238966	0.269853	0.225392	0.139486	0.186529	0.0175209	0.908441	0.929658	-0.00925045
ENSGACG00000013172	MAP4K1	mitogen-activated protein kinase kinase kinase kinase 1 [Source:HGNC Symbol;Acc:HGNC:6863]	groupI	17017604	17044023	1	1.17571	0.0433814	0.0478539	0.547217	0.350029	0.550025	-0.767678	0.187921	0.157093	-0.558981	0.39002	0.398755	-0.666979	0.305936	0.334305	-0.0911019	0.888239	0.954021	-0.128662	0.85171	0.83903	-0.611208	0.347768	0.369373	0.17972	0.7691	0.873497	-0.00705831	0.990853	0.990126	-1.0147	0.107871	0.0821361	-0.14582	0.83551	0.845656	-0.47461	0.500646	0.548928	0.809445	0.253632	0.384177	-0.360578
ENSGACG00000000314	cnga1	cyclic nucleotide gated channel alpha 1 [Source:ZFIN;Acc:ZDB-GENE-110408-39]	scaffold_131	15870	20132	-1	1.34565	0.043399	0.0478736	-0.264592	0.687139	0.813346	-1.63064	0.0146882	0.0223129	-0.13656	0.76574	0.769776	0.522424	0.252462	0.279673	0.642051	0.163083	0.505731	0.338178	0.489908	0.454765	0.25586	0.575752	0.591623	-0.975674	0.156859	0.312224	-0.0426641	0.949628	0.945531	-2.96181	3.86e-05	0.00111972	-2.08559	0.00478503	0.0146307	-1.41182	0.0502789	0.0799222	0.54199	0.454346	0.569811	-1.058
ENSGACG00000017076	npas4a	neuronal PAS domain protein 4a [Source:ZFIN;Acc:ZDB-GENE-060616-396]	groupIV	5510202	5514798	1	0.425833	0.0438866	0.0484158	0.30575	0.143287	0.299354	0.0933441	0.655351	0.622115	-0.0315258	0.910024	0.91166	-0.299144	0.285588	0.31359	-1.06868	0.000154791	0.0198939	-0.202151	0.497233	0.462388	-0.111965	0.688793	0.700713	0.368048	0.0744666	0.181179	0.564875	0.00591025	0.00769696	0.242049	0.238567	0.20233	0.24693	0.340671	0.37129	0.182739	0.480733	0.530374	-0.409346	0.113651	0.225933	0.168941
ENSGACG00000001509	MSR1	macrophage scavenger receptor 1 [Source:HGNC Symbol;Acc:HGNC:7376]	groupXVI	403151	408474	1	1.5724	0.0440856	0.0486364	0.412241	0.590097	0.749578	-2.31377	0.00383793	0.0106535	-0.54899	0.462642	0.470793	-0.552986	0.459418	0.486552	0.00790454	0.991536	0.996531	0.0567015	0.942814	0.937822	-0.58981	0.430268	0.45039	1.34596	0.0397614	0.115768	0.140705	0.82696	0.812158	-1.74166	0.00850593	0.0122725	-0.511762	0.440588	0.469365	-0.501984	0.449344	0.500923	1.23742	0.0656023	0.157115	-0.0278759
ENSGACG00000018649			groupVII	443774	455609	1	1.22691	0.0441019	0.0486565	-0.505011	0.394172	0.593198	0.711945	0.237198	0.199583	-1.18036	0.0419638	0.0466036	-0.533186	0.351167	0.379809	0.719359	0.212326	0.559856	0.510761	0.406171	0.369259	-1.58634	0.00692356	0.0110247	0.740231	0.299527	0.493164	-0.299635	0.668178	0.638483	0.748709	0.297182	0.26102	-2.19522	0.00273285	0.0104466	-0.987789	0.159177	0.208638	0.228024	0.745981	0.804871	0.928509
ENSGACG00000011420	NUGGC (2 of 3)	nuclear GTPase, germinal center associated [Source:HGNC Symbol;Acc:HGNC:33550]	groupXI	10224053	10228506	1	0.559918	0.0441557	0.0487179	-0.0828776	0.764664	0.861575	-0.253572	0.362816	0.319218	-0.337611	0.474525	0.48257	-0.78639	0.0977917	0.115981	-0.33936	0.47277	0.75503	0.152157	0.761419	0.741553	-0.759743	0.109498	0.12884	0.749632	0.0135404	0.0518525	-0.101151	0.737052	0.713877	-0.0778774	0.797624	0.786802	-0.408448	0.458591	0.486874	-0.880385	0.112472	0.155408	0.171442	0.755599	0.812322	0.132658
ENSGACG00000020369	CCHCR1	coiled-coil alpha-helical rod protein 1 [Source:HGNC Symbol;Acc:HGNC:13930]	groupVII	17649875	17653814	-1	-0.391892	0.0441568	0.0487187	-0.0528753	0.78167	0.871911	-0.0233315	0.903825	0.892613	-0.0551437	0.752397	0.756641	-0.0458818	0.793899	0.806274	0.169496	0.334159	0.664221	0.181034	0.327837	0.29119	-0.220067	0.2125	0.23504	-0.293405	0.21377	0.390384	0.0544474	0.81469	0.798708	-0.0358004	0.880074	0.873354	-0.154333	0.480944	0.508522	-0.209014	0.340541	0.396612	-0.041452	0.85012	0.885075	0.100208
ENSGACG00000006056	rbck1	RanBP-type and C3HC4-type zinc finger containing 1 [Source:ZFIN;Acc:ZDB-GENE-040704-3]	groupXVII	4554086	4558925	-1	0.784091	0.0441902	0.0487544	0.135178	0.72562	0.837584	-0.679264	0.0797094	0.0731366	-0.646031	0.0554449	0.0604759	-0.598229	0.0761946	0.0920875	0.0751827	0.822427	0.926222	0.447678	0.210043	0.178249	-0.684256	0.0430632	0.055432	0.623767	0.0717034	0.176353	0.0709544	0.835473	0.821458	-0.423527	0.219107	0.183229	-0.224341	0.39855	0.428223	-0.374439	0.160202	0.209777	0.530087	0.0469495	0.125946	0.267208
ENSGACG00000020259	cenpv	centromere protein V [Source:ZFIN;Acc:ZDB-GENE-060526-76]	groupVII	15002338	15004036	1	0.56038	0.0442119	0.0487786	0.036913	0.8941	0.938302	-0.0533134	0.84736	0.830063	-0.132641	0.58869	0.595491	0.122877	0.616131	0.637736	0.743944	0.00263132	0.0844259	0.698438	0.00821203	0.00640034	0.0857076	0.726645	0.737151	0.53524	0.0447251	0.126088	0.0108551	0.967349	0.964729	-0.0322971	0.903306	0.897892	-0.274564	0.29193	0.322915	-0.126715	0.626254	0.664255	0.903906	0.000598453	0.00658429	0.615109
ENSGACG00000011418	mrps33	mitochondrial ribosomal protein S33 [Source:ZFIN;Acc:ZDB-GENE-040715-6]	groupXVII	12394671	12396051	-1	0.20349	0.0444524	0.0490493	-0.0357658	0.721492	0.835056	-0.166065	0.10019	0.0886008	-0.0863565	0.488338	0.496265	0.187355	0.132521	0.153691	0.235314	0.0589731	0.33671	0.0758508	0.566193	0.534166	0.22014	0.0771536	0.0938584	0.129799	0.299975	0.493662	-0.000609676	0.996091	0.99579	-0.137789	0.27142	0.235056	-0.0121677	0.929415	0.933987	0.0537846	0.69529	0.726884	0.0607472	0.65814	0.73623	-0.0169718
ENSGACG00000007359	angpt2b	angiopoietin 2b [Source:ZFIN;Acc:ZDB-GENE-010817-2]	groupX	10693141	10710937	1	0.770419	0.0447175	0.0493457	-0.693468	0.0686932	0.169061	-0.260581	0.491879	0.450277	-0.0417783	0.92346	0.924887	-0.484047	0.270362	0.2981	-0.41738	0.338696	0.667616	-0.763014	0.0985958	0.0784625	-0.462803	0.291571	0.313895	NA	NA	NA	NA	NA	NA	NA	NA	NA	0.0557405	0.920799	0.925877	-0.518038	0.362526	0.417971	0.423855	0.444081	0.56104	-1.19744
ENSGACG00000013743	tnr	tenascin R (restrictin, janusin) [Source:ZFIN;Acc:ZDB-GENE-030804-1]	groupIII	1852860	1900173	1	-0.207143	0.0447328	0.0493645	-0.121235	0.236834	0.424011	0.0858956	0.403697	0.360119	-0.00154563	0.992747	0.992876	-0.0640727	0.706793	0.723956	-0.478502	0.00492759	0.113623	-0.0331006	0.853968	0.841478	-0.106516	0.531815	0.549203	-0.0520085	0.748154	0.861014	-0.0847137	0.600118	0.565056	0.192017	0.235722	0.199526	-0.15662	0.371689	0.401908	-0.0794973	0.650147	0.685946	-0.443239	0.0114385	0.0491168	-0.0727064
ENSGACG00000020444	ehbp1l1b	EH domain binding protein 1-like 1b [Source:ZFIN;Acc:ZDB-GENE-091204-238]	groupVII	18643279	18663673	-1	0.777497	0.0448288	0.0494757	-0.0626023	0.870869	0.924809	-0.866424	0.0255326	0.0314274	-0.242842	0.495529	0.503374	-0.366922	0.303749	0.332103	0.0886763	0.803472	0.918022	0.224322	0.553568	0.521009	-0.331569	0.352548	0.374093	0.499154	0.0218443	0.074291	-0.10603	0.624832	0.591568	-0.193949	0.371986	0.338148	-0.105284	0.688951	0.707367	-0.26157	0.320509	0.376822	0.246647	0.348958	0.476184	0.0713943
ENSGACG00000005929	C2	complement component 2 [Source:HGNC Symbol;Acc:HGNC:1248]	groupI	2161683	2166868	-1	1.46739	0.0453135	0.05003	0.429858	0.549697	0.721069	-0.811285	0.260883	0.221028	-0.926884	0.127167	0.134039	-0.588601	0.330232	0.358862	0.874771	0.149528	0.488934	0.225291	0.725249	0.702631	-0.987525	0.104582	0.123562	1.44236	0.0187169	0.0661376	0.655462	0.276745	0.233826	-0.12531	0.834696	0.825694	-0.623944	0.280878	0.311883	-0.491668	0.394801	0.449125	1.28868	0.0278728	0.0892456	0.241405
ENSGACG00000017171	TMEM138 (2 of 2)	transmembrane protein 138 [Source:HGNC Symbol;Acc:HGNC:26944]	groupII	21242641	21248311	1	1.49241	0.0454331	0.0501636	-0.264901	0.717641	0.832655	-2.54015	0.000912243	0.00450412	0.0264979	0.962423	0.963075	0.884829	0.111179	0.13062	1.805	0.00152595	0.064723	0.777788	0.19228	0.161782	-0.0449878	0.93674	0.939089	NA	NA	NA	NA	NA	NA	NA	NA	NA	-1.31126	0.0408093	0.0633042	-0.678269	0.28182	0.338221	1.21185	0.0616733	0.150833	-0.558607
ENSGACG00000004900	irbp	interphotoreceptor retinoid-binding protein [Source:ZFIN;Acc:ZDB-GENE-990415-132]	groupV	5925725	5929372	1	2.71776	0.0454395	0.050171	-0.886038	0.491028	0.676871	-5.93557	0.000168233	0.00126667	-2.46619	0.148371	0.155743	2.57984	0.132433	0.153592	-2.92574	0.0947492	0.408226	-2.38433	0.175094	0.146067	-0.948043	0.561841	0.578226	-3.49761	0.00213029	0.0122097	0.239017	0.818443	0.802819	-2.76861	0.0110714	0.0142092	-5.8017	0.000417979	0.00405073	-0.686084	0.606785	0.646511	-1.09665	0.421245	0.541194	-4.77338
ENSGACG00000007326			groupXV	4313005	4314429	-1	0.214633	0.0454729	0.0502057	0.0159951	0.881331	0.930905	-0.064016	0.550523	0.511618	0.185945	0.257523	0.266437	0.223298	0.174026	0.197939	0.164661	0.315916	0.650479	0.393487	0.0247261	0.019208	0.0923027	0.574051	0.589987	0.21134	0.0376477	0.111223	0.0598212	0.555762	0.517832	-0.116218	0.252964	0.216604	0.0695151	0.692889	0.711087	0.0222439	0.899439	0.910127	0.150255	0.393347	0.516552	0.136508
ENSGACG00000009108	hdac1 (2 of 2)	histone deacetylase 1 [Source:ZFIN;Acc:ZDB-GENE-020419-32]	groupX	14032131	14037221	1	-0.191499	0.0455084	0.0502462	-0.0618035	0.516248	0.696379	-0.0225393	0.813545	0.792924	-0.128821	0.215469	0.22403	-0.124048	0.233467	0.260074	-0.013876	0.893657	0.956251	-0.222699	0.0427608	0.0330118	-0.0481154	0.643738	0.657318	-0.0642505	0.532414	0.712054	-0.113116	0.269719	0.226961	0.027133	0.791937	0.780841	-0.118269	0.297666	0.328589	-0.0738381	0.515418	0.562675	-0.0177704	0.875378	0.904428	-0.0342688
ENSGACG00000016114	cdc73 (2 of 2)	cell division cycle 73, Paf1/RNA polymerase II complex component, homolog (S. cerevisiae) [Source:ZFIN;Acc:ZDB-GENE-040426-1309]	groupIII	9425038	9429601	-1	-0.394685	0.0455235	0.0502617	-0.143009	0.467997	0.658252	-0.0819068	0.677282	0.645403	0.240789	0.258213	0.267131	0.553922	0.00945172	0.013325	-0.430478	0.0437243	0.297487	0.432793	0.0568594	0.0441238	0.217434	0.307395	0.329538	-0.472934	0.0357707	0.107131	-0.0995451	0.657851	0.627273	-0.172249	0.443222	0.412939	0.309408	0.205342	0.23601	0.455188	0.0626984	0.0956554	-0.273721	0.262763	0.393334	0.244363
ENSGACG00000014802	RDM1	RAD52 motif containing 1 [Source:HGNC Symbol;Acc:HGNC:19950]	groupXI	15987087	15994903	1	-0.903177	0.0456008	0.050342	-0.06731	0.880523	0.93043	0.165937	0.71161	0.68211	-0.0748271	0.888141	0.890101	0.251836	0.636125	0.656793	0.18919	0.722282	0.882136	-0.956961	0.088964	0.0702971	0.386597	0.468004	0.487219	-0.959397	0.0495398	0.135644	-0.0202701	0.966575	0.96389	0.144497	0.76579	0.753372	0.0472576	0.937748	0.941734	0.166348	0.783431	0.806275	0.0250696	0.966963	0.974566	-1.15315
ENSGACG00000017972	tcirg1	T-cell, immune regulator 1, ATPase, H+ transporting, lysosomal V0 subunit A3 [Source:ZFIN;Acc:ZDB-GENE-090311-31]	groupIV	10641984	10650309	-1	0.761328	0.0456578	0.0504029	0.0961692	0.799576	0.882697	-0.97559	0.010694	0.018579	-0.46495	0.25251	0.261395	-0.366313	0.366922	0.395508	0.0888069	0.82664	0.928022	0.229649	0.594488	0.563883	-0.529882	0.192527	0.214888	0.765014	0.0205909	0.0710458	-0.0211799	0.948582	0.9444	-0.660816	0.0451824	0.0361316	-0.431196	0.299249	0.330145	-0.483743	0.244455	0.299981	0.76559	0.0664448	0.158444	0.118307
ENSGACG00000012752	crybb2	crystallin, beta B2 [Source:ZFIN;Acc:ZDB-GENE-060130-1]	groupXIII	14810916	14812259	1	-2.72855	0.0456696	0.0504155	2.98442	0.0285165	0.0770425	-0.0334459	0.978854	0.976358	NA	NA	NA	NA	NA	NA	NA	NA	NA	NA	NA	NA	NA	NA	NA	-1.61172	0.283251	0.47489	3.44168	0.0326203	0.0244967	-3.52445	0.0283576	0.0255298	NA	NA	NA	NA	NA	NA	NA	NA	NA	NA
ENSGACG00000006789	tbc1d32	TBC1 domain family, member 32 [Source:ZFIN;Acc:ZDB-GENE-061106-5]	groupXVIII	5378340	5429005	-1	0.33581	0.0458175	0.0505801	-0.128649	0.443419	0.637543	0.193738	0.248775	0.209985	0.16215	0.421323	0.429804	0.398578	0.04837	0.0604354	-0.292036	0.147716	0.486591	0.67747	0.00175403	0.00141246	0.0448937	0.823847	0.830605	0.45438	0.0107239	0.0433864	-0.0567079	0.749481	0.727463	0.144218	0.417239	0.385621	-0.00501131	0.982771	0.983836	0.261311	0.260382	0.316375	-0.378871	0.102978	0.21161	0.618807
ENSGACG00000018465	CCRN4L (1 of 2)	CCR4 carbon catabolite repression 4-like (S. cerevisiae) [Source:HGNC Symbol;Acc:HGNC:14254]	groupIX	12301295	12303829	1	0.278583	0.0458332	0.0505967	0.0461143	0.735819	0.843892	0.122615	0.373816	0.330152	0.288924	0.0602148	0.0653886	0.291588	0.0587218	0.0723323	0.348804	0.0232892	0.22779	0.283812	0.0822662	0.0647353	0.412327	0.00739056	0.0116724	0.108834	0.49597	0.682325	0.108801	0.491114	0.450139	-0.212435	0.182994	0.148645	0.223865	0.181761	0.212202	-0.0103571	0.951003	0.956217	0.0644752	0.699895	0.768981	0.26325
ENSGACG00000015088			groupIII	6905335	6908192	1	-0.48219	0.0459024	0.0506758	0.107102	0.650688	0.790005	-0.268227	0.258218	0.2186	-0.442998	0.0743131	0.0799157	-0.350103	0.158407	0.181367	0.21935	0.375361	0.693634	0.0558219	0.832703	0.81849	-0.547201	0.0283604	0.0381036	-0.319072	0.163275	0.321543	0.0220728	0.922146	0.915725	-0.100359	0.658501	0.640612	0.129095	0.586505	0.610089	0.147496	0.534464	0.580275	0.308683	0.194902	0.322623	0.337894
ENSGACG00000015495			groupIII	8263705	8266565	1	1.19533	0.0459381	0.0507167	-0.345095	0.559637	0.728204	-1.71765	0.00426338	0.0112757	0.0757389	0.857278	0.859791	0.548859	0.190879	0.215703	0.539289	0.194738	0.541674	0.578112	0.197371	0.166504	0.443776	0.291603	0.313925	NA	NA	NA	NA	NA	NA	NA	NA	NA	NA	NA	NA	NA	NA	NA	NA	NA	NA	NA
ENSGACG00000008638	aass	aminoadipate-semialdehyde synthase [Source:ZFIN;Acc:ZDB-GENE-061220-8]	groupXIX	9640525	9655560	-1	0.186071	0.0460035	0.0507964	-0.149635	0.104643	0.235936	0.138628	0.13602	0.115749	0.166099	0.186588	0.194743	-0.0105049	0.933676	0.937802	0.0544718	0.663758	0.854953	0.337097	0.0116783	0.00911008	0.201493	0.109513	0.128857	0.201347	0.0538126	0.143826	-0.152868	0.13941	0.105117	0.0201606	0.847143	0.838789	0.0847286	0.537539	0.56322	-0.150183	0.275981	0.332293	-0.0177765	0.896648	0.920641	0.133795
ENSGACG00000006378	RND2 (1 of 2)	Rho family GTPase 2 [Source:HGNC Symbol;Acc:HGNC:18315]	groupV	8262392	8277823	1	-0.366673	0.0460736	0.0508833	-0.1483	0.411579	0.609325	-0.0557464	0.758971	0.733282	0.270002	0.171289	0.179116	0.415243	0.0354022	0.0452448	0.307658	0.118214	0.44579	0.123206	0.55401	0.521467	0.311937	0.114676	0.134382	-0.121389	0.643085	0.793552	0.0814361	0.752619	0.730891	-0.474672	0.0711025	0.053815	0.249835	0.249096	0.280031	0.315945	0.144643	0.192347	-0.0519698	0.80875	0.853315	0.0614229
ENSGACG00000019180	dhrs4	dehydrogenase/reductase SDR family member 4 (dhrs4), mRNA [Source:RefSeq mRNA;Acc:NM_001277242]	groupVII	2919952	2922970	-1	0.345975	0.0461739	0.0509948	-0.16934	0.3227	0.52152	-0.24867	0.15072	0.127143	-0.0806316	0.686284	0.691563	0.207281	0.298507	0.326763	0.283401	0.156742	0.498005	0.0862926	0.684274	0.658825	0.0993262	0.618809	0.633221	0.256404	0.136032	0.281136	-0.0991238	0.560034	0.52234	-0.291656	0.0909856	0.0686609	0.0483159	0.827662	0.838247	0.261375	0.238267	0.293537	0.0819174	0.712095	0.778486	0.0865461
ENSGACG00000018775	col4a5	collagen, type IV, alpha 5 (Alport syndrome) [Source:ZFIN;Acc:ZDB-GENE-030131-2281]	groupVII	976428	994155	-1	-0.299476	0.0462522	0.0510818	0.0332439	0.823094	0.896738	-0.0150101	0.920096	0.910712	0.0370112	0.831345	0.834301	0.140005	0.42085	0.448819	0.0316934	0.854607	0.939924	-0.175787	0.337776	0.300978	0.400751	0.0210727	0.0292347	-0.31921	0.0785086	0.188147	0.0527078	0.769724	0.749543	-0.259439	0.152064	0.120092	-0.0613921	0.794203	0.806678	-0.106069	0.652368	0.687958	-0.0913716	0.697607	0.767188	-0.119451
ENSGACG00000009708	GPR26 (2 of 2)	G protein-coupled receptor 26 [Source:HGNC Symbol;Acc:HGNC:4481]	groupVI	11758633	11761119	-1	0.437009	0.0465173	0.0513803	0.090647	0.669799	0.802256	-0.0684998	0.75204	0.725766	0.205277	0.393473	0.40221	-0.0783846	0.748578	0.763459	-0.00225069	0.992667	0.996988	0.0928762	0.720034	0.697067	0.168161	0.487669	0.506281	0.0471534	0.834818	0.911385	0.120384	0.588723	0.552847	0.0390693	0.862257	0.85463	0.436819	0.0337047	0.0548417	0.0671963	0.746348	0.772959	0.0110011	0.957301	0.967154	-0.225615
ENSGACG00000021894	7SK	7SK RNA [Source:RFAM;Acc:RF00100]	groupVI	7884497	7884817	-1	0.861633	0.0467066	0.0515893	-0.471291	0.273155	0.466705	-0.256292	0.550526	0.511621	-1.19081	0.000301353	0.000818347	-1.12147	0.000656571	0.00152005	-0.138353	0.670116	0.857934	0.0905448	0.793319	0.775977	-1.48733	7.66e-06	0.000172933	0.00708213	0.990497	0.994994	-0.441772	0.458607	0.416658	-0.355681	0.550702	0.526613	-0.492129	0.0628629	0.0882899	-0.682847	0.0100896	0.0229343	0.13358	0.612933	0.700465	-0.295064
ENSGACG00000002559	hgd	homogentisate 1,2-dioxygenase [Source:ZFIN;Acc:ZDB-GENE-020802-5]	groupXXI	5895782	5903328	-1	0.556317	0.0467229	0.0516056	0.565202	0.0416303	0.110725	-0.4861	0.0796301	0.0730753	0.0317259	0.913409	0.914976	0.188863	0.517548	0.54303	0.181047	0.533621	0.789171	0.120904	0.695333	0.670658	0.173688	0.551785	0.568495	0.316968	0.39397	0.59069	0.343869	0.351299	0.308074	-0.75074	0.0434949	0.0350451	-0.0380669	0.928896	0.933509	-0.0366201	0.931623	0.938879	0.216421	0.61111	0.699013	-0.1663
ENSGACG00000018662			groupIV	16111938	16112913	-1	0.967435	0.0470299	0.0519576	-0.283603	0.552577	0.723163	-0.864416	0.0735058	0.0684425	0.0522752	0.91894	0.920425	0.258683	0.614239	0.635939	0.665837	0.195711	0.542696	0.373745	0.489853	0.454711	-0.692419	0.183791	0.206059	0.404566	0.229906	0.41101	-0.0713012	0.831237	0.816824	-0.0191001	0.954685	0.952095	-0.0183624	0.959989	0.962578	0.470453	0.197332	0.250224	0.651415	0.0751862	0.171979	0.161012
ENSGACG00000014711	fam129ab	family with sequence similarity 129, member Ab [Source:ZFIN;Acc:ZDB-GENE-070912-688]	groupIII	5424596	5433556	-1	0.878758	0.0470893	0.052025	0.384595	0.381359	0.581064	-0.777736	0.0788788	0.072508	-0.231752	0.634863	0.640943	-0.324241	0.507396	0.533219	0.371737	0.444475	0.738218	0.102318	0.842832	0.829371	-0.565455	0.249599	0.272213	0.467319	0.179075	0.343826	0.127607	0.712066	0.68647	-0.333192	0.338504	0.30341	0.136499	0.648274	0.668845	-0.0651457	0.828089	0.846314	0.750358	0.0125507	0.0523031	0.0689219
ENSGACG00000010476	fos	v-fos FBJ murine osteosarcoma viral oncogene homolog [Source:ZFIN;Acc:ZDB-GENE-031222-4]	groupXVIII	10338805	10341156	-1	0.381596	0.0473604	0.0523417	0.336497	0.0745091	0.180429	0.160427	0.396531	0.352934	0.221719	0.441843	0.450167	-0.00489929	0.986463	0.987283	-0.658571	0.0233041	0.227853	0.0914729	0.765636	0.746085	0.286618	0.320518	0.342509	0.206444	0.22881	0.409636	0.770466	5.27362e-06	0.000174419	-0.0447977	0.791797	0.780689	0.0195763	0.944023	0.9476	0.0279368	0.920182	0.928655	-0.628693	0.0244061	0.0817072	0.185357
ENSGACG00000013815	FAM117B	family with sequence similarity 117, member B [Source:HGNC Symbol;Acc:HGNC:14440]	groupI	20067344	20070336	-1	-0.227774	0.047413	0.0524027	0.0519836	0.645816	0.786825	0.142036	0.213135	0.178409	0.0854739	0.532941	0.54048	0.0177336	0.897476	0.903835	0.0722371	0.598779	0.823167	0.239236	0.101259	0.0807221	0.0557521	0.685083	0.697161	-0.266039	0.0283378	0.0902174	-0.072461	0.545567	0.507024	0.133849	0.270356	0.23398	0.0687862	0.597303	0.620337	0.141762	0.276058	0.332377	-0.149488	0.24905	0.379541	0.225932
ENSGACG00000018805	dak	dihydroxyacetone kinase 2 homolog (S. cerevisiae) [Source:ZFIN;Acc:ZDB-GENE-060929-652]	groupVII	1144794	1149892	-1	0.291221	0.0474555	0.0524506	-0.132044	0.363652	0.563726	-0.0259272	0.859172	0.843057	0.340522	0.0530029	0.0579638	0.490505	0.00535497	0.00796512	0.311586	0.0763655	0.374109	-0.00996342	0.957287	0.95353	0.347492	0.0486393	0.0618728	0.321238	0.0441907	0.124995	0.175125	0.268643	0.225907	-0.352864	0.0271885	0.0248042	-0.0240011	0.91327	0.918808	0.0714374	0.745729	0.772405	0.306357	0.164737	0.288744	-0.151954
ENSGACG00000019922	efnb3b	ephrin B3b [Source:ZFIN;Acc:ZDB-GENE-010618-3]	groupVII	8493116	8525881	-1	-0.27285	0.0474715	0.0524699	0.0108997	0.936	0.962663	0.285708	0.0367638	0.0402725	0.160957	0.353085	0.362054	-0.0604017	0.729729	0.745651	-0.502833	0.00364598	0.0985834	-0.345509	0.0581098	0.0451173	-0.190736	0.276798	0.299227	-0.167814	0.260696	0.448596	-0.0890608	0.548167	0.50979	0.261466	0.0796231	0.0600298	-0.0482022	0.774411	0.788068	-0.099496	0.554488	0.598704	-0.592434	0.000425465	0.00523672	-0.00643053
ENSGACG00000020901	pcf11	cleavage and polyadenylation factor subunit, homolog (S. cerevisiae) [Source:ZFIN;Acc:ZDB-GENE-041114-175]	groupVII	27721536	27733099	-1	-0.226058	0.0477751	0.0528024	0.00593587	0.958464	0.975744	0.0566019	0.619922	0.584662	0.240947	0.0964456	0.102572	0.339512	0.0192361	0.0256365	0.14823	0.30593	0.64275	0.384233	0.0129146	0.0100595	0.660765	5.51e-06	0.000148245	-0.0280011	0.774056	0.876416	0.109639	0.259694	0.217105	-0.08731	0.37124	0.337357	0.08926	0.543255	0.56869	0.0498013	0.734527	0.762317	0.114918	0.433495	0.55182	0.0984838
ENSGACG00000016261	kctd3	potassium channel tetramerisation domain containing 3 [Source:ZFIN;Acc:ZDB-GENE-060503-169]	groupII	14055313	14064286	1	0.273219	0.0477793	0.0528058	0.00213595	0.987555	0.99271	0.0267708	0.845844	0.828373	-0.0283348	0.860768	0.86321	-0.0258634	0.872995	0.880796	-0.193944	0.229142	0.576383	-0.287083	0.0924404	0.0732224	-0.0208155	0.897596	0.901421	0.286369	0.0501964	0.136905	0.0320249	0.825393	0.810458	0.0916213	0.531059	0.505853	-0.0782376	0.63379	0.655049	-0.0585678	0.721385	0.750531	-0.320066	0.0509458	0.132956	-0.189151
ENSGACG00000020652	pygma	phosphorylase, glycogen (muscle) A [Source:ZFIN;Acc:ZDB-GENE-050522-482]	groupVII	21858509	21866071	1	-1.4389	0.0478523	0.0528875	-0.890512	0.208364	0.388893	-0.539403	0.447111	0.404077	NA	NA	NA	NA	NA	NA	NA	NA	NA	NA	NA	NA	NA	NA	NA	-0.445111	0.617912	0.776059	-1.63136	0.0639732	0.0459444	2.57762	0.00463311	0.00892964	NA	NA	NA	NA	NA	NA	NA	NA	NA	NA
ENSGACG00000010020	polk	polymerase (DNA directed) kappa [Source:ZFIN;Acc:ZDB-GENE-060526-137]	groupXIII	9802317	9808551	1	0.545671	0.0479011	0.0529411	-0.134363	0.624594	0.772912	0.324966	0.237546	0.199882	-0.161881	0.53634	0.543863	0.568672	0.0300963	0.0388837	0.15154	0.562175	0.804378	0.159355	0.566247	0.534229	0.0652533	0.803102	0.810605	0.426258	0.111978	0.243567	-0.0222251	0.933665	0.928241	0.200416	0.454384	0.424645	-0.0805633	0.7309	0.74698	0.343313	0.14261	0.190057	0.223829	0.338473	0.466404	-0.072983
ENSGACG00000008739	GPR37 (1 of 2)	G protein-coupled receptor 37 (endothelin receptor type B-like) [Source:HGNC Symbol;Acc:HGNC:4494]	groupXIX	9829565	9833202	-1	-0.564258	0.0479218	0.0529645	0.181575	0.510913	0.692304	0.208386	0.45856	0.415826	-0.287482	0.450745	0.458982	0.242584	0.520943	0.54631	-0.205854	0.586442	0.816911	0.187012	0.643671	0.615659	-0.121824	0.74905	0.758687	-0.615223	0.217423	0.395098	0.27772	0.572482	0.535454	-0.137613	0.782831	0.771267	0.390848	0.432616	0.46161	0.740503	0.137053	0.183786	1.00199	0.0447053	0.121933	-0.369027
ENSGACG00000016048	wfs1a	Wolfram syndrome 1a (wolframin) [Source:ZFIN;Acc:ZDB-GENE-080225-11]	groupIX	1263151	1268311	1	0.332952	0.0479269	0.0529708	0.265712	0.111048	0.247079	-0.0610104	0.715962	0.686788	0.131521	0.556495	0.563793	0.4148	0.0637705	0.0781031	0.406274	0.0689176	0.358819	0.632604	0.00826701	0.00644134	0.120211	0.591269	0.606586	0.490713	0.039001	0.114153	0.389904	0.0985398	0.0716234	-0.463114	0.051238	0.040127	0.116368	0.647882	0.668469	0.00913666	0.971418	0.974443	0.581455	0.0226859	0.0777905	0.492377
ENSGACG00000010005	FAM13C	family with sequence similarity 13, member C [Source:HGNC Symbol;Acc:HGNC:19371]	groupVI	12136841	12150157	1	0.200296	0.0480275	0.0530866	0.0235402	0.814668	0.891736	-0.0425678	0.673474	0.641359	0.244134	0.0394736	0.0440082	0.181481	0.126492	0.147246	0.133688	0.258772	0.603498	0.244713	0.0520621	0.0403247	0.212426	0.0736412	0.0899785	0.162548	0.131548	0.274287	-0.0656803	0.54036	0.501514	-0.099102	0.358591	0.324181	0.161259	0.190959	0.221474	0.0995621	0.419679	0.472896	0.125445	0.30796	0.437544	0.170274
ENSGACG00000020186	acat1	acetyl-Coenzyme A acetyltransferase 1 (acetoacetyl Coenzyme A thiolase) [Source:ZFIN;Acc:ZDB-GENE-040808-68]	groupVII	13068148	13075642	1	0.192907	0.0482515	0.0533229	-0.119704	0.218055	0.401022	0.000493329	0.995958	0.995465	0.00659481	0.9558	0.956599	0.281818	0.0178856	0.0239566	0.244679	0.0399294	0.286439	0.0758635	0.548226	0.515415	-0.0473874	0.69071	0.702562	0.116514	0.223521	0.402968	-0.0706106	0.458587	0.416635	-0.0870205	0.362416	0.328189	0.145499	0.183411	0.213864	0.164196	0.133318	0.179524	0.214381	0.0499158	0.131184	0.0199839
ENSGACG00000015769	saga	S-antigen; retina and pineal gland (arrestin) a [Source:ZFIN;Acc:ZDB-GENE-040426-1538]	scaffold_135	49069	55745	-1	1.43537	0.0482533	0.0533245	-0.133636	0.851497	0.913469	-3.08263	6.35669e-05	0.000535913	-0.464729	0.427383	0.435787	1.12895	0.0551679	0.0682572	-0.3859	0.510523	0.776504	-0.0107228	0.986173	0.984937	0.0886775	0.879217	0.883723	-0.355735	0.70002	0.83114	-2.03386	0.0340583	0.0254394	-5.04153	3.93e-06	0.000246203	-5.57869	8.46209e-05	0.00158715	-1.51546	0.20075	0.253889	0.565326	0.62983	0.71389	-3.09063
ENSGACG00000010932	eya4	eyes absent homolog 4 (Drosophila) [Source:ZFIN;Acc:ZDB-GENE-050327-93]	groupXVIII	10954413	10969993	-1	0.673974	0.0483273	0.0534085	-0.103638	0.758836	0.858049	-0.356485	0.293496	0.251593	0.376898	0.230401	0.239119	0.101905	0.746928	0.761898	-0.36234	0.252839	0.59822	-0.503742	0.131847	0.107293	0.240275	0.4458	0.465547	-0.0333662	0.930299	0.963271	0.187077	0.619887	0.586185	-0.447053	0.243109	0.206806	-0.451183	0.236075	0.266938	0.199173	0.598332	0.63878	0.408436	0.282306	0.412675	0.00292757
ENSGACG00000003164			groupV	2512372	2514082	1	-3.37123	0.0486055	0.0537253	1.91795	0.231746	0.417861	-0.76641	0.623113	0.588028	1.7302	0.355719	0.364652	0.659176	0.71859	0.735141	4.60921	0.0289686	0.250137	-0.984228	0.609254	0.579355	1.17168	0.525596	0.543161	-4.09541	0.0206727	0.0712588	2.0092	0.212413	0.17151	-0.731183	0.639624	0.62063	1.1656	0.508413	0.535064	0.342621	0.844028	0.860543	5.94811	0.0055898	0.0301965	-0.502979
ENSGACG00000016196	slit2	slit (Drosophila) homolog 2 [Source:ZFIN;Acc:ZDB-GENE-010306-3]	groupIX	1803770	1827074	-1	-0.22929	0.0486367	0.0537583	0.019916	0.861834	0.919549	0.0188796	0.869916	0.854938	-0.0155765	0.932122	0.933366	-0.464961	0.0118123	0.0163208	-0.472892	0.0099466	0.156686	-0.190996	0.323371	0.286809	-0.180158	0.326444	0.348367	0.0565386	0.82712	0.907054	-0.511444	0.0475178	0.0344607	-0.349585	0.177237	0.143227	-0.397322	0.104902	0.133491	-0.214283	0.380749	0.43564	-0.248822	0.30851	0.438075	-0.0843252
ENSGACG00000013629	tp63	tumor protein p63 [Source:ZFIN;Acc:ZDB-GENE-030819-1]	groupVIII	17661358	17672599	1	1.19064	0.048673	0.0537966	1.30089	0.0322883	0.0871252	-1.16694	0.0561475	0.0552037	0.0179088	0.977732	0.978119	0.309162	0.628996	0.649968	1.24451	0.0487816	0.311325	-1.00062	0.129521	0.105252	1.16879	0.0675486	0.0832353	1.0685	0.13729	0.28307	-0.255437	0.717827	0.692822	-0.354014	0.621135	0.601062	-0.286595	0.655483	0.67568	-0.816869	0.209557	0.263307	1.30216	0.0436075	0.119965	-0.449333
ENSGACG00000003405			groupXXI	7957300	7958968	1	2.3244	0.0486913	0.053816	-0.374355	0.738744	0.845692	-0.30878	0.783844	0.760425	-2.93066	0.00503281	0.00691789	-0.0991688	0.917888	0.922984	-0.783184	0.418275	0.721863	-3.4748	0.00155044	0.00126319	-0.437884	0.649843	0.66321	1.73028	0.107787	0.236812	-0.48858	0.639571	0.607434	-0.301414	0.772931	0.760869	-2.62014	0.00448308	0.0140688	-1.20381	0.169587	0.220075	-0.124574	0.885045	0.911802	-3.39948
ENSGACG00000014833	si:dkey-4e7.3 (3 of 3)	si:dkey-4e7.3 [Source:ZFIN;Acc:ZDB-GENE-070912-542]	groupI	22915307	22917724	-1	0.720552	0.0490126	0.0541825	0.450771	0.217149	0.399909	-0.0845734	0.817154	0.796838	0.103819	0.774827	0.778746	1.08858	0.00240824	0.00398482	0.03401	0.92562	0.969471	-0.541529	0.153023	0.126124	0.852358	0.0176368	0.024948	-0.200661	0.685891	0.82205	-1.27831	0.0108034	0.0108444	0.530644	0.285176	0.248853	0.536313	0.239253	0.270141	0.806774	0.0771178	0.1134	0.815306	0.0753579	0.172239	0.0314182
ENSGACG00000018237	si:busm1-57f23.1	si:busm1-57f23.1 [Source:ZFIN;Acc:ZDB-GENE-030616-512]	groupXIV	13008252	13011915	-1	0.303626	0.0490789	0.0542531	0.0395403	0.795234	0.880093	0.168988	0.270036	0.229526	0.273949	0.0757794	0.0814604	0.338368	0.0284548	0.0369017	0.3004	0.051471	0.318395	0.283313	0.0836863	0.0659011	0.485469	0.00165675	0.00352163	0.567409	0.00762519	0.0333409	0.144289	0.492369	0.451457	0.0751446	0.722131	0.707459	0.0265604	0.869801	0.877919	0.17992	0.26584	0.321956	0.301359	0.0624714	0.152132	0.0505096
ENSGACG00000013282	MEX3A	mex-3 RNA binding family member A [Source:HGNC Symbol;Acc:HGNC:33482]	groupXX	16030810	16035735	-1	-0.431781	0.0491029	0.0542813	0.0114054	0.958304	0.97565	0.115	0.599502	0.563091	-0.223283	0.402175	0.410856	-0.390663	0.14429	0.166326	-0.586984	0.0277581	0.245633	-0.209188	0.457673	0.421596	-0.371001	0.165364	0.187261	-0.307068	0.199012	0.371009	-0.128393	0.589616	0.553818	0.639156	0.00778665	0.0116891	-0.30555	0.164872	0.195073	-0.282357	0.199342	0.252367	-0.736481	0.000838724	0.0082855	-0.0413153
ENSGACG00000017403	vps33b	vacuolar protein sorting 33B [Source:ZFIN;Acc:ZDB-GENE-050327-73]	groupII	22049481	22056177	-1	0.224548	0.0491153	0.0542935	0.0517442	0.646892	0.787535	-0.0779425	0.492685	0.451125	0.00597521	0.965676	0.966259	0.157428	0.256924	0.284326	0.300641	0.0306698	0.256323	0.0610985	0.678347	0.65257	-0.121792	0.381278	0.402317	0.235916	0.0443513	0.125321	0.150298	0.196049	0.156093	-0.0557526	0.634012	0.614669	0.0194359	0.893758	0.900496	0.0502961	0.729649	0.757953	0.17589	0.227201	0.357119	0.0430344
ENSGACG00000003971	si:dkey-65b12.6	si:dkey-65b12.6 [Source:ZFIN;Acc:ZDB-GENE-060526-329]	groupXX	2091662	2105365	1	1.31145	0.0491616	0.0543466	0.0118663	0.985529	0.991524	-0.153765	0.816306	0.795925	1.00526	0.135647	0.142739	2.50127	0.000352073	0.00100351	0.476351	0.473707	0.755583	0.338526	0.630474	0.601732	1.56675	0.0213852	0.0296211	-0.752945	0.452601	0.645033	-4.63218	6.08381e-05	0.000847888	3.67031	0.000885667	0.00445823	0.0207706	0.979742	0.981036	2.8233	0.00115816	0.00521152	-0.695159	0.396336	0.519212	1.00483
ENSGACG00000008035	mmp9	matrix metalloproteinase 9 [Source:ZFIN;Acc:ZDB-GENE-040426-2132]	groupXII	10243688	10248615	-1	0.738411	0.0491701	0.0543564	-0.271408	0.465825	0.656425	-0.142547	0.703675	0.673612	-0.337571	0.579417	0.586361	-0.510942	0.403037	0.431245	-0.575362	0.347363	0.673982	0.65416	0.314531	0.278175	1.00126	0.101247	0.119971	0.286131	0.483452	0.671807	-0.704401	0.0819114	0.0589797	-0.279839	0.487977	0.460225	-0.650937	0.147132	0.177076	-0.62425	0.164205	0.214229	0.56916	0.20885	0.337689	-0.292224
ENSGACG00000012878	LECT1	leukocyte cell derived chemotaxin 1 [Source:HGNC Symbol;Acc:HGNC:17005]	groupIII	360645	364934	1	0.604949	0.0491914	0.0543789	0.11365	0.709094	0.827237	-0.228767	0.453783	0.410935	-0.0254882	0.930898	0.932173	-0.0282123	0.923846	0.928561	-0.340253	0.253156	0.598511	0.0929547	0.767769	0.748369	-0.0377569	0.898174	0.901967	-0.215715	0.737488	0.854546	-0.19535	0.758776	0.737562	0.0730044	0.910192	0.905203	-0.638889	0.28238	0.313387	-0.104891	0.857756	0.872861	-1.28428	0.0337388	0.101306	-0.415803
ENSGACG00000006978	hsd17b3	hydroxysteroid (17-beta) dehydrogenase 3 [Source:ZFIN;Acc:ZDB-GENE-040426-1339]	groupXIII	5920865	5926341	1	-0.384147	0.0493014	0.0544977	-0.0106472	0.956115	0.974374	-0.0949572	0.625076	0.59012	0.00459368	0.981259	0.981575	0.0635857	0.745301	0.760346	-0.844457	2.11513e-05	0.00684292	-0.090542	0.662831	0.636019	0.289509	0.138579	0.159525	-0.457973	0.0408563	0.11809	-0.0342895	0.877152	0.866971	-0.337532	0.13168	0.102121	0.260455	0.33731	0.367964	-0.0114605	0.966367	0.969952	-0.564816	0.0387107	0.110923	-0.13694
ENSGACG00000011997	atf3	activating transcription factor 3 [Source:ZFIN;Acc:ZDB-GENE-040426-728]	groupXVIII	12835721	12836581	1	1.12881	0.0494121	0.0546249	0.139055	0.804889	0.885896	-1.1952	0.0349631	0.0388877	0.0332215	0.95389	0.954712	-0.472183	0.417472	0.445463	-0.378095	0.511529	0.777068	0.501404	0.40594	0.369029	-0.85414	0.147651	0.168948	1.04566	0.123662	0.26205	0.0884887	0.892959	0.884058	-1.51629	0.0234003	0.0224237	-0.174845	0.768562	0.782526	-0.582788	0.333647	0.389806	1.24606	0.0372108	0.108049	0.536988
ENSGACG00000020898			groupVII	27709196	27710143	1	1.87237	0.0497536	0.0550148	-0.526806	0.57114	0.736354	-1.92034	0.0419447	0.0442622	NA	NA	NA	NA	NA	NA	NA	NA	NA	NA	NA	NA	NA	NA	NA	NA	NA	NA	NA	NA	NA	NA	NA	NA	-4.23365	0.0124262	0.0269675	-0.123896	0.932433	0.939587	0.671057	0.649765	0.729591	-1.02767
ENSGACG00000010940	plrdgb	PITP-less RdgB-like protein [Source:ZFIN;Acc:ZDB-GENE-000406-3]	groupI	11984518	12024604	-1	-0.230277	0.0497687	0.0550327	-0.0392281	0.737385	0.844857	0.153238	0.191019	0.159686	-0.247356	0.167884	0.175661	-0.37657	0.0361246	0.0460911	0.11595	0.517615	0.78043	-0.375915	0.0471622	0.036472	-0.23939	0.182252	0.204504	-0.234406	0.115145	0.248657	-0.0133457	0.928351	0.922447	0.341181	0.0220129	0.0215489	0.0166237	0.927282	0.931962	0.00552578	0.975802	0.978389	0.257246	0.157501	0.280336	-0.155098
ENSGACG00000004307	hcn3	hyperpolarization activated cyclic nucleotide-gated potassium channel 3 [Source:ZFIN;Acc:ZDB-GENE-060503-193]	groupX	6676041	6678139	-1	1.90583	0.0499945	0.055283	-0.0154141	0.987266	0.992547	-2.63146	0.00785754	0.0157017	NA	NA	NA	NA	NA	NA	NA	NA	NA	NA	NA	NA	NA	NA	NA	NA	NA	NA	NA	NA	NA	NA	NA	NA	NA	NA	NA	NA	NA	NA	NA	NA	NA	NA
ENSGACG00000007959	lcp1	lymphocyte cytosolic plastin 1 [Source:ZFIN;Acc:ZDB-GENE-991213-5]	groupXVI	15774042	15783144	-1	1.03315	0.0500019	0.0552911	0.22654	0.664326	0.798762	-1.26523	0.0169258	0.0242848	-0.658293	0.185369	0.193506	-0.687398	0.166849	0.190352	0.209731	0.671855	0.858741	0.165725	0.752769	0.732213	-0.962739	0.0539177	0.0678981	0.860252	0.0466945	0.130041	0.0936265	0.827385	0.812621	-0.706682	0.101486	0.0769597	-0.457219	0.3086	0.339457	-0.590385	0.189239	0.241567	0.912685	0.0433991	0.119594	0.135087
ENSGACG00000009966	anp32e (2 of 2)	acidic (leucine-rich) nuclear phosphoprotein 32 family, member E [Source:ZFIN;Acc:ZDB-GENE-040426-2448]	groupX	15320390	15323228	1	0.210184	0.0500507	0.0553514	-0.0383854	0.715618	0.831379	-0.0947425	0.372062	0.328383	0.0875898	0.474946	0.482982	0.114779	0.350263	0.378922	-0.27107	0.026136	0.239417	-0.0451232	0.727096	0.704608	0.227601	0.0635476	0.078789	0.299743	0.00448732	0.021985	-0.0497564	0.63321	0.600587	-0.0635683	0.545337	0.520913	0.216946	0.0420143	0.064728	0.227887	0.0327148	0.0566123	-0.0973733	0.358576	0.485062	0.070541
ENSGACG00000007702	phactr4a	phosphatase and actin regulator 4a [Source:ZFIN;Acc:ZDB-GENE-051030-69]	groupX	11594000	11612797	-1	0.366656	0.050142	0.055454	-0.109619	0.555566	0.72529	-0.2067	0.268031	0.227658	0.571247	0.0110313	0.0138037	0.417509	0.0632352	0.0774969	0.0258864	0.907753	0.962077	0.250624	0.292432	0.256634	0.481577	0.0321743	0.0426663	0.243998	0.246097	0.431041	-0.157199	0.452737	0.410671	-0.111948	0.594795	0.573258	0.395425	0.0767025	0.103472	0.168137	0.451727	0.503156	0.242029	0.277144	0.407615	-0.00522949
ENSGACG00000002515	ric8a	resistance to inhibitors of cholinesterase 8 homolog A [Source:ZFIN;Acc:ZDB-GENE-040927-18]	groupXIX	1479298	1489794	-1	0.192261	0.0502329	0.0555515	-0.108856	0.266499	0.459048	0.174115	0.0758973	0.0702697	0.187831	0.152262	0.159688	0.204746	0.118726	0.138828	0.481459	0.000250483	0.0257025	0.0499604	0.719716	0.696729	0.0999202	0.446369	0.466101	0.136503	0.257596	0.44489	-0.0116417	0.922985	0.91664	0.278542	0.0209683	0.0208872	0.222005	0.115455	0.144557	0.155485	0.270196	0.326432	0.189318	0.17937	0.305405	-0.0234633
ENSGACG00000014316	zgc:77849 (1 of 2)	zgc:77849 [Source:ZFIN;Acc:ZDB-GENE-030131-1107]	groupXI	14779616	14783887	1	-0.169813	0.0502893	0.0556124	0.0675918	0.429965	0.625792	-0.0371481	0.666796	0.634271	-0.0510905	0.660501	0.666229	-0.112833	0.333668	0.362274	-0.365296	0.00175055	0.0692623	-0.143231	0.243985	0.21018	-0.20932	0.0734288	0.0897501	-0.020218	0.835598	0.911817	-0.00301832	0.975069	0.973058	0.168858	0.0834615	0.06292	0.0138225	0.898711	0.905115	0.0482406	0.656844	0.692029	-0.130872	0.22675	0.356652	0.082341
ENSGACG00000001703	pax7b	paired box gene 7b [Source:ZFIN;Acc:ZDB-GENE-080917-54]	scaffold_27	5048747	5088359	-1	-0.2015	0.0504053	0.055742	0.0526172	0.606398	0.760675	0.135434	0.187518	0.156762	0.0348844	0.787352	0.7911	-0.15632	0.228872	0.255297	0.036733	0.776048	0.906113	-0.116011	0.397028	0.360036	-0.0621244	0.631932	0.645882	4.81162	7.84594e-05	0.000591955	1.91427	0.069686	0.0500682	-0.716072	0.515956	0.489831	NA	NA	NA	NA	NA	NA	NA	NA	NA	NA
ENSGACG00000016743			groupXIV	5524124	5529441	1	0.348804	0.0504394	0.0557867	0.190031	0.283171	0.478066	-0.293677	0.0978836	0.0868781	-0.227867	0.338186	0.347199	-0.00908768	0.969499	0.971368	0.228624	0.336219	0.66576	0.163419	0.517495	0.483366	-0.147953	0.533961	0.55128	0.176063	0.34029	0.536936	0.0699836	0.702831	0.676306	-0.23346	0.206173	0.170721	-0.115032	0.623612	0.645366	-0.0451788	0.847134	0.863335	0.491257	0.0365394	0.106769	0.0348279
ENSGACG00000017136	tmem154	transmembrane protein 154 [Source:ZFIN;Acc:ZDB-GENE-030131-2401]	groupIX	6121866	6126808	1	1.18708	0.0504922	0.0558458	0.320223	0.593879	0.752182	-1.51214	0.0134637	0.0212083	-0.845211	0.0755205	0.0811891	-0.596616	0.207902	0.233495	0.180755	0.701846	0.872745	0.195395	0.696864	0.672265	-0.917292	0.0541222	0.0681306	1.0179	0.0412089	0.118821	-0.415679	0.399859	0.357021	-0.515899	0.29739	0.261227	-0.502722	0.292111	0.323095	-0.400113	0.401238	0.455287	0.843918	0.0786753	0.177233	-0.0668222
ENSGACG00000014955			scaffold_74	250410	257776	-1	1.51559	0.0507283	0.0561129	0.788245	0.304496	0.501779	-1.99643	0.0111553	0.0190245	-0.401141	0.487488	0.495415	1.29178	0.0219332	0.0289898	-1.63565	0.00436122	0.107297	1.05893	0.0776651	0.0609447	0.694547	0.219225	0.241801	-0.362911	0.554271	0.729142	0.660713	0.281447	0.238479	-1.59222	0.010068	0.0134765	-2.85504	6.66307e-05	0.00138479	-1.74062	0.0104325	0.0235071	0.390119	0.565536	0.662444	-0.614001
ENSGACG00000014998	als2a	amyotrophic lateral sclerosis 2a (juvenile) [Source:ZFIN;Acc:ZDB-GENE-070402-2]	scaffold_74	399866	410524	1	-0.191743	0.050838	0.0562427	0.0526481	0.588314	0.748351	-0.00202094	0.983494	0.981516	-0.00505243	0.965364	0.965956	-0.0273254	0.814689	0.825905	0.00577	0.960404	0.983786	0.216383	0.0802617	0.0630818	-0.0633951	0.586702	0.602198	-0.100151	0.36155	0.558748	0.148778	0.17302	0.134869	0.159219	0.147265	0.115796	-0.0742712	0.504183	0.530997	0.0260518	0.814635	0.834235	-0.0538404	0.627783	0.712261	0.0622482
ENSGACG00000011836	atp5s	ATP synthase, H+ transporting, mitochondrial F0 complex, subunit s [Source:ZFIN;Acc:ZDB-GENE-040426-959]	groupXV	11647439	11649882	1	0.268218	0.0508405	0.0562457	0.115872	0.39619	0.595073	-0.121488	0.374419	0.330751	0.183608	0.126538	0.133385	0.332103	0.00572848	0.00846331	0.300279	0.0121813	0.171586	0.151064	0.235244	0.201867	0.264755	0.0276813	0.0372864	0.218547	0.113928	0.246718	0.049601	0.718439	0.693501	-0.170652	0.216357	0.180573	0.200684	0.155343	0.185401	0.162718	0.249439	0.305162	0.062607	0.656976	0.735299	0.16243
ENSGACG00000015420	IMPG2 (2 of 2)	interphotoreceptor matrix proteoglycan 2 [Source:HGNC Symbol;Acc:HGNC:18362]	groupI	27380885	27398176	-1	2.05086	0.0509021	0.0563127	-0.052618	0.958973	0.97604	-3.62115	0.00124179	0.00551972	NA	NA	NA	NA	NA	NA	NA	NA	NA	NA	NA	NA	NA	NA	NA	NA	NA	NA	NA	NA	NA	NA	NA	NA	NA	NA	NA	NA	NA	NA	NA	NA	NA	NA
ENSGACG00000013736			groupIII	1726222	1728540	1	-0.362133	0.0509917	0.0564133	-0.0419545	0.817702	0.893532	-0.11935	0.516335	0.475813	-0.111031	0.642354	0.648363	-0.279965	0.245691	0.27271	-0.330165	0.167417	0.510879	-0.33437	0.186222	0.156249	-0.170426	0.478101	0.497014	-0.0864705	0.674135	0.814351	-0.0743448	0.713485	0.688039	0.0948895	0.645678	0.627076	-0.243943	0.248087	0.279013	-0.403528	0.0576469	0.089315	-0.0804036	0.701418	0.770168	-0.0326114
ENSGACG00000003317	C19orf25	chromosome 19 open reading frame 25 [Source:HGNC Symbol;Acc:HGNC:26711]	groupVIII	1339008	1341637	-1	-0.301809	0.0510439	0.0564691	-0.038847	0.799385	0.882576	-0.133369	0.385712	0.342084	-0.0344435	0.880304	0.8824	-0.169486	0.459555	0.486678	-0.163821	0.474068	0.755793	-0.194915	0.42136	0.384645	-0.19132	0.4039	0.424542	-0.246553	0.0992677	0.222911	0.0233096	0.874709	0.864313	-0.132168	0.376074	0.342425	0.0649762	0.769011	0.78294	-0.214284	0.333813	0.38997	0.0188108	0.932206	0.947891	-0.0288747
ENSGACG00000020876	irf1b	interferon regulatory factor 1b [Source:ZFIN;Acc:ZDB-GENE-041114-13]	groupVII	27201860	27205236	-1	0.8575	0.0510748	0.056506	-0.159632	0.714592	0.830727	-1.325	0.00280527	0.00893121	-0.566149	0.27445	0.283481	-0.465142	0.368742	0.397343	0.66149	0.202105	0.54939	0.0962242	0.860702	0.848735	-1.23676	0.0183203	0.0257896	0.864081	0.0400618	0.116408	-0.284465	0.496043	0.455282	-1.15003	0.0065238	0.0106389	-0.514121	0.267548	0.298574	-0.545411	0.239694	0.294998	1.31324	0.00523191	0.0288967	0.0273352
ENSGACG00000008586	rbb4 (2 of 2)	retinoblastoma binding protein 4 [Source:ZFIN;Acc:ZDB-GENE-030131-445]	groupX	13043055	13047112	-1	0.159788	0.0510978	0.0565289	0.00198446	0.980499	0.988599	-0.0711767	0.383103	0.339472	0.00301466	0.978081	0.978458	0.0153143	0.889119	0.895961	0.152106	0.165879	0.509075	0.0250271	0.829615	0.815162	0.0393133	0.720379	0.731151	0.122138	0.159301	0.315777	-0.0590651	0.493048	0.452163	-0.0185019	0.830995	0.821787	0.155542	0.175036	0.205422	0.0760448	0.507473	0.555299	0.156903	0.170753	0.295625	0.0482396
ENSGACG00000014154	rps11	ribosomal protein S11 [Source:ZFIN;Acc:ZDB-GENE-040426-2701]	groupXI	14479809	14481894	-1	0.171059	0.0511103	0.0565425	-0.021546	0.805714	0.886376	-0.0111033	0.899176	0.887461	-0.102774	0.511711	0.519396	-0.0542078	0.729259	0.74521	0.170974	0.275093	0.61764	0.0635383	0.702322	0.678104	-0.0717707	0.646784	0.660241	0.123359	0.197468	0.368942	-0.00291391	0.975694	0.973725	-0.0824928	0.38864	0.355574	-0.0421949	0.762342	0.776687	-0.177669	0.203061	0.256365	0.244836	0.0795036	0.178464	-0.154435
ENSGACG00000007097	dnmt3aa	DNA (cytosine-5-)-methyltransferase 3 alpha a [Source:ZFIN;Acc:ZDB-GENE-050314-5]	groupXVIII	5882534	5900659	-1	-0.369595	0.0511639	0.0565955	-0.0166454	0.929676	0.95898	0.0963582	0.610631	0.574852	-0.187079	0.352486	0.361453	-0.222175	0.270307	0.298045	-0.477736	0.0174687	0.201044	-0.167863	0.429385	0.392806	0.0975668	0.627248	0.641351	-0.303727	0.111745	0.243188	-0.0544039	0.774866	0.755191	0.369922	0.0530989	0.041378	-0.179721	0.305414	0.336276	-0.115279	0.510778	0.558373	-0.212712	0.223141	0.352838	0.081588
ENSGACG00000003477	gmpr	guanosine monophosphate reductase [Source:ZFIN;Acc:ZDB-GENE-050522-48]	groupX	4866595	4871364	-1	-0.233537	0.0512866	0.056734	-0.0540648	0.649413	0.789164	-3.59023e-05	0.999761	0.999734	0.0256811	0.858003	0.860509	0.193343	0.178009	0.202158	0.321085	0.0252745	0.23599	0.16113	0.290814	0.255072	0.050108	0.727272	0.73775	0.117623	0.747593	0.860676	0.41256	0.258743	0.216174	0.198349	0.590893	0.569112	0.265745	0.358743	0.3891	-0.223836	0.444193	0.496086	0.252882	0.380934	0.505399	-0.0407518
ENSGACG00000015670	RPL5 (3 of 3)	ribosomal protein L5 [Source:HGNC Symbol;Acc:HGNC:10360]	groupIII	8857076	8860194	-1	0.200987	0.0512904	0.056738	-0.0230545	0.822089	0.896148	-0.0921002	0.370593	0.326898	-0.118149	0.365577	0.374422	-0.0800051	0.540226	0.56489	0.145661	0.264278	0.608342	-0.0992857	0.472472	0.436792	0.06933	0.595336	0.61051	0.21608	0.0618643	0.158787	-0.0678334	0.555991	0.518073	-0.0555803	0.630936	0.611406	-0.0313824	0.807206	0.818956	-0.102546	0.425399	0.478282	0.0660563	0.60709	0.695806	-0.177795
ENSGACG00000002368	chka	choline kinase alpha [Source:ZFIN;Acc:ZDB-GENE-050208-149]	groupXIX	933199	943645	1	-0.267672	0.0513832	0.0568418	-0.11472	0.400521	0.599117	-0.13971	0.307042	0.2646	-0.0086367	0.966487	0.967066	0.00865832	0.966428	0.968513	-0.588328	0.00433075	0.106955	0.00933071	0.965828	0.962836	-0.0713044	0.728942	0.739363	-0.289249	0.0256132	0.0836728	-0.035223	0.784589	0.765801	-0.0768151	0.552598	0.528593	-0.0567221	0.744811	0.760113	-0.0621966	0.721276	0.750434	-0.509073	0.00353212	0.0221139	-0.0861156
ENSGACG00000017305	FYB	FYN binding protein [Source:HGNC Symbol;Acc:HGNC:4036]	groupXIV	7304055	7314207	1	1.09437	0.0514608	0.0569354	0.0380817	0.945352	0.968104	-1.57261	0.00567027	0.0131535	-0.662832	0.224048	0.232717	-0.407382	0.453661	0.480932	0.178115	0.742869	0.891388	0.470054	0.417881	0.381098	-0.703891	0.196913	0.219334	1.02823	0.0427442	0.122013	0.158987	0.751668	0.729846	-1.24194	0.0148695	0.0168836	-0.539674	0.287761	0.318751	-0.461178	0.363286	0.418694	0.740101	0.145994	0.266625	0.325272
ENSGACG00000007031	FKBP14 (1 of 2)	FK506 binding protein 14, 22 kDa [Source:HGNC Symbol;Acc:HGNC:18625]	groupX	9735093	9737437	-1	-1.101	0.0515044	0.0569839	-0.326876	0.549058	0.720602	0.728729	0.19055	0.159291	-1.17588	0.00962139	0.0122325	-1.30837	0.00436572	0.00665176	-0.0093482	0.983307	0.993141	-0.259855	0.590415	0.559614	-0.740062	0.0992445	0.117813	-1.40015	0.030507	0.0952978	0.0758476	0.902902	0.894843	1.46398	0.0238394	0.0227042	-1.37813	0.0264496	0.0457846	-1.15549	0.0609202	0.093427	0.742618	0.226372	0.356252	-0.188471
ENSGACG00000004969	pou3f2b	POU class 3 homeobox 2b [Source:ZFIN;Acc:ZDB-GENE-980526-370]	groupXX	3209576	3210724	1	-0.242857	0.0515053	0.0569851	0.00183217	0.988151	0.993068	0.134129	0.280697	0.239514	0.062392	0.670276	0.675811	0.191551	0.191335	0.216176	-0.076476	0.600152	0.82385	-0.0106789	0.945141	0.940371	0.0236376	0.872165	0.876985	-0.16626	0.207897	0.382706	0.0466641	0.720599	0.695868	0.0909117	0.491043	0.463463	0.287769	0.0698445	0.0959985	0.305471	0.0543256	0.0850847	-0.284546	0.0715039	0.166348	0.0227422
ENSGACG00000012167	lgmn	legumain [Source:ZFIN;Acc:ZDB-GENE-021030-1]	groupXV	12139892	12145795	1	0.239072	0.0516631	0.0571702	0.0365622	0.765448	0.862048	-0.313185	0.0106938	0.0185788	-0.0466491	0.80404	0.807538	0.0603859	0.748084	0.762981	0.0888401	0.636685	0.841923	0.0311855	0.875748	0.864995	-0.267952	0.154637	0.176167	0.169882	0.208126	0.383007	0.121251	0.367633	0.324489	-0.370619	0.00604372	0.0102124	0.00741791	0.970152	0.972036	-0.130534	0.510452	0.558079	0.0864878	0.662751	0.739863	-0.0525171
ENSGACG00000002649	plekhh2	pleckstrin homology domain containing, family H (with MyTH4 domain) member 2 [Source:ZFIN;Acc:ZDB-GENE-081028-42]	groupVI	1057007	1077203	-1	-0.409861	0.0517432	0.0572654	0.0658638	0.748363	0.851621	-0.117626	0.570843	0.53295	0.12138	0.632521	0.63864	-0.0368859	0.885367	0.892458	-0.402301	0.114386	0.440008	0.500475	0.0629671	0.0489848	0.246309	0.332845	0.354658	-0.727082	0.0205597	0.0709659	0.166708	0.585512	0.549415	0.0782162	0.800292	0.789597	0.193391	0.567318	0.591729	-0.279774	0.41292	0.466438	-0.242343	0.472906	0.585685	0.031363
ENSGACG00000003658	hck	hemopoietic cell kinase [Source:ZFIN;Acc:ZDB-GENE-090313-72]	groupXII	2607678	2614561	1	1.22068	0.0517511	0.0572739	-0.0450479	0.942001	0.966153	-1.99082	0.00191146	0.00718158	-0.836591	0.152773	0.160206	-0.839764	0.151263	0.173763	-0.375605	0.518544	0.780938	0.0314145	0.959342	0.955759	-1.15851	0.0491453	0.062455	1.13459	0.0515426	0.139481	-0.12328	0.830479	0.815999	-1.24703	0.0328468	0.0283393	-0.851061	0.132508	0.162108	-0.723332	0.20019	0.253291	0.800221	0.157024	0.27977	0.256077
ENSGACG00000008445	PRAM1	PML-RARA regulated adaptor molecule 1 [Source:HGNC Symbol;Acc:HGNC:30091]	groupVIII	9640471	9647257	-1	0.964694	0.0518271	0.0573585	0.216274	0.661384	0.796869	-1.039	0.0363619	0.0399558	-0.475809	0.415482	0.424025	-0.674697	0.2496	0.276732	0.285442	0.624532	0.836008	-0.744504	0.226697	0.193777	-0.615496	0.293171	0.315484	0.523136	0.217695	0.395453	-0.192141	0.650795	0.619597	-0.552223	0.195529	0.160488	-0.201559	0.703753	0.721356	-0.544355	0.306274	0.362678	1.27962	0.0175655	0.0655711	-0.729852
ENSGACG00000007883	thbs1b	thrombospondin 1b [Source:ZFIN;Acc:ZDB-GENE-020708-1]	groupXVIII	6757557	6766662	-1	0.351873	0.0519158	0.0574683	-0.162139	0.368586	0.568616	-0.228621	0.205544	0.171924	-0.0924755	0.6668	0.672386	0.0785396	0.71452	0.731313	-0.5408	0.0120891	0.171001	-0.185857	0.412201	0.375364	-0.103445	0.630856	0.644834	-0.02434	0.880799	0.93674	-0.0749972	0.640189	0.608102	0.000155565	0.999229	0.999136	0.0402844	0.840767	0.850647	-0.00491956	0.980444	0.982521	-0.327928	0.100665	0.208449	0.0114688
ENSGACG00000011737	CBX8 (1 of 2)	chromobox homolog 8 [Source:HGNC Symbol;Acc:HGNC:15962]	groupXI	10793354	10795700	1	0.22862	0.0519574	0.0575147	0.112917	0.333837	0.533272	-0.0483573	0.679865	0.648148	0.0759639	0.53199	0.539542	0.293778	0.0156619	0.0211478	0.363139	0.00287938	0.0881436	0.192417	0.137031	0.111853	0.0217275	0.858353	0.863738	0.175373	0.149673	0.301663	0.0422584	0.726739	0.702567	-0.142621	0.240591	0.20431	0.170855	0.17632	0.20672	0.132715	0.293874	0.350295	0.199521	0.114319	0.226806	0.111344
ENSGACG00000015262	PCDH20	protocadherin 20 [Source:HGNC Symbol;Acc:HGNC:14257]	groupII	7099598	7102887	1	0.99651	0.0519919	0.0575536	-0.335409	0.507747	0.689888	-0.611379	0.228787	0.192091	0.826335	0.103344	0.109633	0.931961	0.0668074	0.0815738	-0.420807	0.384436	0.699808	0.365153	0.473489	0.437852	0.932846	0.0670276	0.0826554	NA	NA	NA	NA	NA	NA	NA	NA	NA	-0.543745	0.367136	0.39743	0.707908	0.22856	0.283425	0.0868102	0.884045	0.911037	0.35268
ENSGACG00000012576	col6a1	collagen, type VI, alpha 1 [Source:ZFIN;Acc:ZDB-GENE-070501-6]	groupIII	105376	123099	-1	-0.241445	0.0520955	0.0576696	0.121381	0.322905	0.521731	-0.127884	0.302492	0.260182	0.144462	0.368814	0.377653	0.109724	0.495944	0.522076	-0.261098	0.103748	0.423274	0.0477716	0.779176	0.760679	0.328621	0.040981	0.0530116	-0.405256	0.0228702	0.0768888	0.126745	0.473359	0.431868	0.112829	0.526219	0.500691	0.0523804	0.780359	0.793671	0.0796512	0.671569	0.705418	-0.110474	0.555286	0.654156	-0.224685
ENSGACG00000009734	CUZD1	CUB and zona pellucida-like domains 1 [Source:HGNC Symbol;Acc:HGNC:17937]	groupVI	11873578	11875041	-1	-0.997032	0.05228	0.0578798	0.943994	0.0648243	0.161368	-0.887474	0.0850173	0.0771587	1.27862	0.0126637	0.0156006	0.112034	0.82569	0.836254	-1.38192	0.00719563	0.135368	-0.464159	0.386977	0.349918	0.421643	0.407027	0.42759	-0.903375	0.135025	0.27962	-0.233151	0.697126	0.670068	-0.848383	0.161203	0.128418	0.94605	0.0572775	0.0820546	0.369464	0.455382	0.506599	-1.54899	0.00214467	0.0157448	0.31592
ENSGACG00000003816	uba5	ubiquitin-like modifier activating enzyme 5 [Source:ZFIN;Acc:ZDB-GENE-031112-2]	groupXXI	8697712	8700369	1	0.231512	0.0523154	0.0579222	-0.0762084	0.520047	0.699244	-0.0913241	0.442697	0.399623	0.0250769	0.848162	0.850781	0.0265448	0.839543	0.849271	0.0780393	0.551011	0.7985	0.123459	0.375168	0.338148	0.0920609	0.482381	0.501177	0.362293	0.00722786	0.0320066	-0.11766	0.380442	0.337369	-0.0827458	0.538696	0.513938	0.178202	0.213809	0.24457	0.195798	0.171985	0.222729	0.0425916	0.76595	0.820348	0.152977
ENSGACG00000018447	lsm11	LSM11, U7 small nuclear RNA associated [Source:ZFIN;Acc:ZDB-GENE-050309-124]	groupIV	14053342	14055585	1	0.52339	0.0523494	0.0579643	-0.0184049	0.944433	0.967565	-0.111196	0.676021	0.644061	0.0017143	0.994765	0.994868	0.140011	0.591211	0.613933	0.191015	0.460624	0.747872	0.358189	0.19547	0.164735	0.180928	0.487241	0.505875	0.521243	0.0671111	0.168251	0.033727	0.903811	0.895829	0.0227814	0.935699	0.932053	0.288511	0.38345	0.413495	0.319259	0.334764	0.390909	0.00963357	0.976475	0.981877	0.503056
ENSGACG00000003928	TUBGCP6	tubulin, gamma complex associated protein 6 [Source:HGNC Symbol;Acc:HGNC:18127]	groupXIX	5268421	5288018	1	-0.226603	0.0524382	0.0580617	-0.0766101	0.507945	0.690045	-0.00182746	0.987449	0.985953	0.110579	0.407321	0.415979	0.0462466	0.729479	0.745419	0.0227879	0.864348	0.944024	0.299447	0.0347035	0.0268136	-0.0071459	0.957399	0.958965	-0.193361	0.151283	0.304041	-0.0558084	0.677006	0.648083	0.0446666	0.740102	0.726367	-0.0313289	0.812224	0.823672	-0.0614126	0.641678	0.678265	-0.13216	0.315991	0.445245	0.263988
ENSGACG00000012171			groupXX	13326244	13328363	1	1.02671	0.0526529	0.0583213	0.223967	0.670021	0.802405	-0.856843	0.104891	0.0921122	-0.723617	0.1317	0.138669	-0.491976	0.303913	0.332267	0.603077	0.207976	0.555448	0.446154	0.381698	0.344635	-0.950719	0.0486228	0.0618531	0.600667	0.237073	0.41997	0.249024	0.622914	0.58947	-0.941549	0.0661871	0.0503357	-0.646227	0.193916	0.224466	-0.63691	0.200416	0.25354	1.13448	0.0239441	0.0806697	0.182478
ENSGACG00000013327			groupXX	16118214	16120496	-1	1.06814	0.0526794	0.0583489	-0.414891	0.449326	0.642627	-0.926706	0.0914244	0.0820292	-0.857308	0.121594	0.128305	-0.566943	0.303739	0.332093	0.390933	0.477705	0.757892	0.132358	0.820435	0.805311	-0.830417	0.133617	0.154351	1.05141	0.018386	0.0652645	-0.456036	0.301993	0.258774	-0.738928	0.0952765	0.072026	-0.410078	0.434589	0.463511	-0.0697547	0.893996	0.905272	1.22495	0.0213747	0.0747581	0.332266
ENSGACG00000009216	spaca4l	sperm acrosome associated 4 like [Source:ZFIN;Acc:ZDB-GENE-101011-2]	groupXX	10798980	10799896	1	1.49353	0.0527691	0.0584491	0.143486	0.848472	0.911689	-1.10942	0.139519	0.118474	0.114607	0.831009	0.833971	0.574374	0.281651	0.309596	-0.0229993	0.965894	0.986027	0.418949	0.471387	0.43568	-0.128225	0.812755	0.819894	-0.271105	0.62358	0.780034	0.200432	0.714089	0.688713	-0.0508679	0.925996	0.921809	-0.061091	0.926428	0.931159	-0.0895064	0.892573	0.904017	-0.531558	0.427591	0.546675	-0.680621
ENSGACG00000011120			groupXI	9208949	9212897	1	0.222654	0.052779	0.0584587	0.0731248	0.517341	0.697206	0.000269333	0.99812	0.99789	-0.0222989	0.846361	0.849019	0.0378724	0.742568	0.757796	0.157365	0.170727	0.514802	-0.101253	0.405271	0.368366	0.0178013	0.877393	0.881978	0.151736	0.209212	0.384433	0.000141318	0.999052	0.99897	-0.130183	0.280529	0.244178	0.0248497	0.845972	0.855509	-0.019404	0.879569	0.892369	0.243863	0.0568521	0.142936	-0.00395315
ENSGACG00000015221	NCOA3 (2 of 2)	nuclear receptor coactivator 3 [Source:HGNC Symbol;Acc:HGNC:7670]	scaffold_68	728889	741447	1	-0.185593	0.0530333	0.0587574	0.0464586	0.623236	0.771991	0.0918878	0.334709	0.291481	-0.165781	0.164571	0.172286	-0.289417	0.0158408	0.0213724	-0.2366	0.0468714	0.306203	-0.0298414	0.813519	0.797805	-0.219891	0.0662953	0.0818623	-0.0106331	0.914758	0.955021	-0.0173881	0.859303	0.847509	0.305428	0.00209083	0.00620918	-0.135291	0.289559	0.320534	-0.120743	0.344664	0.400644	-0.185346	0.14531	0.265809	0.184587
ENSGACG00000006551	gpsm2l	G-protein signalling modulator 2, like [Source:ZFIN;Acc:ZDB-GENE-041010-223]	groupVIII	6941174	6957175	1	0.723058	0.0530576	0.0587828	0.210446	0.571577	0.73666	-0.864799	0.0208688	0.0276191	-0.878386	0.011278	0.0140798	-0.720958	0.0370277	0.047145	-0.0333745	0.922723	0.968287	0.199113	0.585394	0.554351	-0.832213	0.0163187	0.0232827	0.275509	0.421073	0.616358	-0.189319	0.578896	0.542287	-0.395395	0.250195	0.213837	-0.60033	0.100849	0.129219	-0.936856	0.0109622	0.0244019	0.375907	0.305283	0.434977	0.317025
ENSGACG00000013782	myh6	myosin, heavy polypeptide 6, cardiac muscle, alpha [Source:ZFIN;Acc:ZDB-GENE-031112-1]	groupXVIII	16190239	16196307	-1	0.580734	0.0531579	0.0588924	0.339298	0.247762	0.437133	-0.165894	0.575373	0.537704	0.0405877	0.911739	0.913348	0.235191	0.520808	0.54618	0.456811	0.212739	0.560274	0.860005	0.0288859	0.0223775	0.120355	0.742663	0.752557	0.328693	0.130052	0.271998	0.106416	0.620245	0.586576	0.207933	0.33765	0.302529	0.112729	0.635494	0.656641	0.189863	0.424584	0.477519	0.0401014	0.865838	0.897096	0.0787468
ENSGACG00000014817	harbi1	harbinger transposase derived 1 [Source:ZFIN;Acc:ZDB-GENE-040608-1]	groupI	22868899	22870381	1	-0.292623	0.0534804	0.0592701	-0.11292	0.449877	0.643095	-0.0639949	0.6714	0.639164	-0.15225	0.383331	0.392142	0.0204435	0.906759	0.912503	0.119504	0.492239	0.766251	0.0394926	0.831414	0.817102	-0.105563	0.546095	0.563012	-0.262788	0.0849511	0.199116	-0.0635818	0.673039	0.643769	-0.0824645	0.590022	0.568187	-0.123324	0.493542	0.520731	-0.0163981	0.927377	0.935107	0.0510259	0.775685	0.827826	0.07488
ENSGACG00000017055	stam	signal transducing adaptor molecule (SH3 domain and ITAM motif) 1 [Source:ZFIN;Acc:ZDB-GENE-031118-123]	groupIII	12755553	12761279	-1	-0.25277	0.0535149	0.0593119	0.00675549	0.958729	0.975898	0.0445566	0.733305	0.705469	-0.222851	0.206124	0.214602	-0.376444	0.0330905	0.0424903	-0.0837795	0.634097	0.840661	-0.107383	0.564812	0.532735	-0.256811	0.145497	0.16672	-0.20787	0.0890423	0.206023	-0.0169575	0.889373	0.880184	0.152975	0.211124	0.175481	-0.213925	0.202535	0.23317	-0.193667	0.248587	0.304267	-0.0841066	0.615898	0.702854	-0.023423
ENSGACG00000010456			groupX	15635802	15640132	-1	3.92538	0.0536951	0.0595263	-0.322482	0.845888	0.91018	-4.73931	0.0250841	0.031059	NA	NA	NA	NA	NA	NA	NA	NA	NA	NA	NA	NA	NA	NA	NA	NA	NA	NA	NA	NA	NA	NA	NA	NA	NA	NA	NA	NA	NA	NA	NA	NA	NA	NA
ENSGACG00000006395	RGL3 (1 of 2)	ral guanine nucleotide dissociation stimulator-like 3 [Source:HGNC Symbol;Acc:HGNC:30282]	groupXI	2801007	2809187	1	-0.321303	0.0537407	0.0595758	0.217657	0.190267	0.365702	0.201713	0.225369	0.189094	0.138853	0.385026	0.393811	0.248852	0.119681	0.13987	-0.208024	0.192807	0.53959	-0.0608048	0.718975	0.695927	-0.0413642	0.796093	0.803874	-0.214241	0.472909	0.66279	-0.122359	0.680732	0.652167	-0.365847	0.220699	0.184786	-0.10405	0.770587	0.784434	-0.190655	0.593384	0.634233	-0.53423	0.13449	0.252517	-0.546598
ENSGACG00000012038			groupXX	13088418	13095119	-1	-0.221154	0.0538215	0.0596665	0.0140012	0.90107	0.94234	0.132683	0.243156	0.20491	0.0328031	0.830864	0.833834	-0.00664541	0.965581	0.967713	0.168173	0.273038	0.615889	-0.0190395	0.906922	0.898832	-0.0706953	0.646539	0.66	0.181794	0.190143	0.359035	-0.00912267	0.946575	0.942265	0.00283369	0.983671	0.982644	-0.121897	0.494339	0.521516	-0.144258	0.419174	0.472417	-0.285297	0.109147	0.219933	-0.246459
ENSGACG00000011263	SDS	serine dehydratase [Source:HGNC Symbol;Acc:HGNC:10691]	groupXIII	12814874	12817907	1	1.06212	0.0538649	0.0597148	-1.65338	0.00299656	0.00852948	-0.375893	0.491206	0.44957	0.572471	0.148421	0.155795	0.170043	0.668086	0.687266	0.359428	0.367999	0.688568	-0.0523269	0.900048	0.891368	0.390213	0.324878	0.346803	0.196805	0.593554	0.758595	-0.632567	0.0835559	0.0602092	-0.35279	0.34227	0.307294	0.0439043	0.919788	0.92491	-0.357661	0.413721	0.467203	0.274289	0.531805	0.634923	-0.0249844
ENSGACG00000015002	MPP4 (2 of 2)	membrane protein, palmitoylated 4 (MAGUK p55 subfamily member 4) [Source:HGNC Symbol;Acc:HGNC:13680]	scaffold_74	413269	421422	1	0.988208	0.0538707	0.0597222	-0.109158	0.828926	0.900208	-1.41476	0.00583076	0.0133506	0.357206	0.349689	0.358686	0.424129	0.267476	0.295136	0.341388	0.369353	0.689497	0.387154	0.34319	0.306363	0.315928	0.410031	0.430534	-0.265396	0.61249	0.772204	0.155864	0.766045	0.745514	-1.79536	0.000791035	0.00427859	-1.38853	0.0300695	0.0503538	-0.983254	0.120209	0.164396	-0.19845	0.760112	0.815826	-0.92374
ENSGACG00000006459	ccr8.1	chemokine (C-C motif) receptor 8.1 [Source:ZFIN;Acc:ZDB-GENE-070302-1]	groupXX	6343841	6345841	1	1.65918	0.0545074	0.0604652	1.07702	0.216647	0.399277	-1.94837	0.026626	0.0322976	-0.770033	0.303502	0.312544	-0.8276	0.269486	0.297197	0.220435	0.766398	0.901851	-0.388212	0.620885	0.591612	-0.660275	0.376733	0.397844	NA	NA	NA	NA	NA	NA	NA	NA	NA	-0.249805	0.764607	0.778799	-0.689588	0.411094	0.464716	1.00728	0.231924	0.361983	-0.359425
ENSGACG00000015025	SLC27A2 (3 of 3)	solute carrier family 27 (fatty acid transporter), member 2 [Source:HGNC Symbol;Acc:HGNC:10996]	groupII	5798521	5805341	-1	0.770856	0.0546172	0.0605906	1.09393	0.0065138	0.0175986	-1.13874	0.00478781	0.0120141	0.258953	0.524908	0.532521	0.528356	0.195405	0.220426	0.225677	0.578826	0.813001	-0.33325	0.43908	0.402664	0.86839	0.0339054	0.0447142	0.706485	0.0990338	0.22252	0.956876	0.0249733	0.0196179	-1.01143	0.0184982	0.0192945	0.254853	0.593038	0.616289	0.50976	0.285553	0.341974	0.589287	0.215194	0.344448	-0.84024
ENSGACG00000015440	hsdl2	hydroxysteroid dehydrogenase like 2 [Source:ZFIN;Acc:ZDB-GENE-030131-1066]	groupXIV	55532	60061	-1	0.293035	0.0546298	0.0606062	0.240817	0.113774	0.251765	0.348037	0.0224404	0.0289097	0.143374	0.502597	0.510386	0.398627	0.0626709	0.0768542	0.206489	0.3344	0.664409	0.362561	0.111995	0.0899586	-0.0627397	0.769249	0.778121	0.311486	0.0539256	0.14404	0.257529	0.110657	0.0812033	0.24479	0.129626	0.100356	0.186677	0.438158	0.466975	0.384978	0.110225	0.152779	0.106991	0.656724	0.735101	0.334444
ENSGACG00000008317	skap2	src kinase associated phosphoprotein 2 [Source:ZFIN;Acc:ZDB-GENE-030616-438]	groupXX	9736842	9744981	1	1.03843	0.054648	0.0606249	0.0407152	0.939446	0.96466	-1.04755	0.0526658	0.0525312	-0.952181	0.0589824	0.0641148	-0.527947	0.291795	0.319951	-0.12714	0.79918	0.916177	-0.0645467	0.902808	0.894396	-0.759556	0.130638	0.151226	0.756097	0.0892618	0.206403	-0.176027	0.690885	0.663258	-0.603405	0.175182	0.141313	-0.689548	0.144136	0.174023	-0.600253	0.203087	0.256391	0.472046	0.316849	0.44607	-0.0107162
ENSGACG00000020078	mpdu1b	mannose-P-dolichol utilization defect 1b [Source:ZFIN;Acc:ZDB-GENE-040625-135]	groupVII	10374238	10379462	-1	0.220385	0.0546856	0.0606683	-0.0802065	0.478761	0.667033	0.0619513	0.586254	0.54912	0.0476413	0.702678	0.707677	0.145413	0.244319	0.271291	0.0422517	0.734731	0.887727	-0.144344	0.273506	0.238344	0.0369369	0.767667	0.776601	0.0950567	0.406003	0.602192	0.0232205	0.837002	0.823125	0.100806	0.377206	0.34359	0.106826	0.362858	0.39319	0.0758708	0.518464	0.565482	0.111508	0.341589	0.469322	-0.20282
ENSGACG00000005819	ACVR1C	activin A receptor, type IC [Source:HGNC Symbol;Acc:HGNC:18123]	groupXVI	11195951	11203757	1	0.607369	0.0547088	0.0606956	-0.182401	0.557403	0.726609	0.000793678	0.997983	0.997733	0.479607	0.208581	0.217093	0.130031	0.734533	0.750183	-1.01785	0.00938331	0.152631	-0.878843	0.0277239	0.0214815	-0.0680685	0.859547	0.864894	0.540159	0.27163	0.461443	0.295056	0.542636	0.503923	-0.953698	0.0520512	0.0406794	-0.343809	0.516454	0.542857	-0.529819	0.319055	0.375381	-1.65962	0.00253104	0.0176284	-1.17301
ENSGACG00000017353	zdhhc9	zinc finger, DHHC-type containing 9 [Source:ZFIN;Acc:ZDB-GENE-071004-8]	groupIV	6460329	6478232	1	-0.178256	0.0547381	0.0607268	0.0449242	0.62439	0.77277	0.0647463	0.483274	0.441389	0.0170268	0.90472	0.906448	-0.155567	0.275759	0.30359	-0.354378	0.0126252	0.17436	-0.216809	0.148403	0.122002	0.0515875	0.717145	0.72802	-0.100079	0.352763	0.549782	0.0269409	0.801103	0.783835	0.195233	0.0701548	0.0531425	0.00387477	0.974568	0.976209	-0.0159839	0.895415	0.90653	-0.15741	0.193685	0.32129	-0.161453
ENSGACG00000007290	kdelr3	KDEL (Lys-Asp-Glu-Leu) endoplasmic reticulum protein retention receptor 3 [Source:ZFIN;Acc:ZDB-GENE-040426-1387]	groupXI	4190072	4192496	-1	0.249934	0.0549499	0.0609743	-0.0973002	0.446057	0.639811	-0.216397	0.093412	0.0835233	0.171203	0.246422	0.255243	0.0103653	0.944313	0.947789	0.0620324	0.673727	0.859628	-0.118572	0.448321	0.412072	0.00279293	0.984989	0.985505	0.0692115	0.611306	0.771362	-0.0350379	0.793661	0.775708	-0.198061	0.144615	0.113439	0.0544597	0.741152	0.756676	-0.0452352	0.784123	0.806882	0.265117	0.107218	0.217358	-0.118362
ENSGACG00000006782	zgc:193593	zgc:193593 [Source:ZFIN;Acc:ZDB-GENE-080723-21]	groupXV	3395955	3397738	1	0.790485	0.0551913	0.0612494	0.0217028	0.957737	0.975308	-0.991379	0.0164009	0.0238382	-0.104497	0.670903	0.676426	0.397951	0.104476	0.123331	-0.167249	0.497116	0.76903	0.464795	0.0762442	0.0597615	-0.194775	0.430132	0.450258	-0.317539	0.25131	0.437333	0.164881	0.548552	0.510194	-0.84031	0.00239992	0.00658092	-0.504233	0.0846582	0.112093	-0.201054	0.490046	0.539055	0.0261922	0.928813	0.945302	-0.075242
ENSGACG00000003619	CD200 (1 of 2)	CD200 molecule [Source:HGNC Symbol;Acc:HGNC:7203]	groupXVI	8152492	8158799	1	-0.313999	0.0552678	0.0613339	-0.0481381	0.767451	0.863284	-0.0616678	0.705919	0.676027	0.108773	0.483509	0.491447	0.0622606	0.689027	0.707103	-0.225201	0.147019	0.485688	-0.00828146	0.959703	0.956149	-0.0679511	0.662965	0.67586	0.493202	0.087861	0.204035	0.220485	0.44267	0.400405	-0.0881683	0.759285	0.746511	-0.00876607	0.977787	0.9792	0.0684143	0.827948	0.846186	0.233939	0.454846	0.570241	-0.475288
ENSGACG00000005883			groupVIII	5803165	5824796	1	0.62271	0.0553757	0.0614615	0.417714	0.196488	0.373754	-0.386588	0.232488	0.195386	0.539432	0.104211	0.110514	0.449028	0.176481	0.200552	0.0438845	0.894126	0.956447	-0.991351	0.00444177	0.00346195	0.511118	0.123945	0.144217	0.668621	0.155648	0.310468	0.564371	0.229263	0.187494	-0.469939	0.316866	0.281193	0.464791	0.29147	0.322446	0.488409	0.267815	0.323979	-0.015591	0.971629	0.978158	-1.30884
ENSGACG00000019075	sox5	SRY-box containing gene 5 [Source:ZFIN;Acc:ZDB-GENE-000607-13]	groupIV	21308461	21365649	-1	-0.222125	0.055569	0.0616844	0.0202872	0.859447	0.918136	0.150146	0.192855	0.161221	0.0201916	0.890093	0.892024	-0.140757	0.337807	0.366433	-0.142614	0.32852	0.660029	0.252059	0.104958	0.0838666	0.0155554	0.915399	0.918578	-0.218622	0.0692165	0.171976	-0.0387089	0.7458	0.72348	0.383834	0.00141294	0.00530695	-0.0057468	0.968226	0.970264	0.0362322	0.801694	0.822574	-0.142295	0.322443	0.451376	0.139819
ENSGACG00000016427	spcs3	signal peptidase complex subunit 3 homolog (S. cerevisiae) [Source:ZFIN;Acc:ZDB-GENE-040426-2206]	groupIX	4075790	4078283	-1	0.173744	0.05562	0.0617417	-0.113343	0.208201	0.388683	-0.0608918	0.501458	0.460238	-0.0123794	0.921676	0.923121	0.0175763	0.889042	0.895889	0.13122	0.297542	0.63609	-0.0458554	0.731181	0.708975	-0.0461797	0.714079	0.725071	0.111292	0.25278	0.439112	-0.0861654	0.373261	0.330169	-0.116162	0.23285	0.196683	-2.65117e-05	0.999824	0.999843	-0.0649885	0.588416	0.629722	0.225326	0.0609074	0.149594	0.0481225
ENSGACG00000009360	lrig1	leucine-rich repeats and immunoglobulin-like domains 1 [Source:ZFIN;Acc:ZDB-GENE-031113-23]	groupXVII	9179212	9205684	-1	-0.202089	0.0556283	0.0617507	-0.122482	0.240399	0.428309	0.0318518	0.762175	0.736782	-0.152351	0.264823	0.273798	-0.224685	0.101086	0.11959	-0.410382	0.00269672	0.0854228	-0.303311	0.0359579	0.0277769	-0.26245	0.0556417	0.0698564	-0.159436	0.315323	0.510465	-0.169331	0.283877	0.240872	0.0105023	0.947238	0.944255	0.145767	0.342448	0.373062	0.0679138	0.658449	0.693504	-0.136336	0.37375	0.498945	0.0985258
ENSGACG00000013273	arhgap25	Rho GTPase activating protein 25 [Source:ZFIN;Acc:ZDB-GENE-060526-210]	groupXIII	16131688	16140819	1	0.919848	0.0560021	0.062189	0.158227	0.741146	0.847201	-0.785159	0.102402	0.0902546	-0.522141	0.351259	0.360233	-0.856916	0.128115	0.14897	0.0664618	0.905309	0.961063	-0.0727585	0.902122	0.893628	-0.856783	0.128166	0.148635	0.625585	0.189835	0.358609	0.0861693	0.855896	0.843805	-0.629383	0.189186	0.154446	-0.623479	0.235253	0.266114	-1.17384	0.0270884	0.0487739	0.82382	0.119039	0.232968	0.0879514
ENSGACG00000009433	cbx5	chromobox homolog 5 (HP1 alpha homolog, Drosophila) [Source:ZFIN;Acc:ZDB-GENE-030131-5553]	groupXII	11708656	11710250	-1	-0.223621	0.0560193	0.0622093	0.0220708	0.848784	0.91187	0.0218475	0.851415	0.834516	-0.187907	0.236506	0.245252	0.0287902	0.855926	0.864692	-0.190856	0.228283	0.575567	-0.182349	0.275636	0.240379	0.042335	0.789487	0.797544	-0.174102	0.168815	0.329439	-0.0586103	0.640074	0.607977	0.0874614	0.490054	0.462423	-0.150515	0.327906	0.358639	-0.0306468	0.841901	0.858624	-0.0604489	0.693098	0.763656	-0.049637
ENSGACG00000001055	scospondin	subcommissural organ spondin [Source:ZFIN;Acc:ZDB-GENE-051114-1]	scaffold_37	2346135	2424188	1	-0.48011	0.0560243	0.0622139	-0.0575366	0.817421	0.89336	0.116047	0.642796	0.608844	0.0569101	0.865182	0.867526	0.0966509	0.773328	0.786855	-0.336042	0.316899	0.651237	0.166489	0.639845	0.611631	0.16612	0.620382	0.634756	1.27135	0.00305622	0.0162527	-0.0397252	0.925396	0.919251	0.177017	0.680774	0.664005	-1.90388	0.00514148	0.0152705	-1.51176	0.0243093	0.0448381	0.596691	0.363047	0.489157	-0.822603
ENSGACG00000002297	cdh1	cadherin 1, epithelial [Source:ZFIN;Acc:ZDB-GENE-010606-1]	groupVI	341078	386283	-1	1.1973	0.0561551	0.0623665	0.529779	0.393617	0.592681	-1.61278	0.0109101	0.0187969	-0.456253	0.319449	0.328483	-0.140667	0.758306	0.772693	0.146091	0.74932	0.894249	-0.155481	0.747444	0.726512	-0.933162	0.0433944	0.055807	0.818239	0.258735	0.446251	-0.52395	0.466958	0.425231	0.43341	0.547598	0.523318	-0.766958	0.134295	0.163959	-0.66606	0.192787	0.245347	1.13061	0.0286213	0.0908036	0.289389
ENSGACG00000008332	bloc1s3	biogenesis of lysosomal organelles complex-1, subunit 3 [Source:ZFIN;Acc:ZDB-GENE-050913-10]	groupI	7056587	7057788	-1	0.342399	0.0562153	0.0624392	0.118736	0.500855	0.684584	-0.0187965	0.915765	0.905882	-0.0279021	0.886372	0.888353	-0.0264396	0.892479	0.899152	-0.027549	0.887607	0.95376	-0.173793	0.398899	0.36192	-0.0500143	0.798242	0.805938	0.12318	0.511143	0.694931	0.156572	0.39763	0.354753	0.00410984	0.982448	0.981349	0.0641437	0.725062	0.741443	0.164297	0.367334	0.422616	-0.0750467	0.679509	0.752984	0.0578678
ENSGACG00000012901	ednrb1a	endothelin receptor B1a [Source:ZFIN;Acc:ZDB-GENE-980526-16]	groupIII	397748	402395	-1	0.567407	0.0562555	0.0624839	-0.077487	0.79237	0.878344	-0.184477	0.53318	0.493509	0.847008	0.0169431	0.0202846	0.754445	0.0337141	0.0432612	0.172267	0.627097	0.837245	-0.0907945	0.808329	0.792193	0.489931	0.168112	0.190073	0.239864	0.49388	0.680593	0.0891	0.797999	0.780411	-0.144251	0.680334	0.663559	0.55738	0.0782851	0.105187	0.509453	0.107516	0.149585	-0.188948	0.548026	0.648222	-0.209891
ENSGACG00000017782	rhbg	Rhesus blood group, B glycoprotein [Source:ZFIN;Acc:ZDB-GENE-030131-9542]	scaffold_137	240288	248932	1	1.18612	0.0562788	0.0625114	-0.124205	0.840396	0.90692	-1.60389	0.0112866	0.0191597	-0.304033	0.609148	0.615652	0.842856	0.148696	0.171018	-1.58344	0.0081451	0.143211	-0.479854	0.429871	0.393307	0.646302	0.268941	0.291453	-0.266456	0.713904	0.83991	-2.10706	0.00454572	0.00670456	-0.852992	0.238201	0.201972	-0.706539	0.218058	0.248844	-0.656596	0.25209	0.307903	-0.388221	0.499084	0.607742	-0.27635
ENSGACG00000013576			groupXI	13303297	13312575	-1	-1.32005	0.0564255	0.062686	-0.536198	0.431111	0.626808	-0.301653	0.657144	0.62405	-0.37678	0.530001	0.537563	-0.991272	0.101659	0.120221	0.0898788	0.880995	0.951008	-0.438728	0.488533	0.45335	-0.985113	0.103867	0.122786	0.0313308	0.967989	0.983221	-0.440376	0.573879	0.536938	-1.24507	0.128385	0.0993011	-0.61368	0.460184	0.488416	-0.52	0.531999	0.577981	2.0514	0.0167101	0.06343	-1.15436
ENSGACG00000007889	mpp4a	membrane protein, palmitoylated 4a (MAGUK p55 subfamily member 4) [Source:ZFIN;Acc:ZDB-GENE-070912-523]	groupXVI	15735794	15745166	1	1.87554	0.0565215	0.0627956	0.696585	0.471101	0.660792	-2.42733	0.0142446	0.021917	NA	NA	NA	NA	NA	NA	NA	NA	NA	NA	NA	NA	NA	NA	NA	NA	NA	NA	NA	NA	NA	NA	NA	NA	-0.314606	0.670606	0.689987	-0.116883	0.874067	0.887413	0.808279	0.278296	0.408726	-0.794257
ENSGACG00000011051	pcgf5a	polycomb group ring finger 5a [Source:ZFIN;Acc:ZDB-GENE-080723-33]	groupVI	14148337	14156546	1	0.218882	0.0566052	0.0628957	-0.0128026	0.910507	0.947775	-0.106017	0.353692	0.31016	0.00835025	0.945691	0.946734	0.059051	0.630239	0.651148	0.296073	0.0157478	0.192136	0.118241	0.363011	0.326032	0.0104319	0.932262	0.934823	0.159106	0.135939	0.281	0.0288447	0.785461	0.766751	-0.0544487	0.609474	0.588804	0.0295353	0.790355	0.803056	0.0195799	0.860151	0.874985	0.214419	0.0530701	0.136599	0.0659996
ENSGACG00000015005	nupr1	nuclear protein 1 [Source:ZFIN;Acc:ZDB-GENE-030131-4653]	groupXI	16618918	16620576	1	0.416175	0.0566532	0.0629479	0.292576	0.174977	0.345207	-0.0333479	0.877333	0.863187	0.157132	0.466358	0.474467	0.154471	0.474635	0.50134	0.195	0.369623	0.689676	0.225692	0.325778	0.289166	0.235031	0.276648	0.299078	0.174666	0.494507	0.681119	0.210731	0.407263	0.364487	-0.249529	0.328013	0.292634	0.238919	0.284618	0.315626	0.264817	0.235748	0.290934	0.15279	0.494132	0.603578	-0.0682996
ENSGACG00000003407			groupXXI	7959284	7960098	1	2.46291	0.0566599	0.062954	-0.464211	0.704782	0.824569	-0.727069	0.55537	0.516677	-3.33246	0.00635566	0.0084701	0.318098	0.77292	0.786475	0.541128	0.623954	0.835735	-3.51786	0.00517158	0.00401937	0.152948	0.889621	0.89372	2.19406	0.0718102	0.176552	-0.343583	0.767143	0.746717	-0.0291954	0.979988	0.978779	-3.6049	0.0031507	0.0113996	-0.597333	0.584806	0.62642	0.110674	0.91892	0.937704	-2.98789
ENSGACG00000011118			groupI	12219197	12219822	-1	-0.252944	0.0566941	0.0629919	0.00853916	0.947908	0.969595	0.13662	0.299613	0.257426	-0.160225	0.344747	0.353775	-0.310236	0.0692629	0.0843365	-0.649641	0.000148024	0.0194347	-0.266981	0.135259	0.110283	-0.331343	0.0524199	0.066199	-0.207542	0.121456	0.258623	-0.189491	0.155515	0.119228	0.183839	0.169794	0.136288	-0.00162066	0.989984	0.990587	0.147116	0.254068	0.309924	-0.238012	0.0648941	0.155977	-0.00644186
ENSGACG00000019409	trmt44	tRNA methyltransferase 44 homolog (S. cerevisiae) [Source:ZFIN;Acc:ZDB-GENE-041010-189]	groupVII	4391618	4400173	1	0.230817	0.0569	0.0632372	-0.0171407	0.885872	0.933542	0.0395267	0.743029	0.716002	0.0141774	0.912131	0.913735	0.0320052	0.803865	0.815692	-0.0394415	0.75707	0.897709	-0.0634644	0.639427	0.611187	0.00342716	0.978794	0.979542	0.0711343	0.602176	0.764848	-0.0190829	0.887307	0.877963	0.0441592	0.746058	0.732607	-0.0886285	0.518381	0.544736	-0.000570758	0.996677	0.997018	0.0313105	0.818226	0.860586	0.0822313
ENSGACG00000005740			groupV	7636119	7639426	1	1.77414	0.0569003	0.0632376	0.369176	0.682895	0.81064	-3.05783	0.00157667	0.00640196	NA	NA	NA	NA	NA	NA	NA	NA	NA	NA	NA	NA	NA	NA	NA	NA	NA	NA	NA	NA	NA	NA	NA	NA	NA	NA	NA	NA	NA	NA	NA	NA	NA	NA
ENSGACG00000010563	si:dkey-190l8.2	si:dkey-190l8.2 [Source:ZFIN;Acc:ZDB-GENE-030131-9103]	scaffold_210	56747	62418	1	1.22775	0.0569662	0.0633159	0.213526	0.733295	0.842332	-0.934278	0.141837	0.120277	-0.6497	0.447772	0.456036	0.532728	0.530602	0.555609	-0.975826	0.257231	0.602129	-0.148712	0.869007	0.857679	-0.540184	0.527181	0.544698	1.15878	0.0485787	0.133755	0.264233	0.644556	0.612827	-0.862244	0.139299	0.108746	-0.577745	0.388575	0.418516	0.781407	0.237477	0.292721	-0.118822	0.85778	0.890876	-0.170962
ENSGACG00000012508	zgc:162816	zgc:162816 [Source:ZFIN;Acc:ZDB-GENE-070410-94]	groupIII	78053	81698	-1	-0.34142	0.0569898	0.0633408	0.212275	0.234803	0.42157	0.108854	0.54336	0.504116	0.224666	0.288129	0.297184	0.445935	0.0352382	0.0450487	-0.0469109	0.824243	0.926994	0.0508091	0.82056	0.80545	0.462305	0.0290555	0.0389224	-0.608743	0.029633	0.093271	0.416028	0.135711	0.101947	0.0730141	0.793655	0.782646	0.132048	0.723213	0.739706	0.200394	0.591053	0.632111	-0.539808	0.148546	0.269697	-0.110037
ENSGACG00000001501	FRS3	fibroblast growth factor receptor substrate 3 [Source:HGNC Symbol;Acc:HGNC:16970]	scaffold_27	4301585	4306711	1	-0.236589	0.057022	0.0633772	0.123917	0.313133	0.511204	0.0997695	0.42068	0.377253	-0.0476438	0.78711	0.79085	-0.402498	0.0238785	0.0313684	-0.497379	0.00492102	0.113547	-0.241147	0.19703	0.166184	-0.253495	0.153268	0.174755	-0.22128	0.101242	0.226187	0.103887	0.436961	0.394599	0.187539	0.166303	0.133087	-0.18849	0.28428	0.315301	-0.315428	0.0739123	0.109508	-0.392625	0.0256248	0.0843935	-0.209582
ENSGACG00000001963	enpep	glutamyl aminopeptidase [Source:ZFIN;Acc:ZDB-GENE-050309-218]	scaffold_128	111787	126232	-1	-0.886534	0.0570625	0.0634259	-0.0387913	0.931927	0.960279	0.305006	0.508279	0.467391	0.542536	0.20727	0.215761	-0.0657158	0.878994	0.886454	-0.0937196	0.826601	0.928007	0.293231	0.522905	0.488983	0.217164	0.614312	0.62891	-1.47493	0.0167372	0.0608334	0.000797791	0.998931	0.998835	0.336565	0.577336	0.554798	0.658862	0.321845	0.352613	0.320437	0.629386	0.667101	0.00482258	0.994166	0.995485	0.0386326
ENSGACG00000008645	arhgap4a	Rho GTPase activating protein 4a [Source:ZFIN;Acc:ZDB-GENE-040426-1229]	groupXII	10780057	10783969	1	1.19103	0.0571117	0.0634838	0.322248	0.602733	0.75818	-1.55387	0.0139107	0.0216167	-0.717069	0.182376	0.19044	-0.83384	0.121758	0.142129	-0.0130043	0.980613	0.992048	0.117285	0.836405	0.822484	-1.07848	0.0464161	0.0593116	0.605699	0.0318169	0.0983161	-0.308632	0.272719	0.229897	-0.212745	0.449615	0.419646	-0.535775	0.0967324	0.124895	-0.5345	0.0975982	0.137855	0.583338	0.0711095	0.165733	0.0879907
ENSGACG00000015124	figf	c-fos induced growth factor [Source:ZFIN;Acc:ZDB-GENE-070810-6]	groupII	6096252	6112437	1	-0.424179	0.057155	0.0635341	0.391463	0.0779876	0.187083	-0.0800384	0.718497	0.689515	0.341111	0.198021	0.206355	-0.0136153	0.959062	0.961585	0.386875	0.143488	0.48111	-0.63192	0.0238919	0.0185708	0.17783	0.502347	0.520624	-0.475276	0.135862	0.280891	0.182697	0.565124	0.527695	-0.323797	0.308911	0.27299	0.590034	0.109371	0.1382	0.224697	0.54121	0.586505	0.387555	0.291548	0.42172	-0.535451
ENSGACG00000016928	PRODH	proline dehydrogenase (oxidase) 1 [Source:HGNC Symbol;Acc:HGNC:9453]	groupXIV	6433673	6440019	1	0.41138	0.0574017	0.0638184	-0.259159	0.230314	0.416131	-0.408304	0.0591646	0.0575156	0.37131	0.0374545	0.0419465	0.178457	0.317141	0.345672	-0.189754	0.287239	0.627746	-0.224916	0.232599	0.199375	-0.0219788	0.90197	0.905616	0.330266	0.144163	0.293444	-0.398418	0.0779392	0.0560437	-0.506521	0.0253423	0.0236363	0.363142	0.0921447	0.120062	0.0657247	0.760318	0.785518	-0.0251503	0.906984	0.928552	-0.207322
ENSGACG00000011343	RRP8	ribosomal RNA processing 8, methyltransferase, homolog (yeast) [Source:HGNC Symbol;Acc:HGNC:29030]	groupI	12522462	12525280	-1	0.217814	0.0574291	0.0638495	0.0527471	0.640317	0.783242	-0.131031	0.249708	0.210826	0.112698	0.43581	0.444168	0.139795	0.334427	0.363042	0.20299	0.160207	0.502254	0.133038	0.385197	0.348131	0.297836	0.0395152	0.0513071	0.142423	0.227193	0.407601	0.139986	0.230327	0.188524	-0.136765	0.246387	0.210059	0.0847157	0.627313	0.648887	0.121327	0.486833	0.536045	0.00605053	0.972299	0.978676	-0.0525148
ENSGACG00000004068	gadd45ab	growth arrest and DNA-damage-inducible, alpha, b [Source:ZFIN;Acc:ZDB-GENE-040704-60]	groupVIII	2281602	2283393	1	0.271389	0.0574849	0.0639171	-0.00559357	0.968451	0.981537	-0.195602	0.168961	0.141584	0.201472	0.219068	0.227643	0.294073	0.0731046	0.0886473	0.204151	0.213148	0.560689	0.23648	0.172593	0.143784	0.380902	0.0202486	0.0282102	0.0960741	0.550569	0.726296	-0.13853	0.384623	0.341577	-0.269733	0.0933688	0.0705069	0.0898757	0.689771	0.708143	0.108205	0.630803	0.668384	0.209805	0.351956	0.478978	0.170302
ENSGACG00000009833	RING1	ring finger protein 1 [Source:HGNC Symbol;Acc:HGNC:10018]	groupX	15063627	15068329	-1	0.253036	0.0575673	0.0640115	0.376066	0.00466653	0.0128496	-0.324067	0.0148177	0.0224285	0.162558	0.298746	0.307801	0.3019	0.0537333	0.0666127	0.246889	0.114204	0.43973	0.41147	0.0136467	0.0106398	0.121991	0.435631	0.455643	0.187292	0.07216	0.177166	0.286839	0.00569376	0.00755019	-0.228136	0.0283932	0.0255517	0.160397	0.186736	0.217222	0.16081	0.185668	0.237693	0.0310606	0.797908	0.844985	0.110758
ENSGACG00000006694	plaua	plasminogen activator, urokinase a [Source:ZFIN;Acc:ZDB-GENE-090313-278]	groupVI	7982340	7984539	-1	1.13911	0.0575877	0.0640358	-0.10975	0.853539	0.914663	-1.61332	0.00761342	0.0154416	-0.853607	0.131599	0.138568	-1.20768	0.0343549	0.0440182	0.260289	0.643535	0.845272	0.0215814	0.971086	0.968546	-1.12282	0.0486747	0.0619133	1.13508	0.0277398	0.0887972	-0.207177	0.684841	0.656658	-1.096	0.034017	0.0290694	-0.725356	0.209603	0.240257	-0.958928	0.0987162	0.139167	0.988195	0.0894707	0.192864	0.28547
ENSGACG00000004269	PRADC1	protease-associated domain containing 1 [Source:HGNC Symbol;Acc:HGNC:16047]	groupXIII	1779555	1782299	-1	0.206444	0.0576695	0.0641306	-0.121523	0.259768	0.451223	0.0722916	0.504283	0.463194	-0.034047	0.788902	0.792632	0.150046	0.237957	0.264724	0.136816	0.281643	0.623138	-0.0624702	0.642998	0.614947	0.114695	0.367174	0.388471	0.126924	0.27327	0.463324	-0.135938	0.236868	0.19486	0.111274	0.33631	0.301131	-0.0231203	0.871649	0.87966	0.211562	0.138872	0.185843	0.332598	0.0199813	0.071494	0.102651
ENSGACG00000018462	dpm2	dolichol-phosphate (beta-D) mannosyltransferase 2 [Source:ZFIN;Acc:ZDB-GENE-030131-9093]	groupXIV	14379653	14381195	1	0.248906	0.0577318	0.0642056	-0.0974933	0.450372	0.643511	-0.0553714	0.672096	0.639909	0.0434957	0.74862	0.752935	0.0831315	0.541282	0.565907	0.266265	0.0497656	0.31395	0.024208	0.866653	0.855135	0.176845	0.192976	0.215339	0.125218	0.323666	0.519443	-0.0205361	0.869997	0.859169	-0.0841224	0.507872	0.481224	0.118838	0.387702	0.417679	-0.056037	0.684873	0.717477	0.314166	0.0215254	0.0751075	-0.0384356
ENSGACG00000005153	tulp1b	tubby like protein 1b [Source:ZFIN;Acc:ZDB-GENE-110411-113]	groupXVII	3375149	3377674	-1	1.13096	0.0578229	0.0643107	-0.36462	0.534938	0.71031	-1.38872	0.0195488	0.0265088	-0.493766	0.298992	0.308045	0.83403	0.0704275	0.0856468	0.394114	0.390186	0.703635	0.267351	0.587156	0.556197	0.24259	0.60319	0.618157	NA	NA	NA	NA	NA	NA	NA	NA	NA	-1.37173	0.00670691	0.0179907	-0.33322	0.49322	0.542016	0.0694934	0.890159	0.915675	-0.427987
ENSGACG00000008740	dhx58	DEXH (Asp-Glu-X-His) box polypeptide 58 [Source:ZFIN;Acc:ZDB-GENE-120612-3]	groupXI	5884307	5888511	1	-0.934993	0.0578957	0.0643971	0.0795413	0.871005	0.924888	0.0323325	0.947351	0.94109	-0.0736626	0.817664	0.820863	-0.360264	0.262295	0.289861	-0.292369	0.36111	0.683787	0.109596	0.746085	0.725038	-0.343924	0.284409	0.306814	0.602684	0.147093	0.297822	0.545944	0.188169	0.148776	-0.166471	0.688372	0.671997	0.131653	0.731073	0.747144	0.081828	0.830998	0.848927	-0.0722721	0.850312	0.885225	0.247032
ENSGACG00000020443	rce1b	RCE1 homolog, prenyl protein peptidase (S. cerevisiae) b [Source:ZFIN;Acc:ZDB-GENE-091204-277]	groupVII	18640111	18642468	-1	1.04083	0.0579773	0.0644936	0.0632805	0.906954	0.945727	-1.28767	0.0177521	0.0249871	-0.066092	0.895899	0.897755	-0.026285	0.95862	0.961179	0.602139	0.25519	0.60033	0.00590295	0.991248	0.990482	0.013818	0.978178	0.978944	0.506559	0.10307	0.229162	-0.0941121	0.758062	0.736801	-0.498211	0.10819	0.0823974	0.0859237	0.790255	0.802966	-0.151322	0.641692	0.678279	0.232769	0.474776	0.587291	0.174529
ENSGACG00000015077	vwa5b2	von Willebrand factor A domain containing 5B2 [Source:ZFIN;Acc:ZDB-GENE-070912-216]	groupIII	6876875	6886320	-1	-0.820784	0.0579826	0.0645	-1.27423	0.00326602	0.0092399	0.75023	0.0816794	0.074621	0.493004	0.439263	0.447582	-0.331761	0.602698	0.624931	0.0714346	0.910525	0.963223	0.382865	0.572669	0.540969	-0.504593	0.429352	0.449485	-0.190025	0.677828	0.816769	-0.251813	0.581771	0.545388	-0.791393	0.0855227	0.0644951	-1.06766	0.101929	0.130373	-1.70472	0.0102179	0.0231486	0.258146	0.689607	0.760938	-0.883065
ENSGACG00000000344			scaffold_131	78913	81169	1	1.16886	0.0580653	0.0645951	0.128303	0.8331	0.902627	-1.35904	0.0282591	0.0336139	-0.477021	0.38738	0.396147	-0.200403	0.715985	0.732695	0.332611	0.546197	0.795957	0.170929	0.770301	0.751087	-0.69804	0.20711	0.229609	0.766387	0.118958	0.254706	-0.0522647	0.914816	0.907788	-0.81302	0.0984188	0.0744912	-0.435609	0.401758	0.431368	-0.589857	0.256982	0.312913	1.17022	0.0259631	0.0851231	-0.152435
ENSGACG00000003570	myo16	myosin XVI [Source:ZFIN;Acc:ZDB-GENE-070912-470]	groupXVI	7947036	8001612	-1	-0.247218	0.0580886	0.0646211	0.0664899	0.609351	0.762659	0.236403	0.0698224	0.0656433	-0.0803041	0.540567	0.548052	-0.184239	0.160866	0.183975	-0.135874	0.300418	0.638387	0.0816357	0.557856	0.525475	-0.163382	0.213606	0.236162	-0.178246	0.200785	0.373349	-0.00890442	0.948897	0.944732	0.442334	0.00153576	0.00548481	-0.3501	0.0124204	0.0269587	-0.161275	0.248789	0.30448	-0.283375	0.042775	0.118477	0.146276
ENSGACG00000012216	nfat5	nuclear factor of activated T-cells 5, tonicity-responsive [Source:ZFIN;Acc:ZDB-GENE-030131-6322]	groupXIX	15468191	15471894	-1	-0.264631	0.0581287	0.0646675	-0.0453979	0.743019	0.848353	0.149815	0.282332	0.241047	-0.225456	0.281803	0.290863	-0.472563	0.0249082	0.0326242	-0.49833	0.017359	0.200499	-0.242724	0.271691	0.236594	-0.41642	0.0478176	0.0609216	-0.0865833	0.654664	0.801369	-0.223091	0.247673	0.205348	0.328281	0.0907239	0.0684623	-0.48037	0.0177382	0.0344003	-0.557998	0.005969	0.0156086	-0.410629	0.0421218	0.117277	-0.145073
ENSGACG00000007745	EGFLAM	EGF-like, fibronectin type III and laminin G domains [Source:HGNC Symbol;Acc:HGNC:26810]	groupXIII	7495399	7509368	1	-0.57555	0.0581512	0.0646972	0.326636	0.279151	0.473516	-0.00175736	0.995357	0.994797	-0.342063	0.268853	0.277856	-0.183251	0.553391	0.577569	0.0622016	0.839221	0.933381	-0.25928	0.426394	0.389766	-0.219141	0.47862	0.497529	-0.274296	0.375202	0.572372	-0.0697787	0.819228	0.803688	-0.495324	0.109871	0.0837712	-0.191298	0.51594	0.542364	-0.706037	0.018174	0.0358027	-0.288545	0.325004	0.453785	-0.607663
ENSGACG00000001665	pparg	peroxisome proliferator activated receptor gamma [Source:ZFIN;Acc:ZDB-GENE-990415-213]	scaffold_27	4856585	4866605	1	0.873022	0.0582468	0.0648023	0.260968	0.568813	0.734717	-1.30606	0.00496525	0.01225	-0.746692	0.0953353	0.101429	-0.781194	0.0812315	0.0977221	0.000389556	0.999303	0.999714	0.0163154	0.972407	0.96998	-0.751867	0.0931481	0.111254	0.54007	0.134498	0.278812	0.119283	0.739669	0.716741	-0.499232	0.166251	0.133038	-0.765646	0.0738456	0.100368	-0.815333	0.0572076	0.0887531	0.554634	0.195077	0.322811	-0.0897534
ENSGACG00000009017	rftn2	raftlin family member 2 [Source:ZFIN;Acc:ZDB-GENE-040426-2760]	groupXVI	17531012	17541842	-1	-0.347274	0.0584466	0.0650341	0.142647	0.428278	0.624301	-0.0681357	0.708363	0.678634	0.0313174	0.859286	0.861772	-0.22458	0.209194	0.234829	-0.227579	0.194396	0.541308	0.067699	0.717034	0.693852	0.00377563	0.983034	0.983626	-0.0530079	0.768253	0.873001	0.110372	0.532724	0.493466	-0.179399	0.317148	0.281491	0.525077	0.0116124	0.0257952	0.472306	0.0233081	0.0433798	0.375708	0.0671847	0.159595	0.0467642
ENSGACG00000008607	stat3	signal transduction and activation of transcription 3 [Source:ZFIN;Acc:ZDB-GENE-980526-68]	groupXI	5736635	5744447	1	0.286872	0.058614	0.0652249	0.00527274	0.972188	0.983723	-0.260936	0.0848118	0.0770002	0.0825789	0.536807	0.544327	-0.0652979	0.625799	0.646974	-0.0726966	0.586564	0.816972	-0.126427	0.370522	0.333484	-0.155284	0.246524	0.269149	0.104574	0.370813	0.568021	0.0382001	0.742794	0.720182	-0.175562	0.132713	0.103	0.0899296	0.569971	0.594271	0.0534968	0.735435	0.763137	0.140818	0.373254	0.498491	0.0359777
ENSGACG00000002837	sulf1	sulfatase 1 [Source:ZFIN;Acc:ZDB-GENE-030131-9242]	groupXXI	7005039	7035292	-1	-0.287212	0.0587321	0.0653623	-0.110314	0.460608	0.652086	-0.000609362	0.996777	0.996381	-0.0306244	0.859417	0.861898	-0.312937	0.073195	0.0887481	-0.865352	6.33492e-07	0.00111665	-0.16485	0.364456	0.32747	-0.156671	0.367756	0.389044	0.0231214	0.925141	0.96055	-0.103983	0.670043	0.640519	-0.547089	0.0273656	0.0249105	-0.274462	0.299436	0.330331	-0.316868	0.231512	0.286499	-0.34031	0.19713	0.325077	-0.305467
ENSGACG00000019871	vasna	vasorin a [Source:ZFIN;Acc:ZDB-GENE-050522-43]	groupIX	19817608	19819572	-1	-0.448348	0.0587635	0.0653997	-0.144359	0.536865	0.711738	-0.100676	0.668631	0.636218	0.279473	0.301535	0.310582	-0.0551655	0.83948	0.849211	-0.328642	0.221841	0.569309	-0.509674	0.07527	0.0589505	-0.402642	0.142226	0.163374	-0.543891	0.060887	0.156989	-0.134534	0.638352	0.606108	-0.246957	0.392093	0.359184	-0.0935853	0.783802	0.796885	-0.224277	0.511826	0.559346	-0.114438	0.735639	0.796833	-0.341135
ENSGACG00000010075	CCDC181	coiled-coil domain containing 181 [Source:HGNC Symbol;Acc:HGNC:28051]	groupVIII	12822398	12825221	-1	-0.567331	0.0590033	0.0656869	-0.30713	0.29475	0.490998	0.0459679	0.876667	0.862442	0.0641176	0.818223	0.821418	0.218039	0.434624	0.462356	-0.641701	0.0240547	0.231017	-0.168882	0.566094	0.534064	-0.0023306	0.993339	0.993571	-0.014379	0.973071	0.985886	-0.0326031	0.938072	0.933005	-0.0504918	0.906746	0.901565	-0.0276776	0.942961	0.946619	-0.133709	0.730346	0.75857	-0.831901	0.037726	0.109043	0.295071
ENSGACG00000006944	MTBP	MDM2 binding protein [Source:HGNC Symbol;Acc:HGNC:7417]	groupXX	7765737	7786034	-1	-0.481414	0.0590271	0.065716	0.188072	0.450245	0.64341	-0.425451	0.0906348	0.0814427	-0.648581	0.0140029	0.0170699	-0.541709	0.03996	0.0505848	-0.323761	0.217197	0.564741	-0.215703	0.44081	0.404422	-0.537187	0.0415937	0.0537333	-0.290267	0.295499	0.488692	0.233787	0.388891	0.345933	-0.220935	0.4238	0.392538	-0.30701	0.280625	0.311631	-0.104987	0.710681	0.740854	-0.291954	0.303938	0.433674	-0.10212
ENSGACG00000018319	ergic1	endoplasmic reticulum-golgi intermediate compartment (ERGIC) 1 [Source:ZFIN;Acc:ZDB-GENE-050913-75]	groupIV	12891471	12904168	1	0.244435	0.0590508	0.0657452	0.115213	0.365185	0.565237	-0.210423	0.101567	0.089628	-0.00644597	0.96527	0.965871	-0.0675608	0.649439	0.669507	0.0191213	0.897356	0.957793	-0.128437	0.410828	0.373977	-0.0100096	0.946264	0.948255	0.269805	0.0658168	0.165952	0.209097	0.149534	0.113914	-0.149585	0.307679	0.271725	0.0492883	0.760191	0.774657	-0.111647	0.490565	0.539536	0.180115	0.266566	0.397147	-0.165169
ENSGACG00000004673	snx5	sorting nexin 5 [Source:ZFIN;Acc:ZDB-GENE-040426-2857]	groupVI	5842529	5847391	1	0.415204	0.0590939	0.0657978	-0.0241747	0.91224	0.948783	-0.549568	0.0125036	0.020305	-0.307237	0.147872	0.155236	-0.171983	0.417622	0.445613	-0.295024	0.164486	0.507406	-0.281356	0.20866	0.176985	-0.335552	0.114314	0.134002	0.462917	0.0245357	0.0810104	-0.0751758	0.713923	0.688529	-0.221293	0.281616	0.245276	-0.309879	0.175661	0.206056	-0.22182	0.33207	0.388264	0.240858	0.29228	0.422427	-0.044658
ENSGACG00000016589	vap	vascular associated protein [Source:ZFIN;Acc:ZDB-GENE-090313-42]	groupIX	4587599	4591165	1	-0.389037	0.0591431	0.0658603	0.0551295	0.783185	0.872814	-0.144714	0.475665	0.433517	0.0656591	0.771227	0.775194	0.262972	0.243853	0.270797	0.42784	0.0572513	0.332651	0.0411507	0.864331	0.852646	0.0188192	0.933881	0.936359	-0.0518956	0.785989	0.883439	-0.261211	0.169923	0.132065	-0.247	0.195295	0.160268	0.195547	0.38715	0.417133	0.198695	0.379591	0.434529	0.0513271	0.819962	0.861928	-0.0736988
ENSGACG00000009274	st8sia6 (5 of 5)	ST8 alpha-N-acetyl-neuraminide alpha-2,8-sialyltransferase 6 [Source:ZFIN;Acc:ZDB-GENE-060322-9]	groupXI	6517338	6523813	-1	0.835724	0.059204	0.0659326	0.160712	0.713535	0.830059	-0.426572	0.332889	0.289683	0.179818	0.699143	0.7042	-0.208626	0.655777	0.675562	-0.573548	0.220325	0.567822	0.02353	0.961802	0.958431	0.243587	0.601049	0.616047	0.473278	0.312336	0.507226	-0.199112	0.667437	0.637671	-0.50757	0.280366	0.244018	0.267356	0.536336	0.562077	0.378801	0.381139	0.43602	-0.081978	0.848828	0.884075	-0.17635
ENSGACG00000005488	phex	phosphate regulating gene with homologues to endopeptidases on the X chromosome [Source:ZFIN;Acc:ZDB-GENE-030103-2]	groupXXI	11359656	11367398	1	1.55256	0.0594259	0.0661771	-1.05738	0.1933	0.369634	-1.26886	0.119966	0.103486	3.40324	0.000912251	0.00183375	1.39605	0.143442	0.165413	-0.75891	0.418724	0.722144	0.607612	0.543658	0.510633	2.23989	0.0221216	0.0305205	0.700617	0.275013	0.465364	-0.163121	0.798222	0.780657	-1.28788	0.04691	0.0372771	2.12583	0.0123561	0.0268714	0.715983	0.382886	0.437696	-0.486429	0.551468	0.651042	0.448309
ENSGACG00000018126	CISD3	CDGSH iron sulfur domain 3 [Source:HGNC Symbol;Acc:HGNC:27578]	groupIX	10111312	10114985	1	0.200456	0.0594486	0.066201	0.0441367	0.672526	0.804007	-0.0379748	0.719687	0.690803	-0.0580231	0.661838	0.667541	0.0528284	0.69057	0.708584	0.164537	0.214731	0.562265	-0.215914	0.125185	0.101435	0.00860139	0.948379	0.95027	0.0648677	0.553164	0.728304	-0.0180868	0.866604	0.855459	-0.0956026	0.380648	0.347209	0.0742609	0.572529	0.596725	0.0616836	0.639363	0.676145	0.204795	0.118568	0.232367	-0.156256
ENSGACG00000003768	flnbl	filamin B, like [Source:ZFIN;Acc:ZDB-GENE-031112-6]	groupXVII	1185307	1216398	-1	-0.196825	0.0594492	0.0662013	0.154649	0.13757	0.29054	-0.0100369	0.923326	0.914342	0.0483544	0.704218	0.709167	0.0948092	0.456847	0.48405	-0.0274605	0.829285	0.929163	0.20967	0.121726	0.0984306	0.127608	0.316575	0.338614	-0.143362	0.206232	0.380532	0.0940784	0.405346	0.362549	-0.129779	0.252508	0.216132	-0.0190777	0.881822	0.889279	-0.0751957	0.558044	0.601957	-0.0727404	0.570756	0.66665	0.0288152
ENSGACG00000015838	RFX7 (2 of 2)	regulatory factor X, 7 [Source:HGNC Symbol;Acc:HGNC:25777]	groupII	11510431	11517374	1	-0.196689	0.0596993	0.0665049	0.0504326	0.622666	0.771612	0.0174304	0.866566	0.851233	-0.258288	0.107067	0.113453	-0.265268	0.0987528	0.11703	-0.365188	0.0227673	0.225547	-0.0260715	0.87762	0.867045	-0.351273	0.0290365	0.0389012	-0.0815311	0.530498	0.710566	-0.0662014	0.60633	0.571638	0.173082	0.183797	0.149408	-0.268079	0.0504494	0.0743982	-0.150113	0.272517	0.328803	-0.153349	0.260333	0.39087	-0.0499039
ENSGACG00000011810	l2hgdh	L-2-hydroxyglutarate dehydrogenase [Source:ZFIN;Acc:ZDB-GENE-090319-6]	groupXV	11641806	11647233	-1	0.240059	0.0597843	0.0666095	-0.066517	0.597821	0.754867	-0.168265	0.184252	0.154073	0.0383504	0.757391	0.761585	0.0577171	0.64259	0.66294	0.152502	0.219287	0.566799	0.121425	0.357698	0.320725	-0.0301205	0.808945	0.8162	-0.0184485	0.906361	0.950519	-0.00974831	0.949988	0.945916	-0.283869	0.0698926	0.0529551	0.100455	0.569159	0.59349	-0.0586963	0.739825	0.767073	0.232144	0.187356	0.314324	0.0145867
ENSGACG00000014415			groupII	3483621	3488697	-1	1.12152	0.0599065	0.0667472	-0.14008	0.811186	0.889675	-0.358489	0.540446	0.501071	-0.837488	0.229715	0.238417	-0.57447	0.407502	0.435659	-0.986753	0.160078	0.502097	0.156279	0.829408	0.814941	-0.221771	0.747684	0.757372	0.426459	0.491647	0.678725	0.665902	0.261282	0.218667	0.73169	0.222721	0.186771	-0.855845	0.297961	0.328875	-0.464296	0.569521	0.612372	0.217074	0.789846	0.838813	-2.46634
ENSGACG00000003555	c1qc	complement component 1, q subcomponent, C chain [Source:ZFIN;Acc:ZDB-GENE-041010-51]	groupXVII	821050	827904	-1	1.19433	0.0599422	0.0667863	0.524997	0.403223	0.601638	-1.30388	0.0405133	0.0431568	-0.498357	0.376805	0.385627	-0.835339	0.140281	0.162026	-0.0752337	0.893604	0.956229	0.159709	0.789376	0.771689	-0.531505	0.346068	0.367709	0.61776	0.168884	0.329535	0.2627	0.557187	0.519346	-0.692042	0.123733	0.0953538	-0.130074	0.776343	0.78988	-0.73098	0.112285	0.155189	0.508202	0.268319	0.398885	0.0266958
ENSGACG00000016536	aga	aspartylglucosaminidase [Source:ZFIN;Acc:ZDB-GENE-040426-2311]	groupIV	2194450	2203150	1	0.284416	0.0600134	0.0668732	0.00689072	0.963258	0.978515	0.0495281	0.742675	0.71562	-0.159807	0.220491	0.229113	-0.0822767	0.528794	0.553853	0.151248	0.24411	0.590359	0.0165515	0.904773	0.896519	-0.00933879	0.942919	0.945012	0.138528	0.305036	0.49924	-0.0190964	0.886709	0.87732	-0.117737	0.383947	0.350666	-0.332678	0.0376565	0.0595837	-0.277221	0.0830407	0.120563	0.0475451	0.766582	0.820839	0.0100751
ENSGACG00000015863	FAM65A (2 of 2)	family with sequence similarity 65, member A [Source:HGNC Symbol;Acc:HGNC:25836]	groupII	11605084	11609951	-1	0.255343	0.0600785	0.0669489	-0.0305869	0.82097	0.895486	-0.180657	0.182167	0.152334	-0.0343972	0.788963	0.792689	-0.278868	0.0309648	0.0399341	-0.394701	0.00215099	0.0765677	-0.14853	0.274012	0.238826	-0.0283291	0.825898	0.83258	0.0564498	0.636768	0.789204	-0.0345785	0.771699	0.751712	-0.0209256	0.861027	0.853342	0.0132422	0.906114	0.912108	0.0165573	0.88278	0.895247	-0.00929622	0.933903	0.949194	0.0632111
ENSGACG00000005377	and1	actinodin1 [Source:ZFIN;Acc:ZDB-GENE-030131-9105]	groupXXI	11194757	11199747	1	0.477779	0.0601339	0.0670197	-0.309963	0.211944	0.39339	-0.279533	0.263891	0.223802	0.533012	0.134406	0.141453	0.347173	0.330539	0.359162	0.743245	0.0367722	0.27664	0.214454	0.568906	0.537007	0.460612	0.196117	0.218532	0.59002	0.0188183	0.0664098	-0.425444	0.0830997	0.0598675	-0.537737	0.0316509	0.0276029	0.294611	0.43878	0.467591	0.360637	0.343841	0.399836	1.02807	0.00757525	0.0371216	0.235229
ENSGACG00000015958	irf8	interferon regulatory factor 8 [Source:ZFIN;Acc:ZDB-GENE-040718-367]	groupII	12097880	12101467	-1	1.2187	0.060246	0.0671465	0.024401	0.969575	0.982203	-1.81933	0.00578722	0.0132952	-0.680672	0.27645	0.2855	-0.465667	0.455427	0.482675	0.126758	0.838672	0.933148	0.221453	0.7381	0.716421	-1.00964	0.108394	0.127654	1.02488	0.0713257	0.175706	-0.205746	0.714709	0.689399	-1.55048	0.00704906	0.0110874	-0.481712	0.420935	0.45015	-0.463207	0.438925	0.491117	1.09543	0.0698634	0.163792	0.263132
ENSGACG00000007750			groupV	9715934	9724579	1	0.990226	0.0602687	0.0671736	-0.105188	0.840385	0.906915	-1.15683	0.0287131	0.0339822	-1.28568	0.012643	0.0155754	-1.01509	0.0476441	0.0596087	0.0185789	0.97079	0.988032	-0.0133306	0.980232	0.978468	-1.55739	0.00270908	0.00511325	0.549494	0.153215	0.306895	-0.408914	0.287232	0.244201	-0.293708	0.44441	0.414171	-1.16493	0.0153285	0.0311052	-0.646501	0.174483	0.225485	0.344978	0.467523	0.581101	-0.0183449
ENSGACG00000013498	tcte1	t-complex-associated-testis-expressed 1 [Source:ZFIN;Acc:ZDB-GENE-120406-12]	groupXVIII	15773590	15776151	1	0.556943	0.060344	0.0672593	0.0787198	0.783882	0.873244	-0.0701126	0.81316	0.792518	-0.12986	0.711635	0.716464	0.324474	0.352911	0.381575	-0.395103	0.261577	0.605964	-0.540785	0.143646	0.117736	0.083484	0.811921	0.819093	NA	NA	NA	NA	NA	NA	NA	NA	NA	-0.205501	0.584295	0.60798	0.0589982	0.874577	0.887875	0.203577	0.588249	0.680745	-0.0759839
ENSGACG00000015861			groupII	11602044	11603258	-1	0.281149	0.060403	0.0673253	0.0944341	0.525672	0.703448	-0.236569	0.112596	0.0979488	0.0842558	0.54334	0.55078	0.0191614	0.890422	0.897198	0.0554641	0.689013	0.866803	0.160541	0.274264	0.239064	0.276478	0.0462131	0.0590776	0.121931	0.358014	0.555175	0.0842398	0.523651	0.483961	-0.155647	0.240354	0.204078	0.150536	0.217637	0.248413	-0.0126231	0.917823	0.926563	0.117485	0.334869	0.463043	0.170041
ENSGACG00000002343	ppa1a	pyrophosphatase (inorganic) 1a [Source:ZFIN;Acc:ZDB-GENE-040426-1695]	groupV	782744	786166	1	1.3011	0.0605494	0.0675007	-0.139985	0.837615	0.905274	-1.52729	0.0279415	0.0333638	-0.614211	0.174369	0.182251	-0.11654	0.795028	0.807341	0.993871	0.0297598	0.253055	-0.0541587	0.909928	0.902081	-0.793435	0.0816279	0.0987678	NA	NA	NA	NA	NA	NA	NA	NA	NA	-2.40121	0.00415157	0.0134425	-1.07674	0.177337	0.228624	-0.029547	0.97094	0.977636	-2.90849
ENSGACG00000016017	sox10 (2 of 2)	SRY-box containing gene 10 [Source:ZFIN;Acc:ZDB-GENE-011207-1]	groupIX	839980	842646	1	-0.205346	0.0606975	0.0676749	0.0656274	0.545239	0.717849	0.0886477	0.416498	0.373027	0.10577	0.419848	0.428338	-0.165015	0.211105	0.236852	-0.225588	0.0856663	0.39201	-0.225369	0.104265	0.0832755	-0.0889516	0.4996	0.517947	-0.286704	0.0475338	0.131702	-0.0817638	0.568611	0.531359	0.0278422	0.847516	0.839179	-0.0149201	0.940333	0.944136	-0.267055	0.181856	0.233548	-0.232988	0.241648	0.371965	-0.2057
ENSGACG00000014057	zfand2a	zinc finger, AN1-type domain 2A [Source:ZFIN;Acc:ZDB-GENE-040426-1596]	groupXI	14164745	14167839	-1	0.229114	0.0607266	0.0677099	0.0367977	0.761698	0.859777	-0.0162829	0.893472	0.881102	0.0817091	0.499427	0.507239	0.301265	0.0127748	0.0175381	0.247924	0.0404107	0.287851	-0.0597035	0.64093	0.612778	0.121888	0.314359	0.336414	0.16429	0.162355	0.320201	0.0837083	0.473599	0.432107	-0.0578608	0.622506	0.602518	0.0192158	0.880762	0.888283	0.09423	0.461813	0.512663	0.200107	0.118047	0.231677	-0.182764
ENSGACG00000000047			scaffold_757	3578	5158	1	0.854916	0.0607367	0.067723	0.349746	0.436357	0.631433	-0.147547	0.744363	0.717449	0.105335	0.814376	0.81767	0.511355	0.2543	0.281605	0.163539	0.715985	0.879223	0.850194	0.0782855	0.0614464	0.227659	0.611931	0.626606	0.735059	0.221672	0.400587	0.633377	0.289667	0.246592	-0.158145	0.791824	0.780716	-0.420154	0.383829	0.413856	0.303682	0.527478	0.573849	0.149484	0.757414	0.81373	0.390526
ENSGACG00000007232	lck	lymphocyte-specific protein tyrosine kinase [Source:ZFIN;Acc:ZDB-GENE-040617-1]	groupXV	4137556	4147913	-1	0.915442	0.0607396	0.0677266	0.306401	0.529917	0.706592	-0.843222	0.0852125	0.0773119	-0.348425	0.507134	0.514883	-0.466521	0.37531	0.403871	0.37764	0.471974	0.754565	-0.123615	0.823947	0.80908	-0.640034	0.225113	0.247741	0.720066	0.235029	0.417431	-0.436775	0.471278	0.429726	-0.609435	0.318506	0.282878	0.0298678	0.962126	0.964562	-0.0769197	0.902718	0.913047	1.543	0.0165635	0.0630625	-0.585319
ENSGACG00000017970	mamdc2b	MAM domain containing 2b [Source:ZFIN;Acc:ZDB-GENE-091117-16]	groupXIV	10665556	10674150	1	0.806	0.0608204	0.0678206	0.235141	0.576692	0.740287	-0.29482	0.487385	0.445623	0.377706	0.441431	0.449749	-0.434609	0.383829	0.412283	0.0303896	0.950444	0.979727	-0.509306	0.321308	0.284797	-0.122868	0.804093	0.811556	0.240969	0.54223	0.719783	0.160165	0.684362	0.656131	-0.0781082	0.843155	0.834614	0.332258	0.268335	0.29935	0.422571	0.159368	0.208854	-0.110907	0.710717	0.777418	-0.257914
ENSGACG00000016039	CCDC39	coiled-coil domain containing 39 [Source:HGNC Symbol;Acc:HGNC:25244]	groupIII	9212884	9217497	-1	-0.31072	0.0608657	0.0678738	0.291731	0.0775745	0.186303	0.0568076	0.73061	0.702573	0.123685	0.514638	0.522306	0.292639	0.123413	0.143903	0.180361	0.341735	0.669857	0.310998	0.123202	0.0997134	0.197972	0.297302	0.319578	-0.296797	0.0938549	0.213982	0.337234	0.0564591	0.0406258	-0.0517927	0.76938	0.75713	-0.180828	0.397138	0.426849	0.00747632	0.972048	0.974994	0.0871547	0.682866	0.755635	0.382952
ENSGACG00000016199	adpgk2	ADP-dependent glucokinase 2 [Source:ZFIN;Acc:ZDB-GENE-090609-3]	groupII	13761429	13765545	-1	0.234715	0.0608839	0.0678983	0.00137888	0.991146	0.994814	-0.0661772	0.595452	0.558785	0.0234115	0.855526	0.85807	-0.101208	0.433212	0.460964	-0.418902	0.00118247	0.0569855	-0.290487	0.0328005	0.0253626	-0.28622	0.0272474	0.0367615	0.137023	0.24936	0.434996	-0.0443941	0.706718	0.680574	0.0840498	0.479352	0.451111	0.0671286	0.579781	0.603678	0.0364876	0.763634	0.788483	-0.172426	0.154112	0.276309	-0.149233
ENSGACG00000001072	si:ch211-191j22.3	si:ch211-191j22.3 [Source:ZFIN;Acc:ZDB-GENE-030131-4242]	scaffold_150	26205	28058	-1	0.20055	0.0609194	0.0679375	0.0092211	0.930536	0.959471	-0.171628	0.106012	0.0929658	-0.0840725	0.494164	0.502017	0.183609	0.135146	0.15648	0.232709	0.0590732	0.336942	0.173661	0.184094	0.154298	-0.257647	0.0367293	0.0480409	0.128503	0.249155	0.434753	0.133501	0.227358	0.185674	-0.194498	0.0797473	0.0601217	-0.00629585	0.961078	0.963593	0.0822837	0.52344	0.570109	0.216079	0.0945576	0.200025	0.00777068
ENSGACG00000006100	sox2	SRY-box containing gene 2 [Source:ZFIN;Acc:ZDB-GENE-030909-1]	groupVIII	6157588	6158556	1	-0.202608	0.0609562	0.0679824	0.103784	0.334286	0.53374	0.110319	0.306069	0.263643	0.133503	0.207353	0.215845	0.234286	0.0270062	0.035158	-0.150438	0.155372	0.49631	0.0207538	0.853237	0.840694	0.0677489	0.522952	0.5406	-0.198401	0.10052	0.225002	0.0593433	0.621574	0.588015	0.0574853	0.633851	0.614503	0.0213897	0.836234	0.846339	0.126003	0.223099	0.277656	-0.0837372	0.41791	0.538276	0.0660942
ENSGACG00000012159			groupXVIII	13275669	13276914	1	-1.31783	0.0609662	0.0679966	-0.837618	0.225681	0.41042	0.317392	0.646443	0.612708	-0.595322	0.397004	0.405719	1.46233	0.0394524	0.049994	0.251794	0.718549	0.880408	1.39374	0.072554	0.0567332	0.765108	0.275093	0.29753	-0.903226	0.13665	0.282093	-0.476866	0.428831	0.386321	-0.0747602	0.901315	0.895778	-0.205405	0.800803	0.812921	1.67622	0.0441675	0.0719518	-0.17976	0.82508	0.865857	1.87034
ENSGACG00000006149	CDO1	cysteine dioxygenase type 1 [Source:HGNC Symbol;Acc:HGNC:1795]	groupXIII	4621043	4625012	-1	0.701357	0.0610041	0.0680378	0.145722	0.695708	0.818849	-1.0418	0.0056284	0.0131022	-0.760972	0.066433	0.0717934	-0.553122	0.180949	0.205248	-0.453044	0.272713	0.615607	-0.134719	0.757514	0.737323	-1.07552	0.00991016	0.0150377	0.6154	0.0327404	0.100408	0.0663057	0.817249	0.801516	-0.650776	0.0241036	0.0228746	-0.309343	0.432488	0.461482	-0.287745	0.465268	0.515911	0.669186	0.0906253	0.194518	0.223495
ENSGACG00000007820	zgc:92313	zgc:92313 [Source:ZFIN;Acc:ZDB-GENE-040718-339]	groupV	9767169	9769690	-1	1.89672	0.0610095	0.0680442	-1.97237	0.0523663	0.135367	-1.3745	0.174266	0.145851	0.414478	0.63317	0.639274	0.710431	0.413936	0.441989	0.889787	0.301926	0.639554	0.28948	0.754152	0.733689	-0.72833	0.413173	0.433576	NA	NA	NA	NA	NA	NA	NA	NA	NA	NA	NA	NA	NA	NA	NA	NA	NA	NA	NA
ENSGACG00000017015	mbnl3	muscleblind-like 3 (Drosophila) [Source:ZFIN;Acc:ZDB-GENE-081002-3]	groupIV	5360379	5367647	1	-0.258322	0.0610856	0.0681373	-0.00552341	0.967421	0.980945	0.0790332	0.564039	0.525757	-0.0996805	0.660587	0.666311	-0.306005	0.180531	0.204803	-0.96779	2.21555e-05	0.00701053	-0.220361	0.357323	0.320353	-0.338484	0.13881	0.159769	-0.150895	0.275635	0.46609	0.0607524	0.65693	0.626255	0.433968	0.00171792	0.00573125	-0.162077	0.365635	0.395956	-0.00376466	0.983209	0.984981	-0.478858	0.00719349	0.0358383	-0.0818055
ENSGACG00000013954	SFT2D2 (1 of 2)	SFT2 domain containing 2 [Source:HGNC Symbol;Acc:HGNC:25140]	groupVIII	18065763	18067309	1	0.798327	0.0612568	0.0683303	-0.412338	0.325091	0.524048	0.478748	0.259058	0.219369	0.162549	0.687291	0.692567	0.0308451	0.939619	0.943414	0.357018	0.387325	0.701728	0.0664914	0.878962	0.868504	0.32574	0.421119	0.441422	0.50809	0.268351	0.457635	-0.786641	0.0830366	0.0598183	0.496265	0.273697	0.237359	-0.166244	0.722649	0.739165	-0.16159	0.729894	0.758168	-0.163022	0.736372	0.797401	0.279721
ENSGACG00000001179	prkar2ab	protein kinase, cAMP-dependent, regulatory, type II, alpha, B [Source:ZFIN;Acc:ZDB-GENE-040426-2427]	scaffold_27	3271022	3275260	-1	0.696396	0.061285	0.0683656	-0.364384	0.32071	0.519391	0.334238	0.363292	0.319682	0.552172	0.0723764	0.0779182	0.342765	0.266117	0.293747	0.417345	0.173383	0.5179	1.00044	0.00251327	0.00201608	0.593683	0.05348	0.0673983	0.550361	0.180465	0.345756	-0.394038	0.332695	0.289465	0.067781	0.867696	0.860328	0.0900498	0.810125	0.821678	-0.095159	0.800246	0.821272	0.245546	0.513137	0.619437	1.04
ENSGACG00000001132			scaffold_129	59571	61558	1	-0.319582	0.0615109	0.0686299	0.0993882	0.557277	0.726518	-0.142723	0.401713	0.358138	0.190649	0.325713	0.334751	-0.0571607	0.769201	0.782985	0.211241	0.276695	0.618988	0.407894	0.0481115	0.037225	-0.293147	0.133744	0.15449	-0.0552997	0.757194	0.866445	0.115511	0.515588	0.475549	-0.0158088	0.929741	0.925788	0.042437	0.832145	0.842471	-0.0340005	0.865337	0.879631	0.0740226	0.710619	0.777343	0.0788489
ENSGACG00000010301			groupXI	8127608	8129632	-1	1.33251	0.06153	0.068653	0.884037	0.222015	0.405902	-1.77192	0.0148134	0.0224237	-0.72566	0.340944	0.349964	-0.796629	0.296823	0.325057	0.496117	0.513196	0.777976	-0.535373	0.503662	0.469038	-0.791239	0.300172	0.322398	NA	NA	NA	NA	NA	NA	NA	NA	NA	-0.432594	0.45948	0.487729	-0.205544	0.724291	0.753149	1.38718	0.0203069	0.0722761	-0.42934
ENSGACG00000013216			groupXVIII	15307548	15316206	-1	0.858214	0.0616165	0.0687583	0.867405	0.0590897	0.149693	-0.747619	0.103547	0.0911078	-0.640939	0.127527	0.134408	-0.808774	0.0555618	0.0687008	0.305199	0.466846	0.751535	0.321548	0.47114	0.435426	-1.02784	0.0155304	0.022266	1.01292	0.0291357	0.0921003	0.847318	0.0670351	0.0481634	-0.520578	0.261047	0.224665	-0.538177	0.214013	0.244785	-0.638014	0.141706	0.189026	0.811677	0.0623744	0.151968	0.751946
ENSGACG00000015686	hfm1	HFM1, ATP-dependent DNA helicase homolog (S. cerevisiae) [Source:ZFIN;Acc:ZDB-GENE-061207-43]	groupIII	8891124	8899057	-1	-0.311346	0.0616615	0.0688081	-0.0280977	0.864514	0.921116	0.135939	0.412249	0.368742	0.121425	0.548993	0.556367	0.0618952	0.760684	0.774963	0.0747186	0.712556	0.877654	0.266737	0.217301	0.185044	0.150528	0.458131	0.477582	-0.18983	0.306552	0.500902	0.0429336	0.816224	0.800404	-0.0501498	0.787727	0.776437	0.0611579	0.766464	0.780549	0.0779676	0.705072	0.735752	-0.12947	0.52852	0.632201	0.153748
ENSGACG00000000049	rasgef1ba	RasGEF domain family, member 1Ba [Source:ZFIN;Acc:ZDB-GENE-030131-5783]	scaffold_520	3363	14763	-1	0.280366	0.0616954	0.0688503	-0.0255464	0.864293	0.920985	-0.0563644	0.706757	0.676901	-0.0849925	0.670846	0.676375	-0.0589608	0.768267	0.782102	0.0482265	0.80939	0.920589	0.0494017	0.815444	0.799858	0.118286	0.554209	0.570843	0.151108	0.409667	0.605628	-0.00106539	0.995357	0.994994	0.25508	0.164178	0.131139	0.0286216	0.859168	0.867876	0.0752484	0.640895	0.677567	0.268702	0.0957416	0.201666	0.0384134
ENSGACG00000011006	fscn2a	fascin homolog 2, actin-bundling protein, retinal (Strongylocentrotus purpuratus) a [Source:ZFIN;Acc:ZDB-GENE-110901-1]	groupXI	9024039	9028104	1	1.29151	0.0620365	0.0692526	-0.084435	0.901626	0.942666	-2.42864	0.000641333	0.00355374	-0.196465	0.783991	0.787778	1.08988	0.126104	0.146825	-0.976428	0.179961	0.525422	0.737243	0.344766	0.3079	0.221435	0.756075	0.765404	NA	NA	NA	NA	NA	NA	NA	NA	NA	NA	NA	NA	NA	NA	NA	NA	NA	NA	NA
ENSGACG00000002357	MYO1G	myosin IG [Source:HGNC Symbol;Acc:HGNC:13880]	groupX	1935507	1963916	-1	1.16297	0.0621647	0.0694042	0.442532	0.473886	0.663094	-1.71354	0.00673138	0.0144293	-0.774001	0.165728	0.173456	-0.635171	0.254393	0.281699	-0.00769586	0.988939	0.995462	0.226836	0.700679	0.676357	-0.971768	0.0829418	0.100194	0.84869	0.0603464	0.155983	0.0584473	0.896331	0.887706	-0.77881	0.0844804	0.0637036	-0.611895	0.201906	0.232549	-0.46012	0.336423	0.392582	0.503707	0.293429	0.423528	0.342981
ENSGACG00000003476	rps19	ribosomal protein S19 [Source:ZFIN;Acc:ZDB-GENE-040426-1716]	groupXX	819864	824313	-1	0.175573	0.0623785	0.0696551	-0.0302175	0.747857	0.851306	0.00645817	0.945294	0.93878	-0.0627912	0.635761	0.641824	0.125717	0.343	0.371645	0.160526	0.225975	0.573318	0.0705849	0.615993	0.586434	-0.0675642	0.610372	0.625106	0.181575	0.0947412	0.215443	0.0603533	0.578042	0.541389	-0.159161	0.142846	0.111882	0.0524889	0.707085	0.724509	0.0502331	0.71913	0.748511	0.142121	0.309002	0.438553	-0.125581
ENSGACG00000010375			groupXIII	10704836	10708208	-1	-0.401015	0.062488	0.069781	-0.149279	0.483923	0.671215	-0.0719239	0.737485	0.710018	-0.0242742	0.911541	0.913155	-0.264802	0.227771	0.254159	-0.301397	0.169633	0.513514	-0.259881	0.261593	0.226885	-0.0829141	0.705002	0.716322	-0.579892	0.0158226	0.0583335	-0.243512	0.306771	0.263504	-0.109756	0.647359	0.628862	0.123964	0.599401	0.622311	0.0415791	0.860243	0.875061	-0.0661235	0.778726	0.830181	-0.215804
ENSGACG00000002632	epcam	epithelial cell adhesion molecule [Source:ZFIN;Acc:ZDB-GENE-040426-2209]	groupVI	1052768	1056426	1	1.50575	0.0626922	0.070029	-0.725827	0.36075	0.560847	-0.0894125	0.910485	0.9	0.268546	0.663822	0.669462	1.07634	0.083938	0.100748	-0.282115	0.647342	0.847107	-0.444265	0.492395	0.457368	-0.418788	0.50044	0.518759	-0.40978	0.615323	0.77423	-3.64984	4.78779e-05	0.000730897	1.69079	0.0421734	0.0341958	-2.41462	0.00926682	0.0222147	-1.56801	0.0818035	0.119078	-1.00287	0.264462	0.395047	-0.440851
ENSGACG00000008008			groupXV	5346398	5347976	-1	1.37198	0.0630619	0.0704749	-0.973884	0.177236	0.348314	-1.53969	0.0363142	0.0399196	NA	NA	NA	NA	NA	NA	NA	NA	NA	NA	NA	NA	NA	NA	NA	NA	NA	NA	NA	NA	NA	NA	NA	NA	NA	NA	NA	NA	NA	NA	NA	NA	NA	NA
ENSGACG00000008290	abhd5b	abhydrolase domain containing 5b [Source:ZFIN;Acc:ZDB-GENE-110411-277]	groupX	12769315	12772436	-1	0.424668	0.0632627	0.0707054	0.235205	0.297108	0.493617	0.0832024	0.713289	0.683933	0.546195	0.00473488	0.00654711	0.860028	8.54852e-06	0.000153341	0.4854	0.0107246	0.162078	0.205774	0.308115	0.271912	0.910202	2.43e-06	0.000103058	0.298938	0.290472	0.483016	0.284597	0.310637	0.26744	-0.254775	0.366225	0.332168	-0.0161099	0.941017	0.94478	0.344702	0.112045	0.154904	0.226074	0.296167	0.426174	0.260666
ENSGACG00000010334	si:dkey-27c15.3 (2 of 2)	si:dkey-27c15.3 [Source:ZFIN;Acc:ZDB-GENE-060503-728]	groupX	15441448	15447087	-1	0.268844	0.0634175	0.070884	-0.142047	0.323131	0.521982	0.0641419	0.656855	0.623746	0.135462	0.336435	0.34545	0.0196566	0.889409	0.896242	-0.371848	0.00798837	0.141964	0.0195073	0.895546	0.886442	0.188238	0.182052	0.204301	0.281161	0.0302864	0.094789	-0.0723466	0.573619	0.536656	0.0800702	0.537447	0.512601	-0.114335	0.417075	0.446395	-0.233216	0.0985809	0.139005	-0.376874	0.00737136	0.0364371	-0.0382272
ENSGACG00000009398	arhgap23a	Rho GTPase activating protein 23a [Source:ZFIN;Acc:ZDB-GENE-121019-1]	groupXI	6641989	6651146	1	-0.25542	0.0634622	0.0709399	0.0303756	0.824954	0.897837	0.0664804	0.628882	0.594136	0.076295	0.663334	0.66899	-0.111367	0.52544	0.550627	-0.340305	0.0524098	0.320793	-0.120095	0.517481	0.483352	0.110376	0.52895	0.546415	0.00774815	0.981099	0.990089	-0.100995	0.757	0.735661	-0.0347552	0.915447	0.91072	-0.474998	0.143943	0.173828	-0.522356	0.108314	0.150538	-0.415478	0.200509	0.328721	-0.442861
ENSGACG00000008499	spaw	southpaw [Source:ZFIN;Acc:ZDB-GENE-030219-1]	groupXIII	8574973	8576867	-1	-0.513398	0.0636233	0.0711345	-0.145295	0.595766	0.753474	0.3045	0.267933	0.227569	0.0677055	0.821875	0.825004	0.229523	0.445244	0.472766	0.773966	0.010624	0.161378	0.68847	0.0334712	0.0258677	0.0576047	0.848213	0.853993	-0.356149	0.161594	0.319107	-0.0499051	0.843681	0.830438	0.0693847	0.785223	0.773808	0.133171	0.670238	0.689633	0.15849	0.61234	0.651578	0.50171	0.109293	0.220135	0.280807
ENSGACG00000017906	bdh2	3-hydroxybutyrate dehydrogenase, type 2 [Source:ZFIN;Acc:ZDB-GENE-050417-343]	groupIX	8905883	8910044	1	0.278931	0.0636338	0.0711472	-0.102281	0.491178	0.676984	-0.0979938	0.513575	0.472927	-0.072112	0.723435	0.728092	0.200557	0.324824	0.353384	-0.213895	0.293832	0.63309	-0.043627	0.839442	0.825724	0.00924491	0.963843	0.96518	0.239611	0.271215	0.460974	0.100256	0.642857	0.611003	-0.133894	0.538421	0.513644	0.0847593	0.699506	0.717348	0.208167	0.342981	0.399005	-0.0705695	0.747615	0.806123	-0.00200281
ENSGACG00000006737	s1pr5a	sphingosine-1-phosphate receptor 5a [Source:ZFIN;Acc:ZDB-GENE-041114-188]	groupXI	3414199	3415326	-1	-0.406725	0.0636746	0.0711927	0.145675	0.500648	0.684429	-0.153247	0.481005	0.439041	0.120672	0.66481	0.670423	-0.0528784	0.849947	0.859072	-0.318794	0.250823	0.596438	-0.182916	0.535708	0.502319	-0.193263	0.490306	0.508876	-0.523372	0.0563783	0.148647	0.161253	0.551619	0.513438	-0.376382	0.168305	0.134907	-0.300889	0.416977	0.446302	-0.227808	0.538598	0.584104	0.0130244	0.971813	0.978299	-0.591809
ENSGACG00000020209	cxadr	coxsackie virus and adenovirus receptor [Source:ZFIN;Acc:ZDB-GENE-020814-2]	groupVII	13593320	13606871	1	-0.219988	0.0636864	0.0712064	-0.121965	0.296215	0.492621	0.079763	0.498404	0.457061	-0.0318779	0.853315	0.855886	-0.167775	0.333163	0.36177	-0.631629	0.00025184	0.0257796	-0.487879	0.00714562	0.00555368	-0.226738	0.191483	0.21383	-0.32029	0.0669259	0.167925	-0.195578	0.25622	0.213692	0.0866002	0.620415	0.600311	-0.157939	0.486208	0.513647	-0.234557	0.30176	0.358187	-0.302464	0.181859	0.308167	-0.314807
ENSGACG00000013343	kif6	kinesin family member 6 [Source:ZFIN;Acc:ZDB-GENE-061027-130]	groupXV	16060023	16103339	-1	-0.292885	0.0637332	0.0712581	0.128958	0.40468	0.602979	0.0190601	0.903361	0.892114	-0.0767306	0.666375	0.671963	-0.04757	0.789858	0.802457	-0.211909	0.234243	0.58119	0.100217	0.595032	0.564446	-0.0983044	0.582219	0.597864	0.172306	0.466865	0.657577	0.0391279	0.867668	0.85663	0.094771	0.691165	0.674948	-0.240468	0.266443	0.297448	-0.172832	0.424088	0.47705	0.142379	0.507697	0.614923	0.336936
ENSGACG00000013991	shisa9b	shisa homolog 9b [Source:ZFIN;Acc:ZDB-GENE-081022-105]	groupXI	13753116	13763273	1	-0.368592	0.0637908	0.0713223	-0.0277218	0.887433	0.934443	0.1717	0.38308	0.339451	0.131104	0.55344	0.560798	-0.155668	0.485848	0.51231	-0.41016	0.0626128	0.345077	-0.112785	0.629951	0.601178	-0.17121	0.443787	0.463589	-0.263611	0.238451	0.421669	-0.0675507	0.760248	0.739171	-0.170269	0.446438	0.41629	-0.133804	0.584263	0.607948	-0.249579	0.308379	0.364773	-0.569396	0.019562	0.0704802	0.262032
ENSGACG00000000193			scaffold_198	54786	56486	1	1.32841	0.0638333	0.0713723	0.673637	0.335144	0.534649	-1.7011	0.0182728	0.0254276	0.867757	0.234582	0.243313	1.20477	0.100015	0.118432	1.5052	0.041509	0.291118	-0.260816	0.731613	0.709441	0.618065	0.396724	0.417485	1.61114	0.025053	0.0822965	0.944802	0.170709	0.132775	-1.03532	0.138653	0.108179	0.344237	0.626599	0.648198	0.804484	0.256656	0.312572	1.57112	0.0312346	0.0962605	-0.630283
ENSGACG00000016074	kcnt1	potassium channel, subfamily T, member 1 [Source:ZFIN;Acc:ZDB-GENE-091231-1]	groupXIV	3048748	3068650	1	0.242919	0.0639069	0.0714571	0.0385537	0.767974	0.863606	0.127906	0.328404	0.285262	0.276212	0.051512	0.0564414	-0.0155239	0.912966	0.918304	0.240299	0.0898176	0.399559	-0.0260654	0.862076	0.85022	0.159618	0.260799	0.283381	0.14562	0.296339	0.48961	-0.000675333	0.996133	0.995832	0.0172009	0.901801	0.896288	0.0144521	0.929857	0.934409	-0.048035	0.769876	0.794052	0.0413668	0.801027	0.847393	0.0833686
ENSGACG00000015528			groupIII	8423158	8424352	-1	1.49979	0.0639955	0.0715645	0.396921	0.620932	0.770449	-2.21124	0.00714501	0.0148987	0.0799761	0.916351	0.917879	0.307168	0.686716	0.704898	0.199322	0.793372	0.913663	0.570025	0.482687	0.447284	-0.433029	0.570874	0.586942	1.53002	0.0509438	0.138348	-0.420213	0.583867	0.547653	-2.71569	0.000784159	0.00426293	-0.300582	0.670187	0.689585	0.173033	0.806023	0.826479	1.75761	0.0157173	0.0608857	-0.0728527
ENSGACG00000009671	DNASE2B	deoxyribonuclease II beta [Source:HGNC Symbol;Acc:HGNC:28875]	groupVIII	12463843	12466855	1	1.0121	0.0640101	0.0715828	0.311998	0.565073	0.732072	-1.30316	0.0178298	0.025055	-1.07268	0.0143774	0.0174734	-0.922609	0.0347037	0.0444194	0.0888754	0.837525	0.932661	0.360048	0.435676	0.399199	-1.19676	0.00649439	0.0104495	0.500383	0.231125	0.412563	0.334731	0.422432	0.379821	-0.635388	0.130207	0.100857	-0.518106	0.254096	0.285017	-0.740813	0.104111	0.145602	0.359618	0.429241	0.548106	0.00645917
ENSGACG00000003582	tnfsf13b	tumor necrosis factor (ligand) superfamily, member 13b [Source:ZFIN;Acc:ZDB-GENE-080204-44]	groupXVI	8023067	8024372	-1	1.5154	0.0640185	0.0715929	0.668599	0.408873	0.606835	-2.31738	0.00578557	0.0132932	-0.844681	0.277907	0.286965	-0.363186	0.638491	0.659033	-0.208459	0.78689	0.910847	0.56005	0.496921	0.462065	-0.676415	0.383448	0.404446	1.37151	0.0583473	0.152337	0.613261	0.392242	0.349306	-2.06483	0.00561997	0.00983484	-0.581481	0.437813	0.466645	-0.596033	0.426753	0.479555	1.48869	0.0510789	0.133186	0.589865
ENSGACG00000003680	si:dkey-33b17.3	si:dkey-33b17.3 [Source:ZFIN;Acc:ZDB-GENE-030616-171]	groupXVII	1117113	1119770	-1	1.04431	0.0641243	0.0717188	0.435994	0.436034	0.631143	-0.894658	0.111594	0.0971812	-1.06288	0.0391179	0.0436436	-0.95762	0.0626059	0.0767809	-0.537004	0.293607	0.632902	0.659534	0.227195	0.194234	-0.820416	0.10956	0.128911	0.782976	0.11527	0.248852	0.251521	0.609644	0.575169	-0.518574	0.296318	0.260141	-0.820041	0.106012	0.134671	-1.02771	0.043722	0.0713682	-0.112624	0.823416	0.864589	0.381433
ENSGACG00000004616	chn1	chimerin (chimaerin) 1 [Source:ZFIN;Acc:ZDB-GENE-040426-1934]	groupXVI	9964094	9973198	1	0.185457	0.0642219	0.0718292	0.100131	0.316948	0.51535	0.145453	0.146278	0.123694	0.353904	0.00740377	0.00968097	0.348557	0.00835818	0.0118912	0.291924	0.0270584	0.242953	0.0676191	0.629254	0.600446	0.343804	0.00928755	0.0142051	0.272204	0.0573321	0.150436	0.114667	0.422711	0.380097	-0.012957	0.927847	0.923764	0.67937	8.71246e-06	0.000490953	0.646948	2.27507e-05	0.00068541	0.285189	0.0609254	0.149624	0.0920438
ENSGACG00000004834			groupXXI	10269347	10328957	1	-0.240498	0.0643313	0.0719538	0.118579	0.354024	0.554089	0.165095	0.201322	0.168328	0.0954362	0.501424	0.509223	-0.0619423	0.664976	0.68432	0.18969	0.178924	0.524246	-0.0266441	0.85915	0.847048	0.131534	0.355295	0.376786	-0.247479	0.255975	0.442961	-0.00516986	0.980937	0.979391	0.224332	0.302949	0.266901	0.220016	0.181102	0.211532	0.0138268	0.93324	0.940314	-0.11282	0.491381	0.60128	0.0843
ENSGACG00000001422	NMI	N-myc (and STAT) interactor [Source:HGNC Symbol;Acc:HGNC:7854]	groupXVI	25886	40821	-1	0.531622	0.0643691	0.0719953	0.0678332	0.812309	0.89033	-0.557269	0.052175	0.0521648	-0.105889	0.753736	0.757976	-0.250227	0.458936	0.486081	0.20042	0.552496	0.799273	0.134119	0.708178	0.684366	-0.305466	0.366174	0.387482	0.537193	0.0780836	0.187414	0.0388588	0.897917	0.889404	-0.500228	0.100517	0.0761827	-0.14406	0.66093	0.680844	-0.395315	0.229677	0.284585	0.581631	0.0772502	0.175092	0.114203
ENSGACG00000017079			groupIV	5548883	5549972	-1	0.533176	0.0644258	0.0720643	-0.0731211	0.799095	0.882398	-0.653953	0.0232053	0.0295595	-0.328598	0.282731	0.291771	-0.477824	0.118943	0.139062	0.427377	0.163047	0.505691	0.260626	0.423029	0.386351	-0.272653	0.372653	0.393847	0.370501	0.0342324	0.103753	-0.14637	0.401274	0.358421	-0.13597	0.436185	0.405517	-0.227319	0.288024	0.319005	-0.178426	0.404252	0.458159	0.338124	0.114567	0.227125	-0.126397
ENSGACG00000009382	cthl	cystathionase (cystathionine gamma-lyase), like [Source:ZFIN;Acc:ZDB-GENE-040905-3]	groupVIII	11792519	11801115	1	0.20536	0.0645155	0.0721704	-0.0861133	0.435382	0.630568	-0.0680475	0.538997	0.499549	0.00941572	0.924135	0.925551	0.0149443	0.880056	0.887448	0.0380715	0.700935	0.872335	0.0308921	0.768095	0.748717	-0.0261166	0.792146	0.80008	0.142055	0.175853	0.339377	-0.113561	0.275743	0.232845	-0.0543715	0.604635	0.583662	0.0265622	0.813347	0.824731	-0.0919788	0.414213	0.467675	-0.0406415	0.717876	0.783012	-0.0940557
ENSGACG00000001376	trdmt1 (1 of 2)	tRNA aspartic acid methyltransferase 1 [Source:ZFIN;Acc:ZDB-GENE-041008-138]	scaffold_194	498	5682	1	0.387824	0.0645183	0.0721726	-0.149926	0.467445	0.657794	0.154359	0.460078	0.417404	-0.0791162	0.680443	0.685816	0.203847	0.287265	0.315306	0.56819	0.0029817	0.0896221	0.173019	0.39648	0.359477	0.0334719	0.861819	0.867074	0.292647	0.211979	0.388033	-0.183152	0.430657	0.388185	0.023003	0.922163	0.917755	-0.0720606	0.800916	0.813034	0.138057	0.628365	0.666162	0.336527	0.238667	0.368909	-0.0570373
ENSGACG00000020152	serpinh1a	serpin peptidase inhibitor, clade H (heat shock protein 47), member 1a [Source:ZFIN;Acc:ZDB-GENE-080219-21]	groupVII	12211634	12215855	-1	-0.327255	0.0645263	0.0721835	0.0455309	0.794967	0.879925	0.143414	0.41666	0.373194	0.0656887	0.739255	0.743726	-0.0634211	0.748797	0.763661	-0.348148	0.076921	0.375225	-0.521684	0.0125199	0.00975493	-0.00490073	0.980247	0.98094	-0.251262	0.266624	0.455589	-0.113361	0.613748	0.579581	0.0837751	0.710887	0.695667	0.0940981	0.706025	0.723508	0.0653763	0.793346	0.815126	0.161443	0.516396	0.622147	-0.137583
ENSGACG00000001438	rrp1	ribosomal RNA processing 1 homolog (S. cerevisiae) [Source:ZFIN;Acc:ZDB-GENE-030131-9837]	groupXVI	125393	139423	-1	0.15462	0.0648159	0.0725269	-0.00390818	0.96226	0.97795	-0.103897	0.212495	0.177853	-0.182208	0.0478569	0.052678	-0.226286	0.0143634	0.0195188	0.0834657	0.36452	0.68615	0.00894352	0.926978	0.920647	-0.165608	0.0728296	0.0890954	0.0500708	0.588124	0.754618	-0.0867219	0.342535	0.299318	0.00624931	0.946097	0.943037	-0.0968805	0.344424	0.375009	-0.144955	0.157676	0.206963	-0.00140884	0.989017	0.991515	-0.0404359
ENSGACG00000020124	opcml	opioid binding protein/cell adhesion molecule-like [Source:ZFIN;Acc:ZDB-GENE-040927-3]	groupVII	11574167	11636201	-1	-0.161846	0.0649558	0.0726839	0.0334693	0.699281	0.821116	0.0516698	0.554493	0.515776	-0.183625	0.273969	0.282991	-0.198783	0.237207	0.263951	-0.415518	0.0133257	0.178578	-0.345146	0.0515303	0.0399059	-0.172143	0.305896	0.328055	-0.173145	0.112746	0.244809	-0.0370634	0.731153	0.7074	0.119706	0.274322	0.237985	-0.114184	0.496203	0.523319	-0.0909711	0.58766	0.629032	-0.235458	0.159267	0.282394	0.0846064
ENSGACG00000018789	st3gal5	ST3 beta-galactoside alpha-2,3-sialyltransferase 5 [Source:ZFIN;Acc:ZDB-GENE-060322-1]	groupIV	17740164	17750562	-1	0.164486	0.0650519	0.0727978	-0.00784696	0.92859	0.958342	-0.0396849	0.654043	0.620734	0.0117906	0.935617	0.936829	-0.11971	0.413623	0.44168	-0.249743	0.0873008	0.394993	-0.00447817	0.976906	0.97482	-0.165521	0.258632	0.28122	0.0732971	0.485853	0.673868	-0.0386472	0.710106	0.684302	0.0877728	0.402652	0.370286	0.0647164	0.583197	0.60693	0.0793367	0.501232	0.549469	-0.174592	0.137542	0.256298	0.111321
ENSGACG00000019325	SCUBE1	signal peptide, CUB domain, EGF-like 1 [Source:HGNC Symbol;Acc:HGNC:13441]	groupIV	24111028	24189980	-1	-0.235424	0.0650686	0.072817	-0.108162	0.393722	0.592779	0.140303	0.270041	0.229532	0.0568992	0.735013	0.739527	-0.384105	0.023201	0.0305527	-0.919134	5.77215e-08	0.000358664	-0.561074	0.00155025	0.00126297	-0.242508	0.150928	0.172334	-0.187887	0.46725	0.657904	-0.061135	0.812293	0.796091	-0.0717926	0.781146	0.769503	-0.136465	0.544891	0.570238	-0.454776	0.044529	0.0724272	-0.556847	0.013524	0.0549818	-0.431447
ENSGACG00000008788			groupXVI	17444479	17445960	-1	-3.5938	0.0651704	0.0729388	3.09936	0.0999065	0.227534	0.284617	0.870403	0.855477	NA	NA	NA	NA	NA	NA	NA	NA	NA	NA	NA	NA	NA	NA	NA	-2.21844	0.188338	0.356574	3.39833	0.0511019	0.0368868	-2.579	0.125123	0.0965098	NA	NA	NA	NA	NA	NA	NA	NA	NA	NA
ENSGACG00000019083			groupVII	2514219	2517300	1	1.08846	0.0652537	0.0730329	-0.769421	0.18567	0.359641	-0.261022	0.649643	0.616086	-0.797213	0.141719	0.148927	-0.809926	0.136353	0.157772	0.519529	0.335256	0.665047	0.756147	0.190839	0.160467	-0.953135	0.0809772	0.0980513	1.04952	0.0906738	0.208755	0.0708185	0.906844	0.899117	0.440794	0.472587	0.443915	-0.252477	0.668292	0.687793	-0.398468	0.500074	0.548396	0.941644	0.112977	0.225044	0.747374
ENSGACG00000009757	ddr1	discoidin domain receptor family, member 1 [Source:ZFIN;Acc:ZDB-GENE-060323-2]	groupXX	11445897	11472953	-1	-0.218743	0.0653007	0.073093	0.0781314	0.50704	0.689343	-0.176098	0.136477	0.116113	-0.195784	0.126279	0.13311	-0.237823	0.0638452	0.0781925	-0.38193	0.00283916	0.0875399	-0.257036	0.0571405	0.0443533	-0.207107	0.106381	0.125494	-0.107832	0.450907	0.643542	0.0111098	0.93785	0.932759	-0.0466449	0.744347	0.730821	0.119916	0.331213	0.361919	0.166426	0.177518	0.228822	0.143863	0.24229	0.372625	-0.0298852
ENSGACG00000012445	zgc:110789 (1 of 2)	zgc:110789 [Source:ZFIN;Acc:ZDB-GENE-050306-38]	groupXVIII	14040058	14044143	-1	0.744568	0.0654016	0.0732126	-0.0359689	0.92809	0.958046	0.491912	0.224691	0.188487	1.12899	0.029747	0.0338973	1.55651	0.00296384	0.00476059	0.267523	0.598651	0.82311	0.163611	0.762411	0.742639	1.0901	0.0358887	0.0470595	NA	NA	NA	NA	NA	NA	NA	NA	NA	0.935912	0.358771	0.389128	1.26031	0.217891	0.272119	-1.44524	0.160152	0.283436	0.678213
ENSGACG00000006658	zgc:109949	zgc:109949 [Source:ZFIN;Acc:ZDB-GENE-050522-166]	groupXI	3316937	3324141	-1	-0.193971	0.0654069	0.0732177	0.119908	0.253919	0.444403	0.00669063	0.949256	0.943225	-0.229069	0.0338094	0.0381542	0.0104388	0.922893	0.927672	-0.285724	0.00810745	0.142914	-0.159635	0.162081	0.134247	-0.161377	0.13488	0.155674	0.0306212	0.825159	0.905951	0.0967429	0.484607	0.443446	-0.181825	0.189499	0.154747	-0.351672	0.0177942	0.0344751	-0.0201016	0.892029	0.903522	-0.129631	0.381582	0.505988	-0.0225504
[truncated: 21,646 more rows]
[truncated: 5 more columns]
