# Supplementary material for: Neurogenomic insights into paternal care and its relation to territorial aggression
Source: Nat Commun. 2019 Sep 30;10:4437. doi: 10.1038/s41467-019-12212-7 (PMC6768867; doi:10.1038/s41467-019-12212-7)
Supplement: Supplementary file 6 — Supplementary Data 2 [file 41467_2019_12212_MOESM6_ESM.xlsx]

## Sheet: combined.BP.size.5.cutoff.0.01
GO.ID	Desc	DNestDown	DNestUp	Deggs_Down	DEggsUp	DHEarlyDown	DHEarlyUp	DHMidDown	DHMidUp	DHLateDown	DHLateUp		TNestDown	TNestUp	TEggsDown	TEggsUp	THEarlyDown	THEarlyUp	THMidDown	THMidUp	THLateDown	THLateUp
GO:0002250	adaptive immune response	0.00049	1	0.00196	1	1	1	1	1	1	1		1	1	1	1	1	1	1	1	1	0.0088
GO:0002252	immune effector process	0.00124	1	0.0055	1	1	1	1	1	1	1		1	1	1	1	1	1	1	1	1	0.0088
GO:0002376	immune system process	0.00736	1	1	1	1	1	1	1	1	1		1	1	1	1	1	1	1	1	0.00022	1
GO:0002443	leukocyte mediated immunity	0.00049	1	0.00196	1	1	1	1	1	1	1		1	1	1	1	1	1	1	1	0.00022	1				Diencephalon		Telencephalon
GO:0002449	lymphocyte mediated immunity	0.00049	1	0.00196	1	1	1	1	1	1	1		1	1	1	1	1	1	1	1	0.00022	1				Up	Down	Up	Down
GO:0002460	adaptive immune response based on somatic recombination of immune receptors built from immunoglobulin superfamily domains	0.00049	1	0.00196	1	1	1	1	1	1	1		1	1	1	1	1	1	1	1	0.00022	1			Nest	OxPhos energy metabolism	Immune response,	adaptive immune response	Immune response
GO:0003008	system process	1	1	1	1	1	1	1	1	1	1		1	1	1	1	1	1	1	1	0.00033	1			Eggs	energy metabolism	Immune response,	NA	Immune response
GO:0003012	muscle system process	1	1	1	1	1	1	1	1	1	1		1	1	1	1	1	1	0.00565	1	0.00043	1			Hearly	transport	Stress response	Immune response + OxPhos energy metabolism	Immune response
GO:0003018	vascular process in circulatory system	1	1	1	1	1	1	1	1	1	1		1	1	1	1	1	1	1	1	0.00055	1			Hmid	biosynthesis & gene expression	cell communication and regulation of metabolism	adaptive immune response	Immune response, energy metabolism and stress response
GO:0006119	oxidative phosphorylation	1	0.0053	1	1	1	1	1	1	1	1		1	1	1	1	1	1	1	1	0.00072	1			Hlate	NA	metabolism	adaptive immune response	Immune response, metabolism, cellular transport, ion homeostasis
GO:0006163	purine nucleotide metabolic process	1	0.0057	1	1	1	1	1	1	1	1		1	1	1	1	1	1	1	1	0.00135	1
GO:0006457	protein folding	1	0.004	1	1	1	1	1	1	1	1		1	1	1	1	1	1	1	1	0.00203	1
GO:0006753	nucleoside phosphate metabolic process	1	1	1	0.0016	1	1	1	1	1	1		1	1	1	1	1	1	1	1	0.00298	1
GO:0006809	nitric oxide biosynthetic process	1	1	1	0.0054	1	1	1	1	1	1		1	1	1	1	1	1	1	1	0.00298	1
GO:0006812	cation transport	1	1	1	1	1	1	1	1	1	1		1	1	1	1	1	1	1	1	0.00298	1
GO:0006873	cellular ion homeostasis	1	1	1	1	1	1	1	1	1	1		1	1	1	1	1	1	0.00015	1	0.00446	1
GO:0006874	cellular calcium ion homeostasis	1	1	1	1	1	1	1	1	1	1		1	1	0.0034	1	1	1	1	1	0.00611	1
GO:0006875	cellular metal ion homeostasis	1	1	1	1	1	1	1	1	1	1		1	1	1	1	1	1	1	1	0.00642	1
GO:0006897	endocytosis	1	1	1	1	1	1	1	1	1	1		1	1	1	1	1	1	1	1	0.00642	1
GO:0006898	receptor-mediated endocytosis	1	1	1	1	1	0.0076	1	1	1	1		1	1	1	1	1	1	1	1	0.00642	1
GO:0006936	muscle contraction	1	1	1	1	1	1	1	1	1	1		1	1	1	1	1	1	1	1	0.00642	1
GO:0006950	response to stress	0.00249	1	1	1	1	1	1	1	1	1		1	1	1	1	1	1	1	1	0.00667	1
GO:0006952	defense response	0.00057	1	1	1	0.00027	1	1	1	1	1		1	1	1	1	1	1	1	1	0.00844	1
GO:0006955	immune response	0.00829	1	1	1	1	1	1	1	1	1		1	1	1	1	1	1	1	1	0.0086	1
GO:0006968	cellular defense response	0.00032	1	1	1	0.00018	1	1	1	1	1		1	1	1	1	1	1	1	0.0081	1	1
GO:0007034	vacuolar transport	0.0022	1	1	1	1	1	1	1	1	1		1	1	1	1	1	1	0.00014	1	1	1
GO:0007041	lysosomal transport	0.0022	1	1	1	1	1	1	1	1	1		1	1	1	1	1	1	0.00017	1	1	1
GO:0007154	cell communication	0.00883	1	1	1	1	1	0.00019	1	1	1		1	1	1	1	1	1	0.00017	1	1	1
GO:0007155	cell adhesion	1	0.009	1	1	1	1	1	1	1	1		1	1	1	1	1	1	0.00029	1	1	1
GO:0007267	cell-cell signaling	1	1	1	1	1	1	1	1	1	1		1	1	1	1	1	1	0.00029	1	1	1
GO:0007268	synaptic transmission	1	1	1	1	1	1	1	1	1	1		1	1	1	1	1	1	0.00048	1	1	1
GO:0007270	neuron-neuron synaptic transmission	1	1	1	1	1	1	1	1	1	1		1	1	1	1	1	1	0.00076	1	1	1
GO:0007398	ectoderm development	1	1	1	1	1	1	1	1	1	1		1	1	1	1	1	1	0.00076	1	1	1
GO:0007492	endoderm development	1	1	1	1	1	1	1	1	1	1		1	1	1	1	1	1	0.00112	1	1	1
GO:0007517	muscle organ development	1	1	1	1	1	1	1	1	1	1		1	1	1	1	1	1	0.00135	1	1	1
GO:0007601	visual perception	1	1	1	1	0.00602	1	1	1	1	1		1	1	1	1	1	1	0.0019	1	1	1
GO:0008202	steroid metabolic process	1	0.0018	1	1	1	1	1	1	1	1		1	1	1	1	1	1	0.00191	1	1	1
GO:0009058	biosynthetic process	1	1	1	1	1	1	1	0.0069	1	1		1	1	1	1	1	1	0.00399	1	1	1
GO:0009116	nucleoside metabolic process	1	0.0057	1	1	1	1	1	1	1	1		0.00098	1	1	1	1	1	0.00469	1	1	1
GO:0009117	nucleotide metabolic process	1	1	1	0.0016	1	1	1	1	1	1		0.00098	1	1	1	1	1	0.00469	1	1	1
GO:0009119	ribonucleoside metabolic process	1	0.0057	1	1	1	1	1	1	1	1		1	1	1	1	1	1	0.00513	1	1	1
GO:0009123	nucleoside monophosphate metabolic process	1	0.0057	1	1	1	1	1	1	1	1		1	1	1	1	1	1	0.00797	1	1	1
GO:0009126	purine nucleoside monophosphate metabolic process	1	0.0057	1	1	1	1	1	1	1	1		1	1	1	1	1	1	0.00797	1	1	1
GO:0009141	nucleoside triphosphate metabolic process	1	0.0057	1	1	1	1	1	1	1	1		1	1	1	1	1	1	0.00797	1	1	1
GO:0009144	purine nucleoside triphosphate metabolic process	1	0.0057	1	1	1	1	1	1	1	1		1	1	1	1	1	1	0.00797	1	1	1
GO:0009150	purine ribonucleotide metabolic process	1	0.0057	1	1	1	1	1	1	1	1		1	1	1	1	1	1	0.00797	1	1	1
GO:0009161	ribonucleoside monophosphate metabolic process	1	0.0057	1	1	1	1	1	1	1	1		1	1	1	1	1	1	0.00797	1	1	1
GO:0009167	purine ribonucleoside monophosphate metabolic process	1	0.0057	1	1	1	1	1	1	1	1		1	1	1	1	1	1	0.00797	1	1	1
GO:0009187	cyclic nucleotide metabolic process	1	1	1	1	1	1	1	1	1	1		1	1	1	1	1	1	0.00797	1	1	1
GO:0009199	ribonucleoside triphosphate metabolic process	1	0.0057	1	1	1	1	1	1	1	1		1	1	1	1	1	1	0.00797	1	1	1
GO:0009205	purine ribonucleoside triphosphate metabolic process	1	0.0057	1	1	1	1	1	1	1	1		1	1	1	1	1	1	0.00797	1	1	1
GO:0009259	ribonucleotide metabolic process	1	0.0057	1	1	1	1	1	1	1	1		1	1	1	1	1	1	0.00797	1	1	1
GO:0009628	response to abiotic stimulus	1	1	1	1	1	1	1	1	1	1		1	0.0033	1	1	1	0.0011	1	1	1	1
GO:0009636	response to toxic substance	1	1	1	0.0021	1	0.0034	1	1	1	1		1	1	1	1	1	0.0037	1	1	1	1
GO:0009653	anatomical structure morphogenesis	1	1	1	1	1	1	1	1	1	1		1	1	1	1	1	0.0037	1	1	1	1
GO:0009719	response to endogenous stimulus	1	1	1	1	1	1	1	1	1	1		1	1	1	1	1	0.0037	1	1	1	1
GO:0009888	tissue development	1	1	1	1	1	1	1	1	1	1		1	1	1	1	1	0.0037	1	1	1	1
GO:0010467	gene expression	1	1	1	1	1	1	1	0.0051	1	1		1	1	1	1	1	0.0037	1	1	1	1
GO:0015980	energy derivation by oxidation of organic compounds	1	1	1	0.0091	1	1	1	1	1	1		1	1	1	1	1	0.0037	1	1	1	1
GO:0016337	single organismal cell-cell adhesion	1	1	1	1	1	1	1	1	1	1		1	1	1	1	1	0.0037	1	1	1	1
GO:0019219	regulation of nucleobase-containing compound metabolic process	1	1	1	1	1	1	1	1	1	1		1	1	1	1	1	0.0037	1	1	1	1
GO:0019220	regulation of phosphate metabolic process	1	1	1	1	1	1	0.00711	1	1	1		1	1	1	1	1	0.0037	1	1	1	1
GO:0019222	regulation of metabolic process	1	1	1	1	1	1	1	1	1	1		1	1	1	1	1	0.0048	1	1	1	1
GO:0019229	regulation of vasoconstriction	1	1	1	1	1	1	1	1	1	1		0.00916	1	1	1	0.00789	0.0096	1	1	1	1
GO:0019637	organophosphate metabolic process	1	1	1	1	1	1	1	1	1	1		1	1	1	1	0.00042	1	1	1	1	1
GO:0019693	ribose phosphate metabolic process	1	0.0014	1	1	1	1	1	1	1	1		0.00015	1	1	1	0.00058	1	1	1	1	1
GO:0019724	B cell mediated immunity	0.00049	1	0.00196	1	1	1	1	1	1	1		1	1	0.0039	1	1	1	1	1	1	1
GO:0019882	antigen processing and presentation	0.00771	1	1	1	1	1	1	1	1	1		1	1	0.004	1	1	1	1	1	1	1
GO:0022610	biological adhesion	1	0.0071	1	1	1	1	1	1	1	1		1	1	0.0054	1	1	1	1	1	1	1
GO:0022900	electron transport chain	1	1	1	0.0056	1	1	1	1	1	1		1	1	0.0056	1	1	1	1	1	1	1
GO:0022904	respiratory electron transport chain	1	1	1	0.0056	1	1	1	1	1	1		1	1	0.0068	1	1	1	1	1	1	1
GO:0023052	signaling	1	1	1	1	1	1	1	1	1	1		1	1	0.0086	1	1	1	1	1	1	1
GO:0030003	cellular cation homeostasis	1	1	1	1	1	1	1	1	1	1		1	0.0067	1	1	1	1	1	1	1	1
GO:0031323	regulation of cellular metabolic process	1	1	1	1	1	1	1	1	1	1		0.00115	1	1	1	1	1	1	1	1	1
GO:0032501	multicellular organismal process	1	1	1	1	1	1	1	1	0.0061	1		0.0049	1	1	1	1	1	1	1	1	1
GO:0032502	developmental process	1	1	1	1	1	1	1	1	1	1		0.008	1	1	1	1	1	1	1	1	1
GO:0035150	regulation of tube size	1	1	1	1	1	1	1	1	1	1		1	1	1	1	1	1	1	1	1	1
GO:0042278	purine nucleoside metabolic process	1	0.0057	1	1	1	1	1	1	1	1		1	1	1	1	1	1	1	1	1	1
GO:0042310	vasoconstriction	1	1	1	1	1	1	1	1	1	1		1	1	1	1	1	1	1	1	1	1
GO:0042592	homeostatic process	1	1	1	1	1	1	1	1	1	1		1	1	1	1	1	1	1	1	1	1
GO:0044057	regulation of system process	1	1	1	1	1	1	1	1	1	1		1	1	1	1	1	1	1	1	1	1
GO:0044260	cellular macromolecule metabolic process	1	1	1	1	1	1	1	0.0075	1	1		1	1	1	1	1	1	1	1	1	1
GO:0044281	small molecule metabolic process	1	1	1	0.0044	1	1	1	1	1	1		1	1	1	1	1	1	1	1	1	1
GO:0044699	single-organism process	1	1	1	1	1	1	0.00025	1	1	1		1	1	1	1	1	1	1	1	1	1
GO:0044700	single organism signaling	1	1	1	1	1	1	1	1	1	1		1	1	1	1	1	1	1	1	1	1
GO:0044710	single-organism metabolic process	1	1	1	1	1	1	1	1	0.0062	1		1	1	1	1	1	1	1	1	1	1
GO:0044763	single-organism cellular process	1	1	0.00584	1	1	1	0.00078	1	1	1		1	1	1	1	1	1	1	1	1	1
GO:0044767	single-organism developmental process	1	1	1	1	1	1	1	1	1	1		1	1	1	1	1	1	1	1	1	1
GO:0045333	cellular respiration	1	1	1	0.0032	1	1	1	1	1	1		1	1	1	1	1	1	1	1	1	1
GO:0046034	ATP metabolic process	1	0.0057	1	1	1	1	1	1	1	1		1	1	1	1	1	1	1	1	1	1
GO:0046128	purine ribonucleoside metabolic process	1	0.0057	1	1	1	1	1	1	1	1		1	1	1	1	1	1	1	1	1	1
GO:0046209	nitric oxide metabolic process	1	1	1	0.0054	1	1	1	1	1	1		1	1	1	1	1	1	1	1	1	1
GO:0048513	animal organ development	1	1	1	1	1	1	1	1	1	1		1	1	1	1	1	1	1	1	1	1
GO:0048856	anatomical structure development	1	1	1	1	1	1	1	1	1	1		1	1	1	1	1	1	1	1	1	1
GO:0048869	cellular developmental process	1	1	1	1	1	1	1	1	1	1		1	1	1	1	1	1	1	1	1	1
GO:0050789	regulation of biological process	1	1	1	1	1	1	1	1	1	1		1	1	1	1	1	1	1	1	1	1
GO:0050794	regulation of cellular process	1	1	1	1	1	1	1	1	1	1		1	1	1	1	1	1	1	1	1	1
GO:0050801	ion homeostasis	1	1	1	1	1	1	1	1	1	1		1	1	1	1	1	1	1	1	1	1
GO:0050828	regulation of liquid surface tension	1	1	1	1	1	1	1	1	1	1		1	1	1	1	1	1	1	1	1	1
GO:0050877	neurological system process	1	1	1	1	1	1	1	1	1	1		1	1	1	1	1	1	1	1	1	1
GO:0050880	regulation of blood vessel size	1	1	1	1	1	1	1	1	1	1		1	1	1	1	1	1	1	1	1	1
GO:0050953	sensory perception of light stimulus	1	1	1	1	0.00602	1	1	1	1	1		1	1	1	1	1	1	1	1	1	1
GO:0051169	nuclear transport	1	1	0.00039	1	1	1	1	1	1	1		1	1	1	1	1	1	1	1	1	1
GO:0051171	regulation of nitrogen compound metabolic process	1	1	1	1	1	1	1	1	1	1		1	1	1	1	1	1	1	1	1	1
GO:0051174	regulation of phosphorus metabolic process	1	1	1	1	1	1	0.00711	1	1	1		1	1	1	1	1	1	1	1	1	1
GO:0051239	regulation of multicellular organismal process	1	1	1	1	1	1	1	1	1	1		1	1	1	1	1	1	1	1	1	1
GO:0055065	metal ion homeostasis	1	1	1	1	1	1	1	1	1	1		1	1	1	1	1	1	1	1	1	1
GO:0055074	calcium ion homeostasis	1	1	1	1	1	1	1	1	1	1		1	1	1	1	1	1	1	1	1	1
GO:0055080	cation homeostasis	1	1	1	1	1	1	1	1	1	1		1	1	1	1	1	1	1	1	1	1
GO:0055086	nucleobase-containing small molecule metabolic process	1	1	1	0.002	1	1	1	1	1	1		1	1	1	1	1	1	1	1	1	1
GO:0061061	muscle structure development	1	1	1	1	1	1	1	1	1	1		1	1	1	1	1	1	1	1	1	1
GO:0065007	biological regulation	1	1	1	1	1	1	1	1	1	1		1	1	1	1	1	1	1	1	1	1
GO:0072503	cellular divalent inorganic cation homeostasis	1	1	1	1	1	1	1	1	1	1		1	1	1	1	1	1	1	1	1	1
GO:0072507	divalent inorganic cation homeostasis	1	1	1	1	1	1	1	1	1	1		1	1	1	1	1	1	1	1	1	1
GO:0072593	reactive oxygen species metabolic process	1	1	1	0.0054	1	1	1	1	1	1		1	1	1	1	1	1	1	1	1	1
GO:0080090	regulation of primary metabolic process	1	1	1	1	1	1	1	1	1	1		1	1	1	1	1	1	1	1	1	1
GO:0090066	regulation of anatomical structure size	1	1	1	1	1	1	1	1	1	1		1	1	1	1	1	1	1	1	1	1
GO:0098602	single organism cell adhesion	1	1	1	1	1	1	1	1	1	1		1	1	1	1	1	1	1	1	1	1
GO:0098609	cell-cell adhesion	1	1	1	1	1	1	1	1	1	1		1	1	1	1	1	1	1	1	1	1
GO:0098771	inorganic ion homeostasis	1	1	1	1	1	1	1	1	1	1		1	1	1	1	1	1	1	1	1	1
GO:0099536	synaptic signaling	1	1	1	1	1	1	1	1	1	1		1	1	1	1	1	1	1	1	1	1
GO:0099537	trans-synaptic signaling	1	1	1	1	1	1	1	1	1	1		1	1	1	1	1	1	1	1	1	1
GO:0098916	anterograde trans-synaptic signaling	1	1	1	1	1	1	1	1	1	1		1	1	1	1	1	1	1	1	1	1
GO:1901657	glycosyl compound metabolic process	1	0.0057	1	1	1	1	1	1	1	1		1	1	1	1	1	1	1	1	1	1
GO:1903409	reactive oxygen species biosynthetic process	1	1	1	0.0054	1	1	1	1	1	1		1	1	1	1	1	1	1	1	1	1
GO:1901135	carbohydrate derivative metabolic process	1	1	1	0.0032	1	1	1	1	1	1		1	1	1	1	1	1	1	1	1	1
GO:1901564	organonitrogen compound metabolic process	1	1	1	0.0052	1	1	1	1	1	1		1	1	1	1	1	1	1	1	1	1
GO:1903522	regulation of blood circulation	1	1	1	1	1	1	1	1	1	1		1	1	1	1	1	1	1	1	1	1
GO:2001057	reactive nitrogen species metabolic process	1	1	1	0.0054	1	1	1	1	1	1		1	1	1	1	1	1	1	1	1	1
