# Supplementary material for: Neurogenomic insights into paternal care and its relation to territorial aggression
Source: Nat Commun. 2019 Sep 30;10:4437. doi: 10.1038/s41467-019-12212-7 (PMC6768867; doi:10.1038/s41467-019-12212-7)
Supplement: Supplementary file 7 — Supplementary Data 3 [file 41467_2019_12212_MOESM7_ESM.xlsx]

## Sheet: Sheet1
Set1	Set2	groupregion	overlap	size.set1	size.set2	pval	fdr
DNest	DEggs	D	193	515	596	4.92519e-152	2.21634e-150
DNest	DEarly	D	64	515	147	1.21585e-58	5.47134e-57
DEggs	DEarly	D	61	596	147	2.23918e-50	1.00763e-48
DNest	DMid	D	40	515	686	5.67765e-05	0.00255494
DEggs	DMid	D	50	596	686	8.92306e-07	4.01538e-05
DEarly	DMid	D	16	147	686	0.000135229	0.00608532
DNest	DLate	D	23	515	184	3.29698e-09	1.48364e-07
DEggs	DLate	D	36	596	184	1.02679e-17	4.62057e-16
DMid	DLate	D	74	686	184	5.64032e-55	2.53814e-53
TNest	TEggs	T	69	292	203	2.25438e-72	1.01447e-70
TNest	TEarly	T	92	292	192	1.22807e-114	5.5263e-113
TEggs	TEarly	T	60	203	192	4.50213e-71	2.02596e-69
TNest	TMid	T	18	292	83	2.74922e-16	1.23715e-14
TEggs	TMid	T	6	203	83	7.34961e-05	0.00330732
TEarly	TMid	T	25	192	83	1.30717e-30	5.88229e-29
TEggs	TLate	T	6	203	106	0.000339939	0.0152973
