# Supplementary material for: Neurogenomic insights into paternal care and its relation to territorial aggression
Source: Nat Commun. 2019 Sep 30;10:4437. doi: 10.1038/s41467-019-12212-7 (PMC6768867; doi:10.1038/s41467-019-12212-7)
Supplement: Supplementary file 8 — Supplementary Data 4 [file 41467_2019_12212_MOESM8_ESM.xlsx]

## Sheet: Diencephalon
Name	Contrasts	NGenes	PropDown	PropUp	Direction	FDR
Nest_ASG_UP	Nest	135	0	0.992593	Up	0.001
Nest_ASG_UP	Eggs	135	0	0.977778	Up	0.001
Nest_ASG_UP	Early	135	0	0.748148	Up	0.001
Nest_ASG_UP	Mid	135	0.0222222	0.348148	Up	0.005
Nest_ASG_UP	Late	135	0.0148148	0.62963	Up	0.001
Nest_ASG_DOWN	Nest	100	1	0	Down	0.001
Nest_ASG_DOWN	Eggs	100	0.93	0	Down	0.001
Nest_ASG_DOWN	Early	100	0.81	0	Down	0.002
Nest_ASG_DOWN	Mid	100	0.37	0.07	Down	0.103
Nest_ASG_DOWN	Late	100	0.7	0.04	Down	0.001
Eggs_ASG_UP	Early	26	0	0.615385	Up	0.001
Eggs_ASG_UP	Mid	26	0.0769231	0.615385	Up	0.001
Eggs_ASG_UP	Late	26	0.0384615	0.692308	Up	0.001
Eggs_ASG_DOWN	Early	32	0.4375	0	Down	0.027
Eggs_ASG_DOWN	Mid	32	0.6875	0.21875	Down	0.051
Eggs_ASG_DOWN	Late	32	0.78125	0.03125	Down	0.001
Early_ASG_DOWN	Mid	3	1	0	Down	0.002
Early_ASG_DOWN	Late	3	0	0	Down	0.365
Mid_ASG_UP	Late	7	0	1	Up	0.001
Mid_ASG_DOWN	Late	53	1	0	Down	0.001

## Sheet: Telencephalon
Name	Contrasts	NGenes	PropDown	PropUp	Direction	FDR
Nest_ASG_UP	Eggs	49	0	1	Up	0.001
Nest_ASG_UP	Early	49	0	0.959184	Up	0.001
Nest_ASG_UP	Mid	49	0	0.183673	Up	0.134
Nest_ASG_UP	Late	49	0	0.306122	Up	0.068
Nest_ASG_DOWN	Eggs	74	0.608108	0	Down	0.001
Nest_ASG_DOWN	Early	74	0.945946	0	Down	0.001
Nest_ASG_DOWN	Mid	74	0.22973	0.0405405	Down	0.101
Nest_ASG_DOWN	Late	74	0.121622	0.0675676	Up	0.697
Eggs_ASG_UP	Early	14	0	1	Up	0.001
Eggs_ASG_UP	Mid	14	0	0.285714	Up	0.027
Eggs_ASG_UP	Late	14	0	0.285714	Up	0.023
Eggs_ASG_DOWN	Early	9	0.888889	0	Down	0.001
Eggs_ASG_DOWN	Mid	9	0.222222	0	Down	0.03
Eggs_ASG_DOWN	Late	9	0.555556	0.111111	Down	0.002
Early_ASG_UP	Mid	1	0	1	Up	0.001
Early_ASG_UP	Late	1	0	1	Up	0.001
Early_ASG_DOWN	Mid	7	0.428571	0	Down	0.05
Early_ASG_DOWN	Late	7	0	0	Down	0.81

## Sheet: Hypothalamus
Name	Contrasts	NGenes	PropDown	PropUp	Direction	FDR
T.PC14_ASG_UP	PC16	336	0	0.97619	Up	0.001
T.PC14_ASG_UP	PP1	336	0.00892857	0.845238	Up	0.001
T.PC14_ASG_UP	PP3	336	0	0.904762	Up	0.001
T.PC14_ASG_UP	PP10	336	0.00595238	0.886905	Up	0.001
T.PC14_ASG_DOWN	PC16	144	0.944444	0	Down	0.001
T.PC14_ASG_DOWN	PP1	144	0.770833	0.0138889	Down	0.001
T.PC14_ASG_DOWN	PP3	144	0.944444	0	Down	0.001
T.PC14_ASG_DOWN	PP10	144	0.847222	0	Down	0.001
T.PC16_ASG_UP	PP1	122	0	0.909836	Up	0.001
T.PC16_ASG_UP	PP3	122	0	0.918033	Up	0.001
T.PC16_ASG_UP	PP10	122	0	0.918033	Up	0.001
T.PC16_ASG_DOWN	PP1	101	0.910891	0	Down	0.001
T.PC16_ASG_DOWN	PP3	101	0.970297	0	Down	0.001
T.PC16_ASG_DOWN	PP10	101	0.762376	0	Down	0.002
T.PP1_ASG_UP	PP3	44	0	0.931818	Up	0.001
T.PP1_ASG_UP	PP10	44	0	0.909091	Up	0.001
T.PP1_ASG_DOWN	PP3	47	0.957447	0	Down	0.001
T.PP1_ASG_DOWN	PP10	47	0.787234	0	Down	0.001
T.PP3_ASG_UP	PP10	22	0	1	Up	0.001
T.PP3_ASG_DOWN	PP10	22	1	0	Down	0.001

## Sheet: Hippocampus
Name	Contrasts	NGenes	PropDown	PropUp	Direction	FDR
H.PC14_ASG_UP	PC16	325	0	0.993846	Up	0.002
H.PC14_ASG_UP	PP1	325	0	0.876923	Up	0.022
H.PC14_ASG_UP	PP3	325	0	0.96	Up	0.001
H.PC14_ASG_UP	PP10	325	0.00307692	0.898462	Up	0.024
H.PC14_ASG_DOWN	PC16	151	0.986755	0	Down	0.001
H.PC14_ASG_DOWN	PP1	151	0.980132	0	Down	0.001
H.PC14_ASG_DOWN	PP3	151	0.97351	0	Down	0.001
H.PC14_ASG_DOWN	PP10	151	0.92053	0	Down	0.001
H.PC16_ASG_UP	PP1	66	0	0.893939	Up	0.001
H.PC16_ASG_UP	PP3	66	0	0.878788	Up	0.001
H.PC16_ASG_UP	PP10	66	0	0.787879	Up	0.001
H.PC16_ASG_DOWN	PP1	154	0.967532	0	Down	0.001
H.PC16_ASG_DOWN	PP3	154	0.941558	0	Down	0.001
H.PC16_ASG_DOWN	PP10	154	0.922078	0.012987	Down	0.001
H.PP1_ASG_UP	PP3	52	0	0.961538	Up	0.001
H.PP1_ASG_UP	PP10	52	0	0.980769	Up	0.001
H.PP1_ASG_DOWN	PP3	83	0.987952	0	Down	0.001
H.PP1_ASG_DOWN	PP10	83	0.963855	0	Down	0.001
H.PP3_ASG_UP	PP10	17	0	1	Up	0.002
H.PP3_ASG_DOWN	PP10	18	1	0	Down	0.001
