# Supplementary material for: Neurogenomic insights into paternal care and its relation to territorial aggression
Source: Nat Commun. 2019 Sep 30;10:4437. doi: 10.1038/s41467-019-12212-7 (PMC6768867; doi:10.1038/s41467-019-12212-7)
Supplement: Supplementary file 9 — Supplementary Data 5 [file 41467_2019_12212_MOESM9_ESM.xlsx]

## Sheet: mouse_DEGs.tsv
Ensembl.Gene.ID	Associated.Gene.Name	Description	Chromosome.Name	Gene.Start..bp.	Gene.End..bp.	HPC14.logFC	HPC14.PValue	HPC14.FDR	HPC16.logFC	HPC16.PValue	HPC16.FDR	HPP1.logFC	HPP1.PValue	HPP1.FDR	HPP10.logFC	HPP10.PValue	HPP10.FDR	HPP3.logFC	HPP3.PValue	HPP3.FDR	TPC14.logFC	TPC14.PValue	TPC14.FDR	TPC16.logFC	TPC16.PValue	TPC16.FDR	TPP1.logFC	TPP1.PValue	TPP1.FDR	TPP10.logFC	TPP10.PValue	TPP10.FDR	TPP3.logFC	TPP3.PValue	TPP3.FDR
ENSMUSG00000023034	Nr4a1	nuclear receptor subfamily 4, group A, member 1 [Source:MGI Symbol;Acc:MGI:1352454]	15	101266846	101274792	-0.483316	0.0129865	0.0185596	-1.17974	2.29611e-09	0.000189791	-0.882058	6.80265e-06	0.000588515	-1.27151	1.35555e-10	0.000111843	-1.00176	3.44878e-07	0.000437672	-0.586975	0.00088949	0.00422149	-1.22418	1.4403e-11	5.09954e-05	-1.1127	7.98722e-10	7.93262e-05	-1.11104	7.56526e-10	0.000119296	-1.08512	1.67089e-09	0.000161715
ENSMUSG00000052837	Junb	Jun-B oncogene [Source:MGI Symbol;Acc:MGI:96647]	8	84976909	84978748	-0.529382	0.00136368	0.00541633	-1.10473	4.15877e-11	0.000115059	-0.916064	3.87698e-08	0.000189025	-1.09775	5.54747e-11	9.89791e-05	-1.00192	1.97335e-09	0.00014145	-0.620562	0.000858523	0.00416677	-1.13127	2.30626e-09	0.000155385	-1.16511	8.77671e-10	8.00919e-05	-1.2176	1.50608e-10	9.43338e-05	-0.92006	9.74481e-07	0.000547422
ENSMUSG00000031932	Gpr83	G protein-coupled receptor 83 [Source:MGI Symbol;Acc:MGI:95712]	9	14860210	14870789	-0.0282727	0.776758	0.468238	0.109152	0.264052	0.237964	0.219714	0.0234405	0.0252856	-0.0182225	0.85478	0.504952	0.0398159	0.686689	0.432251	0.862711	5.53995e-16	2.77693e-05	0.837662	4.09153e-15	2.72078e-05	0.789797	1.57774e-13	3.98673e-05	0.804805	4.95983e-14	5.12506e-05	0.68097	1.90439e-10	0.000120623
ENSMUSG00000032578	Cish	cytokine inducible SH2-containing protein [Source:MGI Symbol;Acc:MGI:103159]	9	107296026	107302784	1.50551	5.99112e-08	0.000192088	1.37279	7.75326e-07	0.000548086	0.608979	0.03092	0.0311329	0.745587	0.0079118	0.0120873	1.06171	0.000141305	0.00427254	1.13086	5.23625e-15	2.96069e-05	1.05212	4.2598e-13	3.25676e-05	0.68876	3.12968e-06	0.000337774	0.754989	2.8149e-07	0.000357734	0.893207	9.16097e-10	0.000147831
ENSMUSG00000038418	Egr1	early growth response 1 [Source:MGI Symbol;Acc:MGI:95295]	18	34859823	34864984	-0.278356	0.0862878	0.0654913	-0.817748	5.69559e-07	0.000503165	-0.60613	0.000199103	0.00171577	-1.08183	4.82193e-11	9.70393e-05	-0.513015	0.00161446	0.0115715	-0.641444	0.00313721	0.00705508	-1.47038	3.56695e-11	6.45738e-05	-0.995416	5.51948e-06	0.00040781	-1.58506	1.18427e-12	6.14599e-05	-0.613179	0.00473301	0.0122606
ENSMUSG00000097815	Gm26809	predicted gene, 26809 [Source:MGI Symbol;Acc:MGI:5477303]	6	18844220	18847360	-0.261051	0.0240208	0.0273541	-0.314905	0.00652597	0.0213542	-0.314255	0.00673837	0.0106191	-0.277457	0.016507	0.0203821	-0.265747	0.0215335	0.0373956	-0.991724	9.63659e-10	0.000148341	-1.0903	2.14396e-11	5.61511e-05	-0.879432	5.78989e-08	0.000133231	-0.98966	1.10665e-09	0.000126953	-1.18431	4.10403e-13	6.87085e-05
ENSMUSG00000051081	Gm4847	predicted gene 4847 [Source:MGI Symbol;Acc:MGI:3643320]	1	166628971	166647693	-0.804484	0.613026	0.380754	0.484027	0.740778	0.467287	-0.768795	0.627267	0.394814	0.858671	0.547006	0.347601	-0.810567	0.609373	0.394317	7.26476	1.55502e-12	4.62481e-05	7.13818	7.26524e-12	4.45125e-05	4.96336	0.000198907	0.00151679	6.11377	1.53172e-07	0.000316998	6.49894	5.19673e-09	0.000194079
ENSMUSG00000020027	Socs2	suppressor of cytokine signaling 2 [Source:MGI Symbol;Acc:MGI:1201787]	10	95385362	95417180	0.117707	0.319778	0.226464	0.292787	0.012106	0.0297066	0.19068	0.105546	0.0843654	0.0298772	0.801727	0.480019	0.155376	0.187388	0.151201	1.21106	1.28295e-16	2.70546e-05	1.07647	2.83239e-13	3.17509e-05	0.633721	2.87246e-05	0.000720214	0.572429	0.000157992	0.00118647	0.598488	7.20806e-05	0.0018559
ENSMUSG00000027270	Lamp5	lysosomal-associated membrane protein family, member 5 [Source:MGI Symbol;Acc:MGI:1923411]	2	136052239	136069917	-0.0623173	0.549204	0.344257	0.0376341	0.71576	0.455956	0.117724	0.25377	0.194195	-0.0358402	0.730101	0.444631	-0.0943671	0.364783	0.274705	1.09279	9.14681e-15	3.01174e-05	1.06522	5.26727e-14	2.91475e-05	0.251444	0.0946963	0.0866413	0.182365	0.225862	0.131044	0.583858	6.03492e-05	0.00175544
ENSMUSG00000093460	Six3os1	Six3 opposite strand transcript 1 [Source:MGI Symbol;Acc:MGI:1925118]	17	85600652	85619411	1.77485	8.16847e-05	0.00141327	1.61814	0.000334537	0.00525033	0.947761	0.0393702	0.0373069	1.10971	0.0151078	0.0191294	1.56654	0.000525113	0.00726631	-0.591746	3.48296e-07	0.000469066	-0.720073	7.95468e-10	0.000125217	-0.429829	0.000211051	0.00155819	-0.456553	8.0484e-05	0.000969985	-0.646806	2.92193e-08	0.000271771
ENSMUSG00000020836	Coro6	coronin 6 [Source:MGI Symbol;Acc:MGI:2183448]	11	77462411	77470484	0.302967	0.036459	0.0355372	0.396827	0.00592471	0.0202825	-0.0824499	0.575571	0.366775	-0.0452345	0.758253	0.458764	0.124482	0.39304	0.288623	0.659087	0.00183567	0.00559964	0.882004	3.04756e-05	0.00116753	0.644214	0.00237145	0.00607682	0.525461	0.01319	0.0117452	0.586606	0.00558801	0.0135431
ENSMUSG00000051136	Ghsr	growth hormone secretagogue receptor [Source:MGI Symbol;Acc:MGI:2441906]	3	27371351	27378010	-0.67623	0.0881113	0.0664807	-0.409119	0.284578	0.249931	-0.713498	0.0737701	0.0622054	-0.417983	0.276614	0.211078	-0.181261	0.627035	0.403287	1.16553	4.45703e-12	5.8244e-05	1.13613	1.78871e-11	5.36498e-05	0.128274	0.479639	0.332603	-0.0453438	0.804523	0.473399	0.134194	0.455193	0.318045
ENSMUSG00000068696	Gpr88	G-protein coupled receptor 88 [Source:MGI Symbol;Acc:MGI:1927653]	3	116249654	116253484	0.137499	0.636159	0.393604	0.541175	0.0597556	0.0764901	0.128749	0.657761	0.410671	0.192724	0.506311	0.32724	0.0299497	0.918121	0.536579	0.698867	2.80735e-09	0.000180704	0.768285	6.37487e-11	7.48341e-05	0.59833	4.61161e-07	0.000200051	0.64519	4.84223e-08	0.000250077	0.354237	0.00298305	0.00937779
ENSMUSG00000027301	Oxt	oxytocin [Source:MGI Symbol;Acc:MGI:97453]	2	130576173	130577054	0.684161	0.361667	0.248332	-0.636638	0.455827	0.332901	-1.51226	0.114084	0.0929963	-0.852677	0.332265	0.240059	1.82228	0.00840182	0.0235967	-0.874868	5.40743e-05	0.00165278	-0.735197	0.000672336	0.00303017	-0.305755	0.155288	0.133049	0.0669005	0.755491	0.44677	0.0407532	0.849539	0.507964
ENSMUSG00000026697	Myoc	myocilin [Source:MGI Symbol;Acc:MGI:1202864]	1	162639150	162649693	0.321673	0.0212863	0.025333	0.403639	0.00375507	0.0159968	0.160382	0.253058	0.192794	0.210286	0.133254	0.104288	0.235224	0.0927159	0.0903014	0.5606	0.00381739	0.00773624	0.81182	2.8886e-05	0.00115028	-0.042199	0.828452	0.498102	0.498818	0.010114	0.00969908	0.458533	0.018013	0.0284896
ENSMUSG00000003545	Fosb	FBJ osteosarcoma oncogene B [Source:MGI Symbol;Acc:MGI:95575]	7	19302721	19310045	-0.323688	0.0834707	0.0640104	-0.857478	7.21494e-06	0.00113047	-0.680581	0.000334834	0.0021148	-0.869356	5.60467e-06	0.000590556	-0.369411	0.0484413	0.0601845	-0.593931	0.0361008	0.0302216	-1.81371	1.82802e-09	0.000147984	-1.2582	1.7528e-05	0.000607657	-1.65724	2.98326e-08	0.00022879	-0.742481	0.00921322	0.0184194
ENSMUSG00000045573	Penk	preproenkephalin [Source:MGI Symbol;Acc:MGI:104629]	4	4133531	4138819	-0.0792557	0.390104	0.262971	-0.152052	0.100298	0.106388	-0.0730183	0.428725	0.293181	-0.00168093	0.985356	0.57275	-0.122175	0.186164	0.150573	0.666545	7.8506e-17	2.68504e-05	0.552653	5.40392e-12	4.21133e-05	0.308451	0.000131811	0.00125896	0.316331	8.56588e-05	0.000984686	0.355012	9.99676e-06	0.000961409
ENSMUSG00000071234	Syndig1l	synapse differentiation inducing 1 like [Source:MGI Symbol;Acc:MGI:2685107]	12	84677278	84698807	0.0719748	0.645611	0.398755	0.122919	0.428642	0.320279	-0.0947447	0.551552	0.353902	0.0632709	0.68602	0.422135	-0.00722353	0.963372	0.558526	0.68422	5.021e-11	9.34661e-05	0.782409	4.67087e-14	2.90965e-05	0.391017	0.000297683	0.00184783	0.389248	0.000294312	0.00147172	0.720283	4.62918e-12	8.1368e-05
ENSMUSG00000017400	Stac2	SH3 and cysteine rich domain 2 [Source:MGI Symbol;Acc:MGI:2144518]	11	98036623	98053462	0.0212798	0.798486	0.479402	0.128286	0.122271	0.127242	0.0761211	0.360433	0.258933	-0.11258	0.178704	0.128663	-0.0282422	0.73498	0.455166	0.96819	9.62098e-15	3.01685e-05	0.972959	8.00634e-15	2.77693e-05	0.853576	1.48324e-11	6.10516e-05	0.988617	3.14607e-15	3.53241e-05	1.11457	3.67567e-19	5.18121e-05
ENSMUSG00000020713	Gh	growth hormone [Source:MGI Symbol;Acc:MGI:95707]	11	106300271	106301865	2.6504	0.144574	0.103833	6.65819	0.00059741	0.00680863	7.58224	0.000124887	0.00141919	7.41508	0.000166717	0.00153042	3.15941	0.0875809	0.0869615	7.64482	1.03103e-05	0.00111536	9.34845	1.55694e-07	0.000384941	10.5755	7.2053e-09	9.97448e-05	11.2908	1.19464e-09	0.000128229	7.17184	3.22146e-05	0.0014391
ENSMUSG00000034570	Inpp5j	inositol polyphosphate 5-phosphatase J [Source:MGI Symbol;Acc:MGI:2158663]	11	3494375	3504821	-0.0416445	0.585102	0.364656	0.00604587	0.93663	0.549572	-0.0845489	0.268778	0.21052	-0.0240921	0.751975	0.455644	-0.0560476	0.462428	0.321933	0.542521	4.78899e-08	0.000309699	0.648348	6.4107e-11	7.50383e-05	0.523102	1.6919e-07	0.000162124	0.545263	4.50295e-08	0.000247167	0.533802	8.13627e-08	0.000321491
ENSMUSG00000020660	Pomc	pro-opiomelanocortin-alpha [Source:MGI Symbol;Acc:MGI:97742]	12	3954951	3960618	0.0943815	0.774048	0.466827	0.388529	0.222501	0.184226	0.323638	0.313635	0.234603	0.644522	0.0389914	0.0380185	0.099247	0.762224	0.467971	-0.951204	6.9482e-06	0.00102379	-0.971453	4.47319e-06	0.000758652	-1.12722	1.14454e-07	0.000150944	-0.898058	2.16426e-05	0.000735937	-0.907983	1.75166e-05	0.00116662
ENSMUSG00000086320	Gm12840	predicted gene 12840 [Source:MGI Symbol;Acc:MGI:3650917]	4	117700188	117700923	-0.310962	0.099337	0.0732931	-0.220771	0.232383	0.190118	-0.303884	0.107306	0.0861847	-0.191099	0.301305	0.223989	-0.0253593	0.887694	0.523505	-1.38787	7.30987e-08	0.000335988	-1.43734	3.15228e-08	0.000276008	-1.26054	1.10318e-06	0.000248392	-1.48	1.51806e-08	0.000199387	-1.84449	6.30031e-12	8.40225e-05
ENSMUSG00000066438	Plekhd1	pleckstrin homology domain containing, family D (with coiled-coil domains) member 1 [Source:MGI Symbol;Acc:MGI:3036228]	12	80692591	80724214	-0.417528	0.0117941	0.0175189	-0.392627	0.0167994	0.0353803	-0.170092	0.286509	0.220475	-0.325016	0.0464803	0.0435029	-0.395005	0.0164896	0.032524	1.15234	6.59176e-07	0.000543594	1.17018	4.58152e-07	0.000481572	0.799054	0.000793324	0.00307963	0.805453	0.00067066	0.00207279	1.01081	1.50452e-05	0.00110602
ENSMUSG00000020396	Nefh	neurofilament, heavy polypeptide [Source:MGI Symbol;Acc:MGI:97309]	11	4938754	4948064	0.0273321	0.718938	0.437838	0.0816146	0.280982	0.248052	0.00831414	0.912914	0.533741	-0.0579948	0.446491	0.298071	-0.0319584	0.674363	0.426315	0.473436	1.02415e-12	4.27259e-05	0.523946	3.12471e-15	2.69015e-05	0.492084	1.71954e-13	4.0633e-05	0.369385	3.34227e-08	0.00023318	0.458367	5.62936e-12	8.29505e-05
ENSMUSG00000040972	Igsf21	immunoglobulin superfamily, member 21 [Source:MGI Symbol;Acc:MGI:2681842]	4	140026846	140246784	0.105618	0.377181	0.256364	0.351771	0.00295774	0.0142196	0.203021	0.088454	0.071185	0.343349	0.00376514	0.00732353	0.20668	0.0825003	0.0838268	0.503522	6.89431e-08	0.000332568	0.606948	7.43166e-11	7.75396e-05	0.377543	6.3742e-05	0.000948749	0.543222	6.37397e-09	0.00017024	0.482573	2.49413e-07	0.000400306
ENSMUSG00000075334	Rprm	reprimo, TP53 dependent G2 arrest mediator candidate [Source:MGI Symbol;Acc:MGI:1915124]	2	54084093	54085552	0.140952	0.171775	0.117345	0.259771	0.0112648	0.0286041	0.311216	0.00239371	0.00565237	0.235953	0.0216237	0.0248155	0.202194	0.0492312	0.0608248	0.979118	1.44454e-09	0.000159929	0.909964	1.84081e-08	0.000243594	0.667907	3.5404e-05	0.000770597	0.829304	2.88592e-07	0.000359316	0.844637	1.72951e-07	0.000368862
ENSMUSG00000021250	Fos	FBJ osteosarcoma oncogene [Source:MGI Symbol;Acc:MGI:95574]	12	85473890	85477273	-0.777443	0.011587	0.0173357	-2.17155	2.06063e-11	0.000106228	-1.48141	2.50087e-06	0.000462072	-2.26891	3.34871e-12	7.26391e-05	-1.35983	1.4147e-05	0.00158754	-0.784048	0.0152817	0.0168428	-1.71413	2.75256e-07	0.000434252	-1.34729	4.27516e-05	0.000821695	-2.10269	5.79368e-10	0.00011414	-0.955541	0.00325654	0.00985094
ENSMUSG00000028023	Pitx2	paired-like homeodomain transcription factor 2 [Source:MGI Symbol;Acc:MGI:109340]	3	129199878	129219591	0	1	1	0	1	1	0	1	1	0	1	1	0	1	1	1.21562	5.07392e-09	0.000202297	1.25717	1.55065e-09	0.000142318	1.10138	1.23133e-07	0.000152986	1.17749	1.54054e-08	0.000199898	1.44176	4.6705e-12	8.14191e-05
ENSMUSG00000037727	Avp	arginine vasopressin [Source:MGI Symbol;Acc:MGI:88121]	2	130580620	130582554	0.39879	0.371055	0.253205	0.208868	0.645163	0.423423	0.116241	0.800747	0.482264	-0.0445526	0.924236	0.537128	1.24557	0.00252106	0.0139612	-0.783883	0.0002773	0.00279903	-0.669067	0.00188161	0.00485983	-0.196172	0.360064	0.274359	0.105148	0.623565	0.372915	-0.0269613	0.899845	0.530062
ENSMUSG00000071341	Egr4	early growth response 4 [Source:MGI Symbol;Acc:MGI:99252]	6	85511131	85513589	-0.373903	0.0122741	0.0179474	-1.09631	6.76e-13	6.67688e-05	-0.77071	3.29962e-07	0.000293619	-1.10264	5.27135e-13	6.54416e-05	-0.663513	1.0245e-05	0.00139474	-0.570716	0.00177727	0.00552501	-0.966579	3.00158e-07	0.000442215	-1.02317	8.54855e-08	0.000142369	-1.09503	1.028e-08	0.000185452	-0.637982	0.000519878	0.00389592
ENSMUSG00000005917	Otx1	orthodenticle homolog 1 (Drosophila) [Source:MGI Symbol;Acc:MGI:97450]	11	21994764	22002897	0.265953	0.178319	0.120507	0.145868	0.46493	0.337079	-0.0575505	0.779444	0.471906	0.152876	0.444704	0.29719	0.264644	0.17962	0.147189	0.867914	4.7252e-05	0.00159239	1.28157	3.02874e-10	0.000104696	0.733094	0.000923182	0.00335584	0.943015	1.0061e-05	0.000647831	0.761048	0.000461159	0.00369066
ENSMUSG00000038805	Six3	sine oculis-related homeobox 3 [Source:MGI Symbol;Acc:MGI:102764]	17	85613608	85629302	0.987935	0.0215771	0.0255514	0.938958	0.0289219	0.0483253	0.793103	0.0667282	0.0577666	0.655335	0.131097	0.103052	1.00752	0.0189191	0.034913	-0.459774	9.67898e-06	0.00110219	-0.496352	1.90267e-06	0.00063757	-0.309601	0.00287281	0.00687657	-0.307547	0.0030055	0.00443471	-0.514195	8.05309e-07	0.000524196
ENSMUSG00000038264	Sema7a	sema domain, immunoglobulin domain (Ig), and GPI membrane anchor, (semaphorin) 7A [Source:MGI Symbol;Acc:MGI:1306826]	9	57940113	57962864	-0.0654389	0.397363	0.266676	-0.0494829	0.521731	0.362897	-0.0726718	0.347505	0.252304	-0.157233	0.042452	0.0405043	-0.138455	0.0737119	0.0782942	0.681501	9.2039e-09	0.000226289	0.735608	5.68888e-10	0.000117203	0.62782	1.36901e-07	0.000155998	0.600229	4.5649e-07	0.000392496	0.724313	1.02811e-09	0.000150587
ENSMUSG00000010476	Ebf3	early B cell factor 3 [Source:MGI Symbol;Acc:MGI:894289]	7	137193673	137314445	-0.883741	0.0295265	0.0312216	-0.238081	0.538421	0.37066	-0.993341	0.0155314	0.0187865	-0.63018	0.113535	0.0912332	-0.923302	0.0232993	0.0390289	0.636794	0.000164534	0.00234395	0.857691	3.53554e-07	0.000457172	0.75721	7.82812e-06	0.000464114	0.724568	1.83571e-05	0.000715671	1.14145	9.49051e-12	8.71873e-05
ENSMUSG00000092035	Peg10	paternally expressed 10 [Source:MGI Symbol;Acc:MGI:2157785]	6	4747306	4760517	0.326263	0.049116	0.0437384	0.181618	0.274646	0.244629	0.677307	3.92319e-05	0.000949362	0.516452	0.00175819	0.00460858	0.561784	0.000657878	0.00794283	-0.287057	0.000443804	0.00329398	-0.426851	1.86808e-07	0.000399336	0.176124	0.0307671	0.0368667	-0.0567335	0.486833	0.297357	-0.176592	0.0305404	0.0400467
ENSMUSG00000024598	Fbn2	fibrillin 2 [Source:MGI Symbol;Acc:MGI:95490]	18	58008623	58209926	0.0798236	0.734087	0.445846	-0.13153	0.581845	0.392083	0.24762	0.285508	0.21993	0.172927	0.458068	0.30373	0.0721027	0.758741	0.466362	0.816564	0.0011113	0.00459342	1.34382	1.47965e-08	0.000232312	0.772041	0.00255797	0.00638167	0.796367	0.00168002	0.00318678	0.608766	0.0181803	0.0286609
ENSMUSG00000021342	Prl	prolactin [Source:MGI Symbol;Acc:MGI:97762]	13	27057570	27065204	2.66601	0.142505	0.102778	5.10407	0.0069034	0.0220099	8.18092	4.0888e-05	0.000962124	8.60575	1.94232e-05	0.000775855	3.83898	0.0398921	0.0532454	5.4887	3.22933e-05	0.00144763	6.46897	1.33509e-06	0.000593721	9.52834	3.41247e-11	6.38591e-05	10.672	6.16197e-13	5.92139e-05	6.15038	3.82284e-06	0.000738693
ENSMUSG00000074896	Ifit3	interferon-induced protein with tetratricopeptide repeats 3 [Source:MGI Symbol;Acc:MGI:1101055]	19	34583531	34588731	-0.506571	0.0465888	0.0420051	-0.519192	0.0411635	0.059706	-0.268842	0.286392	0.220414	-0.649418	0.0112928	0.0155863	-0.327631	0.193914	0.154553	-0.564603	0.0122032	0.0146058	-0.898222	8.16257e-05	0.00151853	-0.800329	0.000445174	0.00226452	-0.445978	0.0475094	0.0314397	-0.692135	0.00222974	0.00798157
ENSMUSG00000028268	Gbp3	guanylate binding protein 3 [Source:MGI Symbol;Acc:MGI:1926263]	3	142560052	142573209	-0.494551	0.0808444	0.0626196	-0.260313	0.348354	0.282012	-0.857614	0.00339582	0.00699535	-0.928656	0.00156105	0.00429944	-0.50716	0.073072	0.077884	-0.635192	0.0244691	0.0230272	-1.38993	3.0576e-06	0.000702195	-1.02395	0.00046893	0.00232818	-0.752949	0.00842377	0.00844977	-1.11233	0.000136079	0.00229872
ENSMUSG00000067786	Nnat	neuronatin [Source:MGI Symbol;Acc:MGI:104716]	2	157560078	157562522	-0.0182249	0.869486	0.514653	-0.00635872	0.954275	0.557928	0.139258	0.209138	0.146619	0.0848709	0.444024	0.296855	0.0649934	0.557769	0.367346	-0.383737	0.000159145	0.00231715	-0.408472	5.85368e-05	0.00138938	-0.396151	9.72563e-05	0.00111072	-0.192609	0.0577371	0.0375663	-0.362586	0.000358788	0.00330689
ENSMUSG00000046470	Sox18	SRY-box containing gene 18 [Source:MGI Symbol;Acc:MGI:103559]	2	181669836	181671640	0.629085	6.84606e-05	0.00130291	0.516014	0.00113995	0.00912527	0.405376	0.0112958	0.015132	0.717696	5.04095e-06	0.000582032	0.701158	8.29431e-06	0.00128709	0.897864	3.54518e-07	0.00047121	0.865351	1.0402e-06	0.00056585	0.794695	8.95403e-06	0.000487749	0.909829	2.80621e-07	0.000357631	0.841696	2.05061e-06	0.000641705
ENSMUSG00000090570	Gm17041	predicted gene 17041 [Source:MGI Symbol;Acc:MGI:4937868]	9	107300380	107301838	1.35395	8.9633e-05	0.00147846	1.29904	0.000173789	0.00387994	0.563477	0.125518	0.101324	0.470477	0.20351	0.14126	0.684673	0.0592858	0.0687974	0.983978	8.61179e-07	0.0005805	0.981671	1.00432e-06	0.000560745	0.497513	0.0181633	0.0250322	0.58861	0.00465671	0.00572869	0.785248	0.00011466	0.00215717
ENSMUSG00000036040	Adamtsl2	ADAMTS-like 2 [Source:MGI Symbol;Acc:MGI:1925044]	2	27079379	27108981	-0.167605	0.226904	0.143973	-0.356419	0.0119942	0.0295647	-0.237014	0.0912225	0.0729289	-0.114489	0.405202	0.277595	-0.149702	0.277981	0.230423	0.600857	0.00132172	0.00491169	0.922552	5.56343e-07	0.000500204	0.446587	0.0192477	0.0260986	0.57953	0.00209546	0.00362047	0.432035	0.0226054	0.0329661
ENSMUSG00000006205	Htra1	HtrA serine peptidase 1 [Source:MGI Symbol;Acc:MGI:1929076]	7	130936111	130985660	0.200243	0.000922227	0.0044636	0.176622	0.00346054	0.0153518	0.235044	9.99632e-05	0.00128622	0.155861	0.00998993	0.0142844	0.130661	0.0308289	0.0458158	0.495959	3.03799e-11	8.62175e-05	0.488259	6.4614e-11	7.53446e-05	0.382004	3.60085e-07	0.000189331	0.429145	9.93917e-09	0.000184431	0.436364	5.34141e-09	0.000195457
ENSMUSG00000018470	Kcnab3	potassium voltage-gated channel, shaker-related subfamily, beta member 3 [Source:MGI Symbol;Acc:MGI:1336208]	11	69326258	69333042	0.1456	0.21903	0.140084	-0.00533274	0.964291	0.563373	-0.0686857	0.566512	0.361856	-0.063554	0.595515	0.374063	-0.0842073	0.481866	0.331067	1.32286	4.92833e-08	0.00031123	1.31978	5.37201e-08	0.000308678	1.11931	4.07219e-06	0.000367432	1.30741	7.23785e-08	0.000272078	1.21076	5.96958e-07	0.000491118
ENSMUSG00000022054	Nefm	neurofilament, medium polypeptide [Source:MGI Symbol;Acc:MGI:97314]	14	68082590	68124846	-0.0388527	0.60846	0.378166	-0.0514712	0.497309	0.351821	-0.121473	0.109477	0.0884375	-0.102439	0.17699	0.127795	-0.12963	0.0875869	0.0869648	0.399947	6.18485e-08	0.000326034	0.465714	2.94897e-10	0.000104441	0.452094	9.90015e-10	8.09597e-05	0.369743	5.72011e-07	0.000410005	0.489035	3.64323e-11	0.000100051
ENSMUSG00000028341	Nr4a3	nuclear receptor subfamily 4, group A, member 3 [Source:MGI Symbol;Acc:MGI:1352457]	4	48045153	48086447	-0.147922	0.112958	0.0851184	-0.48516	2.5635e-07	0.000405156	-0.237113	0.0112667	0.015106	-0.371476	7.60643e-05	0.00118412	-0.132718	0.154656	0.133859	-0.130712	0.581683	0.356475	-1.05744	1.55622e-05	0.000988923	-0.743476	0.00214374	0.00568923	-1.47359	3.70698e-09	0.00015513	-0.610235	0.0111368	0.0208691
ENSMUSG00000052776	Oas1a	2'-5' oligoadenylate synthetase 1A [Source:MGI Symbol;Acc:MGI:2180860]	5	120896256	120907521	0.405981	0.603727	0.375468	0.894725	0.229005	0.187781	0.435029	0.578674	0.368463	-0.97406	0.288259	0.217287	0.815693	0.276639	0.229681	-1.25593	0.0293072	0.0260547	-2.26394	0.000345045	0.00237111	-1.60525	0.00757458	0.0133004	-0.878572	0.12075	0.0768331	-1.8835	0.00198662	0.00749826
ENSMUSG00000077990	Gm23134	predicted gene, 23134 [Source:MGI Symbol;Acc:MGI:5452911]	2	157562361	157562447	0.0429498	0.780093	0.469958	0.0807285	0.598246	0.400502	0.30977	0.0412911	0.0387593	0.189086	0.215318	0.14726	0.218992	0.150377	0.131513	-0.423738	0.000101747	0.00199342	-0.485647	9.22914e-06	0.000882287	-0.509961	3.61136e-06	0.000353088	-0.18873	0.0818364	0.0507446	-0.373201	0.000615824	0.00420812
ENSMUSG00000076615	Ighg3	Immunoglobulin heavy constant gamma 3 [Source:MGI Symbol;Acc:MGI:2144790]	12	113359665	113361232	0	1	1	0	1	1	0	1	1	2.64637	0.113261	0.090982	2.64827	0.113227	0.107828	-8.00151	0.000124571	0.00213037	-6.10804	0.00108022	0.0037562	-8.00151	0.000156783	0.00136146	-8.00151	0.000142711	0.00114482	-8.00151	0.000131374	0.00226825
ENSMUSG00000041577	Prelp	proline arginine-rich end leucine-rich repeat [Source:MGI Symbol;Acc:MGI:2151110]	1	133910304	133921414	0.560065	0.00137418	0.00543589	0.548712	0.0017111	0.0109734	0.285755	0.102806	0.0817575	0.374386	0.0324371	0.0334719	0.787234	6.95393e-06	0.00120475	-0.357954	0.0246987	0.0231733	-0.557519	0.000496289	0.00269438	-0.534462	0.000849714	0.0031974	-0.20463	0.198626	0.1175	-0.539326	0.000748533	0.00460276
ENSMUSG00000028270	Gbp2	guanylate binding protein 2 [Source:MGI Symbol;Acc:MGI:102772]	3	142620602	142638008	-1.00883	0.00039142	0.00298576	-0.56367	0.0375245	0.056361	-0.570489	0.0362154	0.0349802	-0.718972	0.00917402	0.0134349	-0.857396	0.00216326	0.0130865	-0.613039	0.0789165	0.0557216	-1.49072	4.80636e-05	0.00131986	-0.992664	0.00558798	0.0107794	-0.565037	0.106011	0.0648105	-1.18266	0.00100163	0.00529045
ENSMUSG00000058441	Panx2	pannexin 2 [Source:MGI Symbol;Acc:MGI:1890615]	15	89059734	89073567	0.0171629	0.795039	0.477643	0.0776721	0.238835	0.19692	-0.0211355	0.749297	0.457061	-0.040187	0.543514	0.345781	0.0380191	0.564658	0.370901	0.453068	1.27185e-09	0.000156917	0.488309	6.16653e-11	7.43236e-05	0.404178	6.94827e-08	0.000137621	0.42453	1.38545e-08	0.000194997	0.567649	2.68715e-14	6.14089e-05
ENSMUSG00000020893	Per1	period circadian clock 1 [Source:MGI Symbol;Acc:MGI:1098283]	11	69095217	69109960	-0.173561	0.0625283	0.0526604	-0.386586	3.67652e-05	0.00197402	-0.320685	0.000612704	0.00277973	-0.566572	1.90409e-09	0.000170801	-0.343565	0.000241775	0.00536401	-0.237405	0.0277626	0.0250945	-0.466101	1.76178e-05	0.00101572	-0.280983	0.00946699	0.015585	-0.395079	0.000269814	0.00142496	-0.4795	1.00381e-05	0.000962634
ENSMUSG00000038776	Ephx1	epoxide hydrolase 1, microsomal [Source:MGI Symbol;Acc:MGI:95405]	1	180976155	181020904	0.466946	0.0280624	0.0302253	0.408298	0.054739	0.0721737	0.281638	0.186055	0.134689	0.320636	0.131822	0.10347	0.581946	0.00614888	0.020451	-0.456286	0.000839677	0.00413155	-0.594744	1.57107e-05	0.000991271	-0.648799	2.87465e-06	0.000328943	-0.406293	0.00298991	0.00442226	-0.578851	2.5655e-05	0.00133201
ENSMUSG00000028785	Hpca	hippocalcin [Source:MGI Symbol;Acc:MGI:1336200]	4	129111570	129122036	-0.0481892	0.572535	0.357357	-0.0354486	0.67803	0.43871	-0.0476731	0.576662	0.367371	-0.0598457	0.483423	0.316092	-0.126375	0.138979	0.125044	0.428982	7.44137e-08	0.000336958	0.48802	9.4341e-10	0.000129301	0.368319	4.06339e-06	0.000367177	0.429418	7.46018e-08	0.000273864	0.508682	1.77787e-10	0.000119653
ENSMUSG00000028655	Mfsd2a	major facilitator superfamily domain containing 2A [Source:MGI Symbol;Acc:MGI:1923824]	4	122946850	122961188	0.328824	0.00217106	0.00685574	0.237788	0.0273806	0.0467653	0.229645	0.0339939	0.0333913	0.218476	0.0436443	0.0413761	0.195088	0.071872	0.0771252	0.580809	1.69857e-06	0.000694589	0.596951	9.05014e-07	0.0005488	0.577503	2.31235e-06	0.000307555	0.563187	3.86221e-06	0.000565033	0.56793	2.99552e-06	0.000696478
ENSMUSG00000032368	Zic1	zinc finger protein of the cerebellum 1 [Source:MGI Symbol;Acc:MGI:106683]	9	91358058	91365810	0.348703	0.0974595	0.071985	0.222606	0.290475	0.252995	0.123102	0.559519	0.358128	-0.0733313	0.728988	0.44407	0.215349	0.306633	0.245267	-1.0305	1.33571e-05	0.00117958	-0.90726	0.000121253	0.00169357	-0.69732	0.00303188	0.00712032	-0.66469	0.00464065	0.00571695	-0.899497	0.000137654	0.00230796
ENSMUSG00000062785	Kcnc3	potassium voltage gated channel, Shaw-related subfamily, member 3 [Source:MGI Symbol;Acc:MGI:96669]	7	44590664	44604754	-0.0319339	0.597535	0.371881	-0.0192212	0.750459	0.471645	-0.0721732	0.233268	0.159947	-0.0975721	0.107158	0.0850222	-0.0460025	0.4469	0.314545	0.4363	4.82625e-09	0.000200051	0.426736	1.08296e-08	0.000219142	0.441101	3.77185e-09	9.24962e-05	0.303031	5.25409e-05	0.000879888	0.456708	9.09856e-10	0.000147677
ENSMUSG00000016024	Lbp	lipopolysaccharide binding protein [Source:MGI Symbol;Acc:MGI:1098776]	2	158306493	158332852	2.01245	0.00138563	0.00545804	2.02137	0.00132227	0.00975687	1.38579	0.0251458	0.0266456	1.60226	0.00999407	0.0142887	2.26323	0.000361561	0.00628821	-0.786256	0.0121562	0.0145696	-0.988962	0.00176847	0.0047172	-0.923639	0.00351554	0.00784349	-0.324698	0.295568	0.197645	-1.04226	0.00100018	0.00528612
ENSMUSG00000020734	Grin2c	glutamate receptor, ionotropic, NMDA2C (epsilon 3) [Source:MGI Symbol;Acc:MGI:95822]	11	115249169	115267243	0.0486376	0.536766	0.337604	-0.0118029	0.88097	0.526684	-0.0226395	0.774513	0.469501	-0.0224075	0.776616	0.467853	-0.106226	0.179927	0.147357	0.429847	2.51018e-05	0.00136289	0.511472	5.18994e-07	0.000493874	0.351568	0.000635303	0.00272859	0.220551	0.0325432	0.0229496	0.353607	0.000553387	0.00400725
ENSMUSG00000079017	Ifi27l2a	interferon, alpha-inducible protein 27 like 2A [Source:MGI Symbol;Acc:MGI:1924183]	12	103442167	103443680	0.619617	0.378381	0.256976	0.455381	0.518968	0.361634	0.812862	0.246639	0.179742	-0.506844	0.495415	0.321933	0.43907	0.534786	0.355945	-0.45931	0.137031	0.0933218	-1.48263	1.22304e-05	0.000938846	-1.39331	4.05886e-05	0.000806534	-0.578603	0.065387	0.0420892	-0.906455	0.00471731	0.0122361
ENSMUSG00000029544	Cabp1	calcium binding protein 1 [Source:MGI Symbol;Acc:MGI:1352750]	5	115168689	115194381	-0.0361055	0.584711	0.364419	-0.00322312	0.960933	0.561478	0.00811499	0.902038	0.52883	-0.020268	0.758758	0.459014	-0.00658251	0.920406	0.537584	0.541531	1.50123e-07	0.000389535	0.547952	1.14744e-07	0.000362532	0.476732	4.95003e-06	0.000392496	0.544347	1.48733e-07	0.000315059	0.567681	3.72792e-08	0.00028438
ENSMUSG00000046480	Scn4b	sodium channel, type IV, beta [Source:MGI Symbol;Acc:MGI:2687406]	9	45138437	45154152	0.0136875	0.915358	0.536942	0.0894992	0.485498	0.346462	-0.0738688	0.567494	0.36239	-0.194288	0.134304	0.104881	-0.18175	0.160812	0.137214	0.915294	5.6567e-06	0.000971924	0.822182	4.80327e-05	0.00131955	0.813182	6.15535e-05	0.000937621	0.822894	4.82073e-05	0.000864216	1.03682	2.6851e-07	0.000406687
ENSMUSG00000023243	Kcnk5	potassium channel, subfamily K, member 5 [Source:MGI Symbol;Acc:MGI:1336175]	14	20140058	20181782	0.141597	0.734688	0.446162	-0.674526	0.136311	0.136396	-0.576174	0.200839	0.142357	-0.305565	0.484217	0.316477	0.159569	0.701748	0.43941	-1.2282	0.0209298	0.0207377	-1.68568	0.00195665	0.00495324	-1.99007	0.000341582	0.00197953	-0.751418	0.151844	0.0941458	-1.54891	0.00413779	0.0113197
ENSMUSG00000040258	Nxph4	neurexophilin 4 [Source:MGI Symbol;Acc:MGI:1336197]	10	127525473	127534559	0.503409	0.115163	0.0869833	0.404758	0.207057	0.176207	0.0624338	0.849671	0.505171	0.344024	0.286068	0.216144	-0.0446191	0.893136	0.525811	0.950663	2.80641e-07	0.000447473	0.929397	5.15843e-07	0.000493109	0.806273	1.32691e-05	0.000554313	0.87612	2.20822e-06	0.000515875	0.961139	2.09272e-07	0.000384431
ENSMUSG00000028128	F3	coagulation factor III [Source:MGI Symbol;Acc:MGI:88381]	3	121723537	121735052	-0.270596	0.00336977	0.00855569	-0.296314	0.00131453	0.00972996	-0.145523	0.111964	0.0909275	-0.270453	0.00337909	0.00683721	-0.230097	0.0122984	0.0282851	-0.314764	0.000958169	0.00434324	-0.454683	2.29466e-06	0.000661919	-0.179744	0.0595749	0.0612969	-0.287724	0.00261439	0.00411378	-0.220636	0.0202597	0.0307249
ENSMUSG00000030270	Cpne9	copine family member IX [Source:MGI Symbol;Acc:MGI:2443052]	6	113282307	113305627	-0.367203	0.00539935	0.0110599	-0.253636	0.0510641	0.0687944	-0.573591	2.18779e-05	0.000795763	-0.40251	0.00236971	0.00552874	-0.295197	0.0239892	0.0396617	1.38479	9.06654e-06	0.00108663	1.438	4.16431e-06	0.000748392	1.18037	0.000146841	0.00132256	1.3816	9.53934e-06	0.000641705	1.26992	4.5179e-05	0.00160408
ENSMUSG00000021099	Six6	sine oculis-related homeobox 6 [Source:MGI Symbol;Acc:MGI:1341840]	12	72939724	72944899	0	1	1	0	1	1	0	1	1	0	1	1	0	1	1	-0.731958	3.35643e-05	0.00146146	-0.702298	6.99505e-05	0.00145778	-0.456737	0.00915095	0.0152026	-0.5082	0.00370302	0.00498101	-0.602917	0.000591934	0.00413165
ENSMUSG00000024042	Sik1	salt inducible kinase 1 [Source:MGI Symbol;Acc:MGI:104754]	17	31844248	31855792	-0.183875	0.152961	0.108066	-0.67002	4.08609e-07	0.000459469	-0.597501	6.01179e-06	0.000570393	-0.842579	3.40241e-10	0.000129148	-0.468168	0.000340699	0.00613982	-0.319096	0.0195771	0.0198296	-0.63375	4.60063e-06	0.000763196	-0.481134	0.000489463	0.00238035	-0.732234	1.36807e-07	0.000310005	-0.611767	9.42541e-06	0.000944717
ENSMUSG00000045246	Kcng4	potassium voltage-gated channel, subfamily G, member 4 [Source:MGI Symbol;Acc:MGI:1913983]	8	119623854	119635680	0.0857643	0.538084	0.338296	-0.0148102	0.915823	0.54079	-0.0429949	0.760593	0.462643	-0.162102	0.255646	0.193447	-0.114838	0.417657	0.300568	1.52265	1.40717e-07	0.00038438	1.22695	2.84176e-05	0.00114558	1.16625	7.8529e-05	0.00102522	1.26683	1.54784e-05	0.000694997	1.37504	2.33039e-06	0.000660337
ENSMUSG00000059246	Foxb1	forkhead box B1 [Source:MGI Symbol;Acc:MGI:1927549]	9	69757710	69760940	1.88277	0.251948	0.179277	0	1	1	0	1	1	1.87915	0.252518	0.187841	0	1	1	1.15432	7.55276e-07	0.000562226	1.06349	5.07668e-06	0.000779173	0.743861	0.00138907	0.00429765	0.947952	4.70074e-05	0.00085952	0.9255	7.01327e-05	0.00183971
ENSMUSG00000048546	Tob2	transducer of ERBB2, 2 [Source:MGI Symbol;Acc:MGI:1888525]	15	81848270	81858326	-0.274452	0.000498303	0.00332869	-0.179978	0.0211099	0.0402326	-0.266303	0.000732757	0.0030268	-0.270017	0.000610218	0.00263144	-0.405955	3.37395e-07	0.000435069	-0.421442	2.44945e-06	0.000766207	-0.447819	6.11534e-07	0.000508933	-0.51256	1.52553e-08	0.000109903	-0.425229	2.22458e-06	0.000516335	-0.578207	1.54541e-10	0.000117254
ENSMUSG00000048385	Scrt1	scratch homolog 1, zinc finger protein (Drosophila) [Source:MGI Symbol;Acc:MGI:2176606]	15	76516203	76522129	0.0605667	0.387868	0.261832	0.106001	0.130104	0.132499	0.062997	0.369188	0.263378	-0.0791116	0.260871	0.20034	-0.0046618	0.947061	0.549859	0.616275	7.69586e-08	0.000339714	0.601228	1.60819e-07	0.000387443	0.566456	8.2531e-07	0.000229913	0.47793	3.17301e-05	0.000790505	0.668435	5.63032e-09	0.000196886
ENSMUSG00000026826	Nr4a2	nuclear receptor subfamily 4, group A, member 2 [Source:MGI Symbol;Acc:MGI:1352456]	2	57106830	57124003	-0.101003	0.343744	0.23895	-0.0783398	0.462027	0.335744	0.0185577	0.861516	0.510582	-0.11384	0.285957	0.216088	-0.0501181	0.637868	0.408666	0.838745	2.19098e-07	0.000424655	0.751099	3.88089e-06	0.000737672	0.306332	0.0655814	0.0660328	0.215145	0.196177	0.1163	0.858649	1.15375e-07	0.000342369
ENSMUSG00000014786	Slc9a5	solute carrier family 9 (sodium/hydrogen exchanger), member 5 [Source:MGI Symbol;Acc:MGI:2685542]	8	105348258	105369881	0.196154	0.0396138	0.0375054	0.199485	0.0356299	0.0546347	0.19893	0.036983	0.0355334	-0.00679393	0.944463	0.547112	0.0721966	0.454295	0.318053	0.402351	7.72796e-05	0.00183415	0.441317	1.46136e-05	0.000975038	0.367183	0.000336692	0.00196611	0.226713	0.0272654	0.0200011	0.273146	0.00759026	0.0163077
ENSMUSG00000021779	Thrb	thyroid hormone receptor beta [Source:MGI Symbol;Acc:MGI:98743]	14	17660960	18038088	0.0509073	0.61652	0.382758	-0.0747964	0.463874	0.336592	-0.079897	0.435044	0.29634	0.00747395	0.941505	0.545592	0.000405756	0.996816	0.58108	-0.341832	0.00132213	0.00491215	-0.528896	9.81445e-07	0.000557836	-0.275989	0.00993552	0.0161351	-0.218042	0.0401477	0.0271937	-0.487893	5.83206e-06	0.000820163
ENSMUSG00000031340	Gabre	gamma-aminobutyric acid (GABA) A receptor, subunit epsilon [Source:MGI Symbol;Acc:MGI:1330235]	X	72255999	72274803	0.629033	0.376873	0.256206	0.424631	0.558018	0.380107	1.32312	0.0493729	0.0449314	0.71465	0.311712	0.229389	0.795553	0.256762	0.213425	-0.612904	4.1814e-07	0.000488872	-0.574665	2.07602e-06	0.000648545	-0.323579	0.00724488	0.0129063	-0.415157	0.000577889	0.00193788	-0.682118	1.97257e-08	0.000251455
ENSMUSG00000031880	Rrad	Ras-related associated with diabetes [Source:MGI Symbol;Acc:MGI:1930943]	8	104628066	104631321	0.114291	0.733887	0.445742	0.424139	0.186989	0.165531	-0.0365768	0.915292	0.534825	0.309012	0.345629	0.247044	0.096928	0.773083	0.473014	-0.381161	0.03954	0.0323506	-0.867607	4.23441e-06	0.000750791	-0.56537	0.00249271	0.00627458	-0.902914	1.78538e-06	0.000495457	-0.617991	0.000932839	0.00510541
ENSMUSG00000029561	Oasl2	2'-5' oligoadenylate synthetase-like 2 [Source:MGI Symbol;Acc:MGI:1344390]	5	114896936	114912234	-0.483912	0.0921522	0.0687269	-0.279578	0.323304	0.269445	-0.411969	0.150833	0.115836	-0.789325	0.00715703	0.0112886	-0.1909	0.498197	0.338698	-0.618256	0.0193966	0.0197037	-1.05811	8.80188e-05	0.00154778	-0.758907	0.00456163	0.00936207	-0.544586	0.0395117	0.0268306	-1.08384	5.94108e-05	0.0017463
ENSMUSG00000034579	Pla2g3	phospholipase A2, group III [Source:MGI Symbol;Acc:MGI:2444945]	11	3488284	3499350	-0.00455272	0.982819	0.576967	0.132459	0.522555	0.363278	0.0877109	0.67477	0.419389	0.273364	0.18188	0.130273	0.0115963	0.956018	0.554433	0.75823	0.000544132	0.00353946	1.03022	1.57837e-06	0.000613425	0.853659	0.000106186	0.00114798	0.90553	3.23759e-05	0.000793772	0.42069	0.0650334	0.067737
ENSMUSG00000044024	Rell2	RELT-like 2 [Source:MGI Symbol;Acc:MGI:1918044]	18	37955079	37959179	0.0562287	0.3647	0.249916	0.117302	0.0577718	0.0748516	0.0741895	0.231561	0.158699	0.0031536	0.959532	0.55544	0.0351776	0.570686	0.374032	0.33709	1.52048e-06	0.000674119	0.382235	4.99348e-08	0.000303931	0.333163	2.2424e-06	0.000304492	0.286157	4.78815e-05	0.000863093	0.395135	1.70401e-08	0.000243083
ENSMUSG00000063239	Grm4	glutamate receptor, metabotropic 4 [Source:MGI Symbol;Acc:MGI:1351341]	17	27422387	27513341	0.239418	0.042943	0.0396445	0.280231	0.0173126	0.0359863	0.00183269	0.987817	0.575843	-0.0234112	0.845629	0.500721	0.195281	0.099182	0.0949807	0.465088	3.69737e-05	0.0014975	0.50231	8.42107e-06	0.00086585	0.509955	6.42833e-06	0.000431496	0.558312	7.39723e-07	0.000429913	0.610261	5.91205e-08	0.000306942
ENSMUSG00000028214	Gem	GTP binding protein (gene overexpressed in skeletal muscle) [Source:MGI Symbol;Acc:MGI:99844]	4	11704457	11714752	-0.423915	0.252268	0.179939	-0.31824	0.383972	0.299309	-0.238553	0.512302	0.334225	-0.233665	0.520789	0.334324	-0.651606	0.0847967	0.0852386	-0.51881	0.0102052	0.0130624	-1.06725	1.04774e-06	0.000566667	-0.427627	0.0359072	0.0413814	-0.814191	0.000127167	0.00110077	-0.823391	9.57138e-05	0.00203012
ENSMUSG00000032080	Apoa4	apolipoprotein A-IV [Source:MGI Symbol;Acc:MGI:88051]	9	46240696	46243459	0	1	1	0	1	1	1.89637	0.250112	0.18695	1.87466	0.253063	0.188879	0	1	1	-1.20474	0.11753	0.081011	-2.20716	0.00772302	0.0103159	-1.84577	0.0221701	0.0289274	-1.1515	0.135768	0.0858373	-7.00848	1.35315e-07	0.000352221
ENSMUSG00000020423	Btg2	B cell translocation gene 2, anti-proliferative [Source:MGI Symbol;Acc:MGI:108384]	1	134075170	134079120	-0.533111	4.04323e-05	0.00105299	-0.732353	2.38121e-08	0.000272894	-0.706723	7.45303e-08	0.00021511	-0.494939	0.00013394	0.00141225	-0.783244	2.76274e-09	0.000147831	-0.60556	4.50668e-05	0.00157417	-0.612423	3.98438e-05	0.00125447	-0.618891	3.87716e-05	0.000794385	-0.347484	0.0179427	0.0146253	-0.668594	7.71079e-06	0.000888719
ENSMUSG00000034459	Ifit1	interferon-induced protein with tetratricopeptide repeats 1 [Source:MGI Symbol;Acc:MGI:99450]	19	34640871	34650009	-0.441517	0.190815	0.126535	-0.374709	0.2631	0.237153	-0.294801	0.378184	0.267929	-0.561864	0.0989397	0.0776489	-0.215865	0.51484	0.34647	-1.0203	0.000488731	0.00340873	-1.18529	6.45348e-05	0.00142762	-1.20487	5.52795e-05	0.00090194	-0.615469	0.0325167	0.0229357	-1.42073	2.31696e-06	0.000659061
ENSMUSG00000022508	Bcl6	B cell leukemia/lymphoma 6 [Source:MGI Symbol;Acc:MGI:107187]	16	23965052	23988852	-0.216341	0.00521963	0.0108515	-0.297178	0.000130148	0.00339342	0.0335819	0.660244	0.411938	-0.0959583	0.211962	0.145558	-0.0136236	0.858591	0.511068	-0.387483	0.000943424	0.00431603	-0.541978	5.09128e-06	0.000779735	0.337965	0.00289734	0.00691337	0.0477168	0.6776	0.4037	-0.124413	0.281596	0.230812
ENSMUSG00000032265	Fam46a	family with sequence similarity 46, member A [Source:MGI Symbol;Acc:MGI:2670964]	9	85320439	85327124	-0.0428328	0.796435	0.478353	-0.291431	0.0848202	0.09469	0.0341241	0.836217	0.499014	-0.581776	0.000839834	0.00309632	-0.106454	0.523015	0.35033	-0.372591	0.000149794	0.00226963	-0.472624	2.06502e-06	0.000647626	-0.289488	0.00342719	0.00771174	-0.387138	9.47192e-05	0.00101021	-0.347258	0.000413762	0.00352016
ENSMUSG00000032503	Arpp21	cyclic AMP-regulated phosphoprotein, 21 [Source:MGI Symbol;Acc:MGI:107562]	9	112065091	112235938	-0.0278476	0.697658	0.426543	0.0730251	0.306744	0.261135	-0.0507779	0.479151	0.318065	0.0585005	0.413378	0.281658	0.0346388	0.628242	0.403885	0.434573	9.24154e-06	0.00109107	0.451122	4.25698e-06	0.000751863	0.257774	0.00920746	0.0152704	0.320974	0.00112859	0.00261434	0.338689	0.000573688	0.00407147
ENSMUSG00000079362	Gbp6	guanylate binding protein 6 [Source:MGI Symbol;Acc:MGI:2140937]	5	105270704	105293699	-0.193158	0.596099	0.371039	-0.0615885	0.863712	0.519715	-0.183827	0.614073	0.387796	-0.0350379	0.922273	0.536189	-0.0418876	0.907068	0.531796	-0.376	0.116007	0.0797573	-0.982413	8.91214e-05	0.00155242	-0.81543	0.00108776	0.00370898	-0.388766	0.106566	0.0652374	-0.862588	0.00050529	0.00384865
ENSMUSG00000071714	Csf2rb2	colony stimulating factor 2 receptor, beta 2, low-affinity (granulocyte-macrophage) [Source:MGI Symbol;Acc:MGI:1339760]	15	78282517	78305603	-0.36602	0.202424	0.132096	-0.525498	0.0713719	0.0851421	-0.414435	0.15205	0.1165	-0.231593	0.412649	0.281292	0.045268	0.868839	0.515463	1.63949	0.000497651	0.00343185	1.81469	0.000113889	0.00166217	1.40672	0.00326359	0.00746804	1.54366	0.00112601	0.00261133	2.12313	5.47652e-06	0.000808423
ENSMUSG00000031543	Ank1	ankyrin 1, erythroid [Source:MGI Symbol;Acc:MGI:88024]	8	22974844	23150497	0.156386	0.014059	0.0194632	0.126184	0.0474654	0.0654992	0.0990271	0.121958	0.0990818	0.137738	0.0307417	0.0322333	0.11616	0.0686258	0.0750434	0.480994	5.88225e-06	0.000981623	0.538064	4.04488e-07	0.000470444	0.56047	1.36604e-07	0.000155947	0.544102	3.04134e-07	0.000362787	0.547658	2.48918e-07	0.000399898
ENSMUSG00000043102	Qrfp	pyroglutamylated RFamide peptide [Source:MGI Symbol;Acc:MGI:3630329]	2	31806166	31810580	1.92902	0.112997	0.0851524	2.36214	0.0405846	0.0591768	1.25991	0.338525	0.247633	2.74126	0.01326	0.0174368	-0.0466593	0.976151	0.56642	-1.24176	3.5304e-06	0.000847524	-0.90631	0.000534532	0.00277034	-0.751434	0.00394953	0.00848356	-0.745801	0.00404109	0.00525018	-0.965039	0.000237068	0.00280444
ENSMUSG00000026475	Rgs16	regulator of G-protein signaling 16 [Source:MGI Symbol;Acc:MGI:108407]	1	153740349	153745468	0.118989	0.53954	0.339056	0.316172	0.0990677	0.105315	0.154024	0.426247	0.291966	-0.0760363	0.698152	0.428366	0.261468	0.174118	0.144299	-0.854776	0.00202326	0.00582608	-0.742821	0.00718772	0.00987851	-0.493516	0.0731101	0.071542	-0.66971	0.0152446	0.012976	-0.798426	0.003899	0.010931
ENSMUSG00000079466	Prdm12	PR domain containing 12 [Source:MGI Symbol;Acc:MGI:2685844]	2	31640037	31655795	0.365688	0.6728	0.413336	0.0544095	0.950251	0.555924	0.0438163	0.959594	0.556811	-2.3494	0.0260466	0.0284964	0.129599	0.881707	0.52094	-0.835403	0.00022941	0.00262144	-0.879521	0.000120534	0.00169035	-0.3963	0.0739658	0.0721523	-1.0725	4.45637e-06	0.000575855	-0.493674	0.02546	0.0356002
ENSMUSG00000090550	Prlh	prolactin releasing hormone [Source:MGI Symbol;Acc:MGI:3644668]	1	90953108	90954012	0	1	1	0	1	1	0	1	1	0	1	1	0	1	1	-2.20021	3.3701e-05	0.00146299	-1.87096	0.000284579	0.00221935	-2.52606	6.96699e-06	0.0004439	-3.51906	2.33708e-08	0.000216437	-3.12005	1.49811e-07	0.00035901
ENSMUSG00000073234	Gm8773	predicted gene 8773 [Source:MGI Symbol;Acc:MGI:3646213]	5	5573952	5576203	0	1	1	1.84863	0.25734	0.230356	0	1	1	0	1	1	0	1	1	-0.917777	0.00701619	0.0105303	-1.76561	5.81278e-06	0.00080194	-1.00921	0.00434709	0.00905625	-1.72588	9.64422e-06	0.000642573	-1.69863	9.99093e-06	0.000961256
ENSMUSG00000096606	Gm4980	predicted gene 4980 [Source:MGI Symbol;Acc:MGI:3646425]	7	99624067	99627103	0.119495	0.27595	0.20372	-0.0274833	0.805156	0.495484	0.110824	0.31345	0.23451	0.00969943	0.930568	0.540176	0.0799455	0.467459	0.324321	0.723161	6.30576e-06	0.000999796	0.704292	1.21844e-05	0.000938285	0.517351	0.00168738	0.00485457	0.556227	0.000666984	0.00206728	0.819579	2.72584e-07	0.000407912
ENSMUSG00000070327	Rnf213	ring finger protein 213 [Source:MGI Symbol;Acc:MGI:1289196]	11	119393100	119487418	-0.272428	0.0497638	0.0441847	-0.209251	0.127867	0.131036	-0.211544	0.125681	0.101425	-0.416946	0.00308999	0.00647279	-0.0759655	0.575884	0.376772	-0.336859	0.0488333	0.0381791	-0.671207	0.000119829	0.0016877	-0.380012	0.0278519	0.0342305	-0.32594	0.0576698	0.0375251	-0.593014	0.000635583	0.00426667
ENSMUSG00000031891	Hsd11b2	hydroxysteroid 11-beta dehydrogenase 2 [Source:MGI Symbol;Acc:MGI:104720]	8	105518746	105523984	-0.535674	0.672137	0.412984	-1.33965	0.331515	0.273603	-0.513804	0.684036	0.424142	-1.31373	0.342111	0.2452	-3.18825	0.0504544	0.0618284	2.13112	0.006067	0.00974916	2.50521	0.00102858	0.00366978	-1.32191	0.233238	0.178252	-2.17329	0.0762264	0.0478204	0.691716	0.423434	0.302566
ENSMUSG00000052133	Sema5b	sema domain, seven thrombospondin repeats (type 1 and type 1-like), transmembrane domain (TM) and short cytoplasmic domain, (semaphorin) 5B [Source:MGI Symbol;Acc:MGI:107555]	16	35541145	35664732	0.00331849	0.97536	0.571467	-0.0663994	0.53771	0.370329	-0.0339777	0.752714	0.458745	0.000519264	0.996159	0.58103	0.0539089	0.613454	0.396432	0.485481	0.000297045	0.00286922	0.57476	1.74806e-05	0.00101429	0.373347	0.00631182	0.0117324	0.108116	0.436226	0.27108	0.279394	0.0405961	0.0483102
ENSMUSG00000061524	Zic2	zinc finger protein of the cerebellum 2 [Source:MGI Symbol;Acc:MGI:106679]	14	122475435	122479852	0.119827	0.351354	0.242937	0.159728	0.212322	0.178944	0.0858704	0.505137	0.330749	0.0855712	0.506279	0.327224	0.144254	0.260793	0.218722	-0.535518	0.0551643	0.0421461	-0.804882	0.00421216	0.00730454	-0.683706	0.0149276	0.0217591	-0.233267	0.401825	0.253292	-0.906927	0.00129469	0.00601593
ENSMUSG00000023192	Grm2	glutamate receptor, metabotropic 2 [Source:MGI Symbol;Acc:MGI:1351339]	9	106644537	106656109	-0.178962	0.0166745	0.0216392	-0.00471993	0.949236	0.555432	-0.13143	0.0783506	0.0650356	-0.184881	0.0134216	0.0175872	-0.182719	0.014467	0.0305127	0.979363	0.000136427	0.00219796	1.04528	4.76975e-05	0.00131695	0.760946	0.00297514	0.00703349	0.941079	0.00024594	0.00137667	0.880966	0.00059132	0.00412956
ENSMUSG00000024411	Aqp4	aquaporin 4 [Source:MGI Symbol;Acc:MGI:107387]	18	15389394	15403684	0.0828637	0.278481	0.205124	0.0152456	0.842087	0.510879	-0.285801	0.000221353	0.00178938	-0.156324	0.0423215	0.040406	-0.159569	0.0381396	0.0518246	0.407972	4.2234e-09	0.000194742	0.35238	4.17155e-07	0.000473507	-0.334637	2.92662e-06	0.000330577	-0.10656	0.131751	0.0836527	0.0371578	0.596611	0.387313
ENSMUSG00000078921	Tgtp2	T cell specific GTPase 2 [Source:MGI Symbol;Acc:MGI:3710083]	11	49057194	49064206	1.20182	0.000308188	0.00267483	0.788326	0.021222	0.0403581	0.242372	0.500532	0.328497	0.730544	0.0338379	0.0344544	0.869268	0.0106952	0.0264842	-0.375761	0.385976	0.253316	-1.74814	0.000261528	0.00215676	-2.36101	4.15778e-06	0.000369576	-0.53359	0.22466	0.130397	-0.778211	0.0799692	0.0778521
ENSMUSG00000047735	Samd9l	sterile alpha motif domain containing 9-like [Source:MGI Symbol;Acc:MGI:1343184]	6	3372257	3399571	0.182733	0.415192	0.27572	0.126514	0.573629	0.387901	-0.0171369	0.940551	0.546678	0.122061	0.588629	0.370229	-0.0201277	0.930004	0.541857	-0.453065	0.0921295	0.0627455	-1.03207	0.000204073	0.00199393	-0.935181	0.000764839	0.00301654	-0.34672	0.19732	0.11686	-0.980589	0.000395619	0.00345237
ENSMUSG00000052374	Actn2	actinin alpha 2 [Source:MGI Symbol;Acc:MGI:109192]	13	12269426	12340760	-0.102421	0.400644	0.268346	-0.0621071	0.607605	0.405225	-0.237146	0.0553339	0.049799	-0.0495235	0.682769	0.42046	0.0299348	0.803075	0.486717	0.665207	0.00277342	0.00667141	0.736373	0.0009204	0.00347917	0.424588	0.0598283	0.0615059	0.636097	0.00438091	0.0055145	0.437973	0.0508676	0.0564955
ENSMUSG00000026805	Barhl1	BarH-like 1 (Drosophila) [Source:MGI Symbol;Acc:MGI:1859288]	2	28907679	28916668	0.869382	0.367171	0.251196	0.525324	0.58942	0.395956	-2.83185	0.0296456	0.0301654	-1.53081	0.177022	0.12781	-1.17458	0.283217	0.233276	0.733909	0.00684746	0.0103898	1.00618	0.000180959	0.00191608	1.07954	6.04792e-05	0.000931955	0.986222	0.000252442	0.00139086	1.48334	1.83413e-08	0.000247779
ENSMUSG00000026833	Olfm1	olfactomedin 1 [Source:MGI Symbol;Acc:MGI:1860437]	2	28192992	28230736	-0.108171	0.101061	0.0745715	-0.129131	0.0502937	0.0680909	-0.0483615	0.463389	0.310334	-0.0614662	0.351349	0.250033	-0.0346973	0.598758	0.388805	0.283001	1.71889e-05	0.00125043	0.360778	4.25494e-08	0.000293823	0.239356	0.000288601	0.00181863	0.242115	0.000241336	0.00136718	0.349087	1.13917e-07	0.000341143
ENSMUSG00000079598	Clec2l	C-type lectin domain family 2, member L [Source:MGI Symbol;Acc:MGI:2141402]	6	38663069	38680864	-0.0268122	0.731662	0.444568	0.0543787	0.48316	0.345394	0.0573333	0.460961	0.309136	0.00917897	0.906268	0.528662	-0.0731944	0.350205	0.267361	0.369537	7.00399e-06	0.00102619	0.44012	8.27563e-08	0.000338336	0.418301	4.58947e-07	0.0002	0.417233	4.26642e-07	0.000387085	0.487528	2.39198e-09	0.000171108
ENSMUSG00000041703	Zic5	zinc finger protein of the cerebellum 5 [Source:MGI Symbol;Acc:MGI:1929518]	14	122456795	122465677	0.0669	0.737647	0.447724	0.259667	0.186509	0.165273	-0.00575737	0.977155	0.567983	-0.105035	0.603416	0.378441	-0.0513426	0.798636	0.484708	-0.871936	0.00156903	0.00525875	-1.11284	7.79129e-05	0.00150066	-0.812868	0.00346005	0.00776146	-0.581793	0.0326916	0.0230328	-1.18651	2.71274e-05	0.00135865
ENSMUSG00000031210	Gpr165	G protein-coupled receptor 165 [Source:MGI Symbol;Acc:MGI:1923456]	X	96713441	96719388	-0.0649047	0.75772	0.458282	0.0968851	0.637751	0.419915	0.106385	0.606747	0.383814	0.245956	0.225773	0.152675	0.1572	0.442621	0.312508	-0.38611	0.000592708	0.00364737	-0.450161	6.49648e-05	0.00142991	-0.138771	0.215684	0.167755	-0.293846	0.00890621	0.00880597	-0.412041	0.000251339	0.00286478
ENSMUSG00000032327	Stra6	stimulated by retinoic acid gene 6 [Source:MGI Symbol;Acc:MGI:107742]	9	58063788	58153996	0.170173	0.334717	0.234239	0.378957	0.030005	0.0494052	0.481341	0.00576961	0.00965579	0.364802	0.0370159	0.0366447	0.678176	8.89332e-05	0.00349153	-1.30022	0.0115209	0.014093	-1.26458	0.0140395	0.0152938	-0.571549	0.257875	0.211381	-0.468413	0.35194	0.227039	-0.623854	0.216228	0.164775
ENSMUSG00000021763	BC067074	cDNA sequence BC067074 [Source:MGI Symbol;Acc:MGI:3040697]	13	113317084	113379711	1.14778	0.0110989	0.0168948	1.02529	0.0232236	0.0424774	0.809144	0.0739962	0.062343	1.01441	0.0247685	0.0274261	1.14062	0.0115864	0.0275033	-0.440337	0.00217914	0.00600393	-0.568638	9.32597e-05	0.00157177	-0.558973	0.000137347	0.00128091	-0.280738	0.0495894	0.0326262	-0.799082	6.75168e-08	0.00031317
ENSMUSG00000051747	Ttn	titin [Source:MGI Symbol;Acc:MGI:98864]	2	76703980	76982547	0.341433	0.302444	0.217551	0.415563	0.204923	0.17508	-0.511744	0.160249	0.121015	-0.595264	0.105539	0.0834437	-0.863106	0.0230956	0.0388427	0.95206	0.00606907	0.009751	1.0709	0.00194783	0.00494257	0.0700174	0.850923	0.507709	0.532096	0.1372	0.0865926	0.605097	0.0881427	0.0830499
ENSMUSG00000063727	Tnfrsf11b	tumor necrosis factor receptor superfamily, member 11b (osteoprotegerin) [Source:MGI Symbol;Acc:MGI:109587]	15	54250619	54278484	-0.376203	0.494962	0.316157	-0.341019	0.533195	0.368219	-0.174874	0.746503	0.45567	-0.455586	0.412037	0.280994	0.52682	0.299081	0.241498	-0.408452	0.123309	0.085269	-1.10002	9.61029e-05	0.00158504	-0.819727	0.0031605	0.00731138	-0.107095	0.682118	0.406214	-0.743356	0.00645652	0.0147946
ENSMUSG00000030337	Vamp1	vesicle-associated membrane protein 1 [Source:MGI Symbol;Acc:MGI:1313276]	6	125215551	125244543	0.148526	0.0650542	0.0540632	0.177798	0.0270559	0.0464303	0.0723885	0.369199	0.263383	-0.0368858	0.647879	0.402335	0.0033058	0.967313	0.560867	0.473093	0.000108731	0.0020364	0.516425	2.41089e-05	0.00109801	0.487667	6.72565e-05	0.000966973	0.365068	0.00282756	0.00429061	0.620068	4.01893e-07	0.000446401
ENSMUSG00000043993	2900052L18Rik	RIKEN cDNA 2900052L18 gene [Source:MGI Symbol;Acc:MGI:1924085]	11	120229802	120231585	0.129278	0.500436	0.318929	0.34228	0.0663036	0.0814614	0.254609	0.178513	0.130754	0.191541	0.314199	0.230663	0.113142	0.555383	0.36612	0.271202	0.110087	0.0749813	0.694942	2.12054e-05	0.00106248	0.234932	0.174758	0.144697	0.481871	0.00403482	0.00524574	0.35005	0.0382179	0.0463994
ENSMUSG00000038415	Foxq1	forkhead box Q1 [Source:MGI Symbol;Acc:MGI:1298228]	13	31558170	31560970	-0.120927	0.441797	0.289206	-0.100261	0.521329	0.362712	-0.471223	0.00396489	0.00771317	-0.228878	0.150022	0.113572	-0.0960483	0.539419	0.358182	0.491553	0.00278015	0.00667785	0.69062	2.00334e-05	0.00104824	0.201322	0.242842	0.188273	0.43984	0.00836956	0.00840592	0.617059	0.000151615	0.0023904
ENSMUSG00000041598	Cdc42ep4	CDC42 effector protein (Rho GTPase binding) 4 [Source:MGI Symbol;Acc:MGI:1929760]	11	113726850	113751881	-0.162177	0.0211064	0.0251964	-0.161225	0.0215293	0.0406856	-0.0838741	0.23078	0.158168	-0.246442	0.000497805	0.00239893	-0.276589	9.47896e-05	0.00358765	-0.370945	3.22821e-05	0.00144752	-0.374399	2.85237e-05	0.0011465	-0.284088	0.00150619	0.0045193	-0.324266	0.000287098	0.00145983	-0.325156	0.000267683	0.00293522
ENSMUSG00000035615	Frmpd1	FERM and PDZ domain containing 1 [Source:MGI Symbol;Acc:MGI:2446274]	4	45184875	45285936	0.09859	0.410605	0.273401	0.117659	0.324045	0.269825	0.250343	0.0346452	0.0338541	0.13639	0.253317	0.18934	0.246348	0.0372871	0.0511295	0.502165	7.05076e-06	0.00102711	0.510245	5.26094e-06	0.000785043	0.45531	5.67727e-05	0.000911588	0.330111	0.00363777	0.0049318	0.320559	0.0046223	0.0120898
ENSMUSG00000050541	Adra1b	adrenergic receptor, alpha 1b [Source:MGI Symbol;Acc:MGI:104774]	11	43774606	43901210	0.0649374	0.74321	0.450656	-0.000492128	0.997995	0.585714	0.0808866	0.682921	0.423564	-0.14652	0.468315	0.308732	-0.0715048	0.721217	0.448659	0.390026	0.000562148	0.00357902	0.482886	1.87083e-05	0.00103109	0.311365	0.0067326	0.0122726	0.538571	1.76652e-06	0.000494793	0.454511	5.68193e-05	0.00172231
ENSMUSG00000058624	Gda	guanine deaminase [Source:MGI Symbol;Acc:MGI:95678]	19	21391307	21473445	-0.0658651	0.279988	0.205947	-0.00126725	0.98337	0.575326	0.0930941	0.12526	0.101166	0.12772	0.0352031	0.0353996	0.0295772	0.626472	0.403006	-0.373865	2.98315e-05	0.00141843	-0.375526	2.79505e-05	0.00114099	-0.344316	0.000125136	0.00122981	-0.336715	0.00017187	0.00121868	-0.401441	7.56873e-06	0.000883512
ENSMUSG00000090208	Gm15851	predicted gene 15851 [Source:MGI Symbol;Acc:MGI:3801734]	1	133906531	133914822	0.55795	0.0138409	0.0192814	0.548078	0.015475	0.0338235	0.246025	0.284419	0.219347	0.429887	0.0590001	0.0528852	0.749416	0.00086832	0.00890893	-0.35231	0.0547257	0.0418648	-0.568372	0.00225795	0.00530934	-0.48658	0.00901928	0.0150466	-0.0969361	0.59452	0.355898	-0.583999	0.0017001	0.00691843
ENSMUSG00000028931	Kcnab2	potassium voltage-gated channel, shaker-related subfamily, beta member 2 [Source:MGI Symbol;Acc:MGI:109239]	4	152390742	152477871	-0.00369057	0.96076	0.561478	0.0312057	0.677324	0.438387	0.04417	0.555921	0.356224	-0.0118451	0.874531	0.514038	-0.0321643	0.668087	0.423296	0.316302	4.39472e-08	0.000303675	0.330029	1.15387e-08	0.000221899	0.266818	4.33993e-06	0.000374834	0.243526	2.68445e-05	0.000765186	0.399706	4.41055e-12	8.12149e-05
ENSMUSG00000040848	Sft2d2	SFT2 domain containing 2 [Source:MGI Symbol;Acc:MGI:1917362]	1	165174341	165194433	0.27005	0.00406842	0.00946646	0.271641	0.00378986	0.0160712	0.148378	0.116821	0.0953689	0.231546	0.0138891	0.0180206	0.335962	0.000333093	0.0060853	-0.218155	0.025792	0.023864	-0.409261	3.40638e-05	0.00120337	-0.296393	0.00267422	0.00656901	-0.180803	0.065157	0.0419632	-0.282842	0.00397655	0.011059
ENSMUSG00000005148	Klf5	Kruppel-like factor 5 [Source:MGI Symbol;Acc:MGI:1338056]	14	99298691	99313405	-0.264335	0.266941	0.198523	0.0585543	0.801029	0.493721	-0.0621228	0.79139	0.477753	0.0927879	0.689419	0.423877	-0.168069	0.476502	0.328563	-0.604413	0.00153706	0.00521562	-0.704784	0.000247225	0.00211725	-0.519528	0.00663938	0.0121541	-0.363221	0.0552148	0.0360141	-0.773409	6.06863e-05	0.00175845
ENSMUSG00000038530	Rgs4	regulator of G-protein signaling 4 [Source:MGI Symbol;Acc:MGI:108409]	1	169741477	169747642	-0.0200692	0.795835	0.478042	0.0337056	0.663287	0.431886	-0.0240651	0.756446	0.460595	-0.059815	0.441016	0.295369	-0.126244	0.104348	0.0994192	0.512731	1.2631e-08	0.000241092	0.408271	6.01852e-06	0.000807708	0.288727	0.0014151	0.00434758	0.246866	0.00632046	0.00693216	0.243209	0.00709405	0.0156514
ENSMUSG00000041120	Nbl1	neuroblastoma, suppression of tumorigenicity 1 [Source:MGI Symbol;Acc:MGI:104591]	4	139082284	139092993	-0.0995811	0.151591	0.107379	-0.110214	0.112088	0.118347	-0.0591204	0.393859	0.275779	-0.114292	0.0999941	0.0784957	-0.0568733	0.411464	0.297562	-0.552788	0.0697548	0.050846	-0.750055	0.0141815	0.0153982	-0.756041	0.0134749	0.0202018	-0.13463	0.65762	0.392473	-0.868024	0.00461818	0.0120827
ENSMUSG00000032796	Lama1	laminin, alpha 1 [Source:MGI Symbol;Acc:MGI:99892]	17	67697265	67822645	0.0660585	0.803977	0.482207	0.0893834	0.735291	0.464835	0.362912	0.157879	0.119725	0.459992	0.0693933	0.0593532	-0.0600891	0.824069	0.496083	-0.417922	0.0810373	0.0568299	-0.615381	0.0110415	0.0129726	-0.316699	0.187183	0.151837	-0.277885	0.24537	0.148868	-0.686739	0.00466832	0.0121607
ENSMUSG00000047490	4932411E22Rik	RIKEN cDNA 4932411E22 gene [Source:MGI Symbol;Acc:MGI:3045332]	11	89390223	89418948	-1.1198	0.146979	0.105054	0.540153	0.380291	0.297555	0.576839	0.348837	0.252998	-0.0509652	0.939163	0.544406	0.711458	0.239026	0.181735	-0.462045	0.0119393	0.0144065	-0.778209	4.55582e-05	0.00130087	-0.468855	0.0121633	0.0187406	-0.37342	0.0423554	0.0284635	-0.701631	0.000205529	0.00266355
ENSMUSG00000053093	Myh7	myosin, heavy polypeptide 7, cardiac muscle, beta [Source:MGI Symbol;Acc:MGI:2155600]	14	54970688	54994634	0.311093	0.0500392	0.0443744	0.410335	0.00922505	0.0257185	0.514096	0.00106567	0.00366182	0.372107	0.0186184	0.0222205	0.549947	0.000446018	0.00682083	-0.42365	3.44921e-05	0.00147213	-0.477324	3.57755e-06	0.000726442	-0.204106	0.0451214	0.0492264	-0.270416	0.00795634	0.00809913	-0.239609	0.0180959	0.028576
ENSMUSG00000036181	Hist1h1c	histone cluster 1, H1c [Source:MGI Symbol;Acc:MGI:1931526]	13	23738807	23740366	0.252757	0.0520049	0.0457655	0.204903	0.115345	0.121584	0.0478304	0.715228	0.439961	0.216035	0.0970758	0.0762123	0.373325	0.00395336	0.0168733	-0.307017	0.0381366	0.0314704	-0.43174	0.00370834	0.00681363	-0.435853	0.00347606	0.00778433	-0.135164	0.360518	0.231592	-0.44729	0.00264219	0.00876631
ENSMUSG00000019194	Scn1b	sodium channel, voltage-gated, type I, beta [Source:MGI Symbol;Acc:MGI:98247]	7	31116525	31126945	-0.0404794	0.572991	0.357617	0.0425066	0.553624	0.377955	-0.0289329	0.687038	0.425666	-0.0626446	0.383133	0.266422	-0.076938	0.284103	0.233748	0.331556	2.05725e-05	0.00130128	0.369045	2.15758e-06	0.000653905	0.330792	2.25128e-05	0.000661205	0.307129	8.20808e-05	0.000974936	0.439303	1.65293e-08	0.000241501
ENSMUSG00000029193	Cckar	cholecystokinin A receptor [Source:MGI Symbol;Acc:MGI:99478]	5	53698485	53707704	1.85829	0.27407	0.202685	2.62485	0.143223	0.140609	1.9206	0.266123	0.208781	0	1	1	1.87239	0.272672	0.227461	-0.649218	4.4588e-05	0.00156927	-0.658685	3.91167e-05	0.00124865	-0.298505	0.0552721	0.0577102	-0.62351	0.000100611	0.00102435	-0.686985	1.8397e-05	0.00118581
ENSMUSG00000003379	Cd79a	CD79A antigen (immunoglobulin-associated alpha) [Source:MGI Symbol;Acc:MGI:101774]	7	24897381	24902197	-0.432583	0.565553	0.353361	0.490653	0.449659	0.330045	-0.21403	0.768924	0.466749	-0.228054	0.754328	0.456816	0.107092	0.876652	0.518806	-1.98948	0.0020328	0.00583731	-1.83071	0.00419293	0.00728678	-1.35674	0.0292526	0.0355093	-0.69544	0.238827	0.140269	-1.73604	0.00619936	0.0144326
ENSMUSG00000035929	H2-Q4	histocompatibility 2, Q region locus 4 [Source:MGI Symbol;Acc:MGI:95933]	17	35379617	35385290	-0.131922	0.479547	0.308343	-0.0412838	0.82268	0.50285	-0.415944	0.0307399	0.0310014	0.206496	0.252126	0.187149	0.00907262	0.960584	0.556912	-0.410096	0.105088	0.0709701	-0.652713	0.0109309	0.0128835	-0.583607	0.0228906	0.0296066	-0.0496552	0.842992	0.49373	-0.901433	0.00051363	0.00387483
ENSMUSG00000090223	Pcp4	Purkinje cell protein 4 [Source:MGI Symbol;Acc:MGI:97509]	16	96467606	96525793	-0.0492469	0.495567	0.316462	0.160092	0.0252446	0.0445635	-0.0100531	0.889211	0.52306	0.00130128	0.985598	0.57293	-0.128874	0.0753389	0.0793326	0.396521	1.44226e-06	0.000663655	0.361753	1.12203e-05	0.00092001	0.230391	0.00529347	0.0103769	0.239654	0.00367796	0.00496177	0.261209	0.00152905	0.00655615
ENSMUSG00000021680	Crhbp	corticotropin releasing hormone binding protein [Source:MGI Symbol;Acc:MGI:88497]	13	95431371	95444831	0.0963198	0.311409	0.222139	0.0571235	0.548393	0.37541	0.0978274	0.304074	0.22965	-0.0663801	0.49092	0.319741	-0.0860213	0.372111	0.278367	0.782485	0.00697722	0.0104967	1.04121	0.000318743	0.00230766	1.01345	0.000479858	0.00235656	0.909144	0.00172719	0.00323742	1.0833	0.000176867	0.00252466
ENSMUSG00000035456	Prdm8	PR domain containing 8 [Source:MGI Symbol;Acc:MGI:1924880]	5	98180869	98187448	-0.189506	0.0112103	0.0169957	-0.21678	0.00371094	0.0159011	-0.0880853	0.237117	0.163727	-0.0839694	0.259393	0.198679	-0.108217	0.14617	0.129157	0.835002	0.011676	0.0142075	0.875892	0.00821841	0.0107124	0.538794	0.106859	0.0964738	0.282363	0.400332	0.252519	1.10682	0.000813034	0.00478627
ENSMUSG00000038244	Mical2	microtubule associated monooxygenase, calponin and LIM domain containing 2 [Source:MGI Symbol;Acc:MGI:2444947]	7	112225856	112355194	-0.109231	0.0826333	0.0635634	-0.114381	0.0690437	0.0834482	-0.0109039	0.862296	0.510935	-0.0139463	0.824408	0.490796	-0.0021266	0.973001	0.564392	0.318308	0.000909978	0.00425748	0.385669	5.82458e-05	0.0013879	0.326043	0.000709734	0.00289719	0.319135	0.000903823	0.00236815	0.134379	0.163399	0.136169
ENSMUSG00000034485	Uaca	uveal autoantigen with coiled-coil domains and ankyrin repeats [Source:MGI Symbol;Acc:MGI:1919815]	9	60794548	60880370	0.123549	0.358334	0.2466	0.00359426	0.978813	0.572327	-0.166092	0.227952	0.156472	-0.0088675	0.947945	0.548945	0.109528	0.415246	0.299407	-0.547775	0.0261674	0.0241031	-0.604885	0.014327	0.0155048	-0.4122	0.0942503	0.0863223	-0.166633	0.496317	0.302295	-0.730178	0.00320132	0.00975921
ENSMUSG00000031255	Sytl4	synaptotagmin-like 4 [Source:MGI Symbol;Acc:MGI:1351606]	X	133936385	133981812	-0.409162	0.29572	0.214168	-0.229672	0.546208	0.374355	-0.150229	0.691768	0.42809	-0.193539	0.61109	0.382681	-0.135759	0.718747	0.447489	-0.350049	0.000127799	0.0021488	-0.394819	1.74339e-05	0.00101378	-0.237985	0.009377	0.0154731	-0.195551	0.0316301	0.0224357	-0.299522	0.00103119	0.00536947
ENSMUSG00000000957	Mmp14	matrix metallopeptidase 14 (membrane-inserted) [Source:MGI Symbol;Acc:MGI:101900]	14	54431604	54441258	0.64277	2.75635e-05	0.000931802	0.669004	1.20294e-05	0.001334	0.295754	0.0580964	0.0519594	0.39333	0.011202	0.0154956	0.475191	0.00208332	0.0128832	0.701578	1.97294e-06	0.000722205	0.56832	0.000121694	0.00169505	0.0876122	0.558551	0.370133	0.230955	0.120923	0.0769546	0.112912	0.448956	0.315004
ENSMUSG00000026514	Cnih3	cornichon homolog 3 (Drosophila) [Source:MGI Symbol;Acc:MGI:1920228]	1	181352628	181460641	0.0306147	0.661684	0.407417	0.0498508	0.475005	0.341692	0.0574321	0.411475	0.284583	0.021274	0.76117	0.46022	-0.0103147	0.882925	0.521461	0.372625	4.38907e-05	0.00156391	0.414527	5.55021e-06	0.000794028	0.245548	0.00805159	0.0138847	0.377242	3.83533e-05	0.000822614	0.376827	3.71245e-05	0.00150868
ENSMUSG00000048600	Gm5763	predicted pseudogene 5763 [Source:MGI Symbol;Acc:MGI:3647841]	X	142631483	142634015	0.223363	0.293771	0.21316	0.390593	0.0603031	0.0769251	0.277	0.1905	0.136987	0.130836	0.542421	0.345214	0.122146	0.569555	0.373448	0.576809	0.000452018	0.00331562	0.660009	5.75777e-05	0.00138341	0.401971	0.0175549	0.0244239	0.543802	0.00106943	0.00255273	0.624055	0.000146187	0.00235988
ENSMUSG00000054477	Kcnn2	potassium intermediate/small conductance calcium-activated channel, subfamily N, member 2 [Source:MGI Symbol;Acc:MGI:2153182]	18	45268860	45686024	-0.0196685	0.75796	0.458409	0.0202799	0.749366	0.471152	0.0214392	0.736414	0.450633	0.0448743	0.479866	0.314357	-0.0440158	0.490629	0.33517	0.364018	5.93409e-05	0.00169781	0.435188	1.53254e-06	0.000610005	0.541467	2.18806e-09	8.71873e-05	0.441127	1.1672e-06	0.000464267	0.446895	7.61584e-07	0.000517407
ENSMUSG00000056596	Trnp1	TMF1-regulated nuclear protein 1 [Source:MGI Symbol;Acc:MGI:1916789]	4	133491100	133498550	0.0475136	0.425685	0.28103	0.0713497	0.230958	0.189072	-0.000759269	0.98986	0.577376	-0.0168835	0.777491	0.468279	-0.0236701	0.691889	0.434715	0.355205	1.36862e-06	0.000654262	0.368708	5.56792e-07	0.000500306	0.247126	0.000877906	0.00325661	0.283139	0.000129365	0.0011071	0.459327	3.91818e-10	0.000132363
ENSMUSG00000037868	Egr2	early growth response 2 [Source:MGI Symbol;Acc:MGI:95296]	10	67535475	67542188	-0.929903	0.00226118	0.00699729	-2.74558	1.03781e-15	3.57325e-05	-1.7854	2.23095e-08	0.00016927	-3.13342	1.05053e-18	2.6391e-05	-1.52644	1.15711e-06	0.000629148	-1.05523	0.0921388	0.0627508	-1.7633	0.00702195	0.00974191	-1.55013	0.0166702	0.0235466	-2.0646	0.00200824	0.00353292	-1.23233	0.0515699	0.0570585
ENSMUSG00000054667	Irs4	insulin receptor substrate 4 [Source:MGI Symbol;Acc:MGI:1338009]	X	141710998	141725263	2.65684	0.00230683	0.00706656	2.05718	0.0284169	0.0478195	3.58872	4.01722e-06	0.000518019	2.54756	0.00390858	0.00750419	2.81424	0.000970894	0.00933961	-0.279182	0.00305185	0.00696769	-0.368416	9.64654e-05	0.00158663	-0.176511	0.0611766	0.0626075	-0.23422	0.0129873	0.0116203	-0.499148	1.38111e-07	0.000353752
ENSMUSG00000068037	Mas1	MAS1 oncogene [Source:MGI Symbol;Acc:MGI:96918]	17	12841079	12868143	-0.101481	0.183418	0.122963	-0.256422	0.000868184	0.00806779	-0.194707	0.0113414	0.0151731	-0.178918	0.0197073	0.0231633	-0.114182	0.134278	0.122302	2.37409	0.0179792	0.0187344	2.64508	0.00838577	0.0108435	0.840124	0.426459	0.307203	1.30373	0.204575	0.120429	1.78528	0.0776209	0.0763245
ENSMUSG00000042834	Nrep	neuronal regeneration related protein [Source:MGI Symbol;Acc:MGI:99444]	18	33437019	33464029	0.121368	0.236457	0.151188	0.267765	0.00862778	0.0248084	0.0469395	0.648049	0.405652	0.00657504	0.949053	0.549536	-0.087927	0.394264	0.28922	0.354099	0.000107879	0.00203063	0.39934	1.27618e-05	0.000948494	0.279012	0.0027082	0.00662272	0.258233	0.00533064	0.00624247	0.233109	0.0117044	0.0215738
ENSMUSG00000056313	1810011O10Rik	RIKEN cDNA 1810011O10 gene [Source:MGI Symbol;Acc:MGI:1916318]	8	24437616	24438946	0.240633	0.480911	0.309045	0.293049	0.38583	0.300189	0.139939	0.685262	0.424772	0.321227	0.341809	0.245043	0.0336059	0.923171	0.5388	-0.927871	0.00536028	0.0091463	-1.09819	0.00121924	0.00397734	-1.08096	0.00156026	0.00462032	-0.561462	0.0858301	0.052799	-1.70385	1.88149e-06	0.00062976
ENSMUSG00000026686	Lmx1a	LIM homeobox transcription factor 1 alpha [Source:MGI Symbol;Acc:MGI:1888519]	1	167689239	167848741	1.36408	0.0226618	0.0263632	1.56358	0.00873156	0.0249674	0.981085	0.104158	0.0830352	1.13649	0.0583425	0.0524327	1.93376	0.00115651	0.0100652	1.11049	0.000779495	0.00402118	1.27654	0.000104486	0.00162134	1.20084	0.000297305	0.00184676	0.905666	0.00706638	0.00745294	1.91958	2.14038e-09	0.000167841
ENSMUSG00000078922	Tgtp1	T cell specific GTPase 1 [Source:MGI Symbol;Acc:MGI:98734]	11	48985327	48994172	1.42862	0.000399152	0.00301006	1.31165	0.00116414	0.00920975	0.545891	0.188823	0.136113	0.889946	0.0294234	0.0312337	1.25643	0.00190077	0.0123926	-0.481679	0.237504	0.146134	-1.31138	0.00257697	0.00566774	-1.30675	0.002873	0.00687677	-0.516812	0.208926	0.122557	-1.12226	0.00869624	0.017751
ENSMUSG00000034891	Sncb	synuclein, beta [Source:MGI Symbol;Acc:MGI:1889011]	13	54758860	54766595	0.045682	0.493197	0.315266	0.18438	0.00560631	0.0197012	0.0398773	0.549813	0.352991	0.0769614	0.248156	0.179163	0.034813	0.601497	0.390241	0.329773	0.00022709	0.00261332	0.383547	1.81425e-05	0.00102363	0.343201	0.000126515	0.00123629	0.256222	0.00419893	0.00537106	0.430609	1.48928e-06	0.000598162
ENSMUSG00000000159	Igsf5	immunoglobulin superfamily, member 5 [Source:MGI Symbol;Acc:MGI:1919308]	16	96361668	96525580	0.00756447	0.926071	0.542308	0.276621	0.000561759	0.00662292	0.088232	0.277129	0.21535	0.051366	0.527459	0.337632	-0.0703072	0.390165	0.287223	0.388724	2.30889e-06	0.000754262	0.356419	1.52917e-05	0.000984584	0.226544	0.00625372	0.011659	0.222345	0.00718389	0.00753706	0.235081	0.00441806	0.0117624
ENSMUSG00000056174	Col8a2	collagen, type VIII, alpha 2 [Source:MGI Symbol;Acc:MGI:88464]	4	126286793	126314330	2.16008	0.00039181	0.00298657	2.09498	0.000568366	0.00665763	1.41454	0.017723	0.0206081	1.60679	0.007331	0.0114726	2.27563	0.000198735	0.00494691	-0.505413	0.0174634	0.0183774	-0.714241	0.000894924	0.00343175	-0.552163	0.0100311	0.0162466	-0.0219947	0.916557	0.531702	-0.829364	0.000123343	0.00221409
ENSMUSG00000023951	Vegfa	vascular endothelial growth factor A [Source:MGI Symbol;Acc:MGI:103178]	17	46016993	46032377	0.372319	0.000322829	0.00273318	0.373321	0.000307642	0.00505554	0.191475	0.065535	0.0569994	0.185955	0.0735514	0.0617777	0.168267	0.105511	0.100509	0.38474	3.83206e-07	0.000479275	0.326893	1.70635e-05	0.00100949	0.260059	0.000673413	0.00281582	0.281514	0.000222052	0.00132843	0.210584	0.00576119	0.0137979
ENSMUSG00000036523	Greb1	gene regulated by estrogen in breast cancer protein [Source:MGI Symbol;Acc:MGI:2149712]	12	16670615	16800886	0.908179	0.370118	0.25272	-0.0581017	0.958431	0.560118	0.341219	0.751617	0.458207	2.0612	0.0211993	0.0244523	1.43454	0.13168	0.120767	0.836551	0.0106872	0.0134473	1.04793	0.00131691	0.00412037	-0.89016	0.0150648	0.0219009	-0.777695	0.0312784	0.0222405	-0.81493	0.0237278	0.0340178
ENSMUSG00000059810	Rgs3	regulator of G-protein signaling 3 [Source:MGI Symbol;Acc:MGI:1354734]	4	62559847	62704001	0.579632	6.30252e-07	0.000309597	0.512067	1.10692e-05	0.00129888	0.272553	0.0210484	0.0233368	0.25633	0.0300006	0.0316803	0.416928	0.000370584	0.00635248	0.435798	7.38761e-06	0.00103839	0.434877	8.08577e-06	0.000857529	0.21064	0.033063	0.0389082	0.35722	0.000263223	0.00141184	0.410847	2.49236e-05	0.00131863
ENSMUSG00000038963	Slco4a1	solute carrier organic anion transporter family, member 4a1 [Source:MGI Symbol;Acc:MGI:1351866]	2	180456245	180474867	-0.759105	0.0190529	0.0235754	-0.249455	0.411228	0.3121	-0.421701	0.175156	0.128982	-0.454711	0.144806	0.11073	-0.300138	0.326421	0.255243	-0.749334	0.0170171	0.0180656	-0.931296	0.00330905	0.00641797	-0.508621	0.104222	0.0941434	-0.442405	0.155824	0.0961956	-0.949887	0.00273773	0.00894298
ENSMUSG00000025665	Rps6ka6	ribosomal protein S6 kinase polypeptide 6 [Source:MGI Symbol;Acc:MGI:1914321]	X	111388192	111537959	-0.191134	0.521845	0.329857	-0.353813	0.241537	0.201097	0.0796455	0.784581	0.474421	0.0777513	0.789239	0.473988	-0.225782	0.44998	0.31602	-0.641891	7.9626e-05	0.00185156	-0.606418	0.000197207	0.00197121	-0.457018	0.0048575	0.00977866	-0.599723	0.000238848	0.00136233	-0.608109	0.000185088	0.00256514
ENSMUSG00000029878	Dbpht2	DNA binding protein with his-thr domain [Source:MGI Symbol;Acc:MGI:2679513]	12	74297474	74300468	-0.0794656	0.357522	0.246177	-0.147671	0.0882666	0.0970867	-0.228841	0.00902057	0.0129424	-0.0434864	0.613385	0.383929	-0.12806	0.139192	0.125166	-0.352313	0.000197027	0.00249142	-0.387782	4.63225e-05	0.00130684	-0.245663	0.00967943	0.0158362	-0.203411	0.0308733	0.0220184	-0.487355	3.63798e-07	0.00043512
ENSMUSG00000024190	Dusp1	dual specificity phosphatase 1 [Source:MGI Symbol;Acc:MGI:105120]	17	26505590	26508519	-0.586906	0.000347875	0.002827	-0.798939	1.35906e-06	0.000654773	-0.756147	4.78439e-06	0.000538897	-0.604075	0.000233297	0.00175697	-0.684155	3.25294e-05	0.00222838	-0.351447	0.00772488	0.0110989	-0.454839	0.000630033	0.00294686	-0.417888	0.00176023	0.00499199	-0.409903	0.00205361	0.00357938	-0.565106	2.39634e-05	0.00130255
ENSMUSG00000068699	Flnc	filamin C, gamma [Source:MGI Symbol;Acc:MGI:95557]	6	29433153	29461888	0.72853	0.00717879	0.0129917	0.689734	0.010929	0.028151	0.35753	0.202422	0.143162	0.612899	0.024999	0.0276216	0.708273	0.00895822	0.024327	-0.654862	0.00945629	0.0124777	-0.631927	0.0124818	0.0140991	-0.672527	0.00827253	0.0141549	-0.439507	0.0800498	0.0498106	-0.787001	0.00200535	0.00753573
ENSMUSG00000030137	Tuba8	tubulin, alpha 8 [Source:MGI Symbol;Acc:MGI:1858225]	6	121210734	121226854	0.137428	0.283341	0.207759	0.192764	0.128552	0.131485	0.38349	0.00213167	0.00529566	0.298287	0.0177683	0.0214766	0.365056	0.00343278	0.0158892	0.51665	0.000702817	0.00387427	0.592178	9.96041e-05	0.00159877	0.577989	0.000169867	0.0014124	0.659901	1.386e-05	0.000681266	0.534088	0.00047117	0.00372685
ENSMUSG00000046618	Olfml2a	olfactomedin-like 2A [Source:MGI Symbol;Acc:MGI:2444741]	2	38931978	38963753	0.356283	0.273938	0.202611	0.426301	0.188672	0.166437	0.193324	0.555088	0.355776	0.258434	0.428742	0.289306	0.38241	0.239361	0.182212	-0.530017	0.226911	0.138559	-0.996324	0.0247459	0.0227306	-0.786741	0.0750412	0.0729081	-0.0972786	0.823693	0.483563	-1.03457	0.0198198	0.030293
ENSMUSG00000052305	Hbb-bs	hemoglobin, beta adult s chain [Source:MGI Symbol;Acc:MGI:5474852]	7	103826534	103828096	2.00031	2.34535e-09	6.71261e-05	1.21225	0.000219293	0.00432272	1.35514	3.8167e-05	0.000940939	0.734159	0.0241239	0.0268953	0.742865	0.0225126	0.0383068	2.29515	2.84146e-07	0.000448443	1.25724	0.00372755	0.00683282	1.34265	0.00199352	0.0054244	1.19446	0.00579258	0.00657182	0.636943	0.137623	0.120985
ENSMUSG00000003032	Klf4	Kruppel-like factor 4 (gut) [Source:MGI Symbol;Acc:MGI:1342287]	4	55527143	55532466	-0.205459	0.270255	0.200526	-0.0321855	0.860707	0.518494	-0.231279	0.216218	0.150267	-0.523276	0.00622684	0.0102744	-0.00445011	0.980618	0.569397	-0.383992	0.015885	0.0172718	-0.53516	0.000922659	0.00348351	-0.655236	6.69972e-05	0.000965391	-0.449291	0.0052613	0.00619015	-0.754184	4.21073e-06	0.000758193
ENSMUSG00000086155	9430041J12Rik	RIKEN cDNA 9430041J12 gene [Source:MGI Symbol;Acc:MGI:1924573]	7	4074125	4120728	0.0642506	0.46131	0.299093	0.100324	0.246739	0.210299	0.0692076	0.427729	0.292697	-0.0644826	0.465354	0.307296	-0.0957568	0.279135	0.231061	0.190822	0.0192976	0.0196325	0.364404	6.73392e-06	0.000826187	0.256336	0.00178271	0.00503364	0.233374	0.00433973	0.00548418	0.297147	0.00025247	0.00286998
ENSMUSG00000097974	Gm10605	predicted gene 10605 [Source:MGI Symbol;Acc:MGI:3642596]	7	99625936	99631711	0.316661	0.022388	0.0261581	-0.1017	0.476695	0.342457	0.180001	0.199339	0.141592	0.0794228	0.573808	0.361982	0.273125	0.0493061	0.0608865	0.494435	0.00525825	0.00905115	0.616645	0.000471994	0.00264319	0.360009	0.0465749	0.0504401	0.320821	0.0758373	0.0476161	0.691455	8.01415e-05	0.00192164
ENSMUSG00000006764	Tph2	tryptophan hydroxylase 2 [Source:MGI Symbol;Acc:MGI:2651811]	10	115078641	115185022	-1.14421	0.00884689	0.0147315	-0.0723819	0.846318	0.512613	-0.593987	0.141221	0.110444	-0.440059	0.264621	0.203697	-0.507113	0.201815	0.158596	1.15612	0.112977	0.0772796	2.40816	9.18902e-05	0.00156529	0.0976924	0.911178	0.533238	0.0450054	0.958999	0.555605	1.59837	0.0201547	0.0306256
ENSMUSG00000054588	Gbp10	guanylate-binding protein 10 [Source:MGI Symbol;Acc:MGI:4359647]	5	105215699	105239533	-0.620898	0.39592	0.265938	-0.334741	0.636885	0.419513	-0.523594	0.469388	0.313279	0.219322	0.748082	0.453712	-0.928289	0.216881	0.166233	-1.0576	0.00501773	0.0088414	-1.30136	0.000815304	0.00329153	-1.77187	1.90765e-05	0.000624911	-0.794226	0.0324461	0.022898	-1.44521	0.000245548	0.00284109
ENSMUSG00000059824	Dbp	D site albumin promoter binding protein [Source:MGI Symbol;Acc:MGI:94866]	7	45705088	45710155	-0.523058	0.000255917	0.00245881	-0.180968	0.202287	0.173703	-0.34526	0.0153927	0.0186684	-0.243708	0.0864746	0.0692743	-0.584836	4.44992e-05	0.00256146	-0.81257	5.4646e-10	0.000135222	-0.515342	7.46165e-05	0.0014829	-0.58525	7.30318e-06	0.000452272	-0.529293	4.81054e-05	0.000863961	-0.761505	5.87996e-09	0.000198418
ENSMUSG00000068735	Trp53i11	transformation related protein 53 inducible protein 11 [Source:MGI Symbol;Acc:MGI:2670995]	2	93187548	93201759	0.0838315	0.190658	0.126461	0.0246843	0.700349	0.448942	0.0228664	0.722121	0.443452	0.0475868	0.458369	0.30388	0.0530643	0.407756	0.295769	-0.327758	1.5192e-06	0.000674017	-0.312701	4.58564e-06	0.000762787	-0.270748	7.47459e-05	0.00100556	-0.14448	0.0335066	0.0234831	-0.297717	1.25666e-05	0.00103742
ENSMUSG00000097604	Gm17322	predicted gene, 17322 [Source:MGI Symbol;Acc:MGI:4936956]	9	57998041	58007451	-0.246787	0.137692	0.10031	0.0543967	0.731038	0.462892	-0.219427	0.185769	0.134537	-0.0737429	0.648817	0.402827	-0.236234	0.153643	0.133318	0.810535	0.0081399	0.0114347	1.07284	0.000338592	0.0023562	0.689862	0.028805	0.0351021	0.60661	0.0550486	0.0359161	0.686647	0.0274873	0.0374144
ENSMUSG00000029298	Gbp9	guanylate-binding protein 9 [Source:MGI Symbol;Acc:MGI:3605620]	5	105078394	105139539	-0.697822	0.0309463	0.0321483	-0.403541	0.191591	0.168007	-0.655957	0.0415413	0.038945	0.134724	0.641208	0.398834	-0.449057	0.14951	0.131026	-0.322529	0.308227	0.212649	-1.13363	0.00106784	0.00373686	-0.834043	0.0140024	0.0207709	-0.495149	0.127617	0.0813205	-0.698257	0.0342162	0.0431364
ENSMUSG00000031344	Gabrq	gamma-aminobutyric acid (GABA) A receptor, subunit theta [Source:MGI Symbol;Acc:MGI:1888498]	X	72825178	72842602	0.157027	0.733819	0.445708	0.637594	0.137148	0.136914	1.47722	0.000122405	0.00140602	0.669669	0.118391	0.0952286	0.420581	0.342858	0.26363	-0.381857	5.63253e-06	0.000971057	-0.3598	1.91054e-05	0.00103686	-0.163978	0.0507023	0.053875	-0.193386	0.0210838	0.0165204	-0.338863	5.56713e-05	0.00171062
ENSMUSG00000041390	Mdfic	MyoD family inhibitor domain containing [Source:MGI Symbol;Acc:MGI:104611]	6	15720661	15802165	1.25341	0.00468105	0.01022	0.992777	0.024786	0.0440933	0.826396	0.061829	0.054566	0.923765	0.0367165	0.0364419	1.24581	0.00492212	0.0185447	-0.84387	0.00526191	0.00905426	-0.883016	0.0037577	0.00686146	-1.1423	0.000277292	0.00178576	-0.427297	0.148881	0.0926262	-1.09911	0.000382726	0.00340281
ENSMUSG00000009376	Met	met proto-oncogene [Source:MGI Symbol;Acc:MGI:96969]	6	17463800	17573980	-0.0182046	0.945595	0.552519	-0.0364025	0.891277	0.530839	-0.0680274	0.799381	0.481608	-0.146333	0.586635	0.369118	-0.00920161	0.972459	0.564047	-1.01556	0.000941749	0.00431337	-1.06579	0.000615338	0.00292052	-0.66724	0.026566	0.0330494	-0.812734	0.00745305	0.00773068	-0.895147	0.00327605	0.00988315
ENSMUSG00000043843	Tmem145	transmembrane protein 145 [Source:MGI Symbol;Acc:MGI:3607779]	7	25306106	25316195	0.230276	0.0191153	0.0236245	0.261908	0.00740186	0.0228442	0.11017	0.267331	0.209644	0.150539	0.127872	0.101192	0.0649482	0.513674	0.34593	0.233155	0.056252	0.0428398	0.363342	0.00292169	0.00603047	0.249986	0.0409401	0.0456839	0.219954	0.0719671	0.0455851	0.143585	0.240153	0.181056
ENSMUSG00000073940	Hbb-bt	hemoglobin, beta adult t chain [Source:MGI Symbol;Acc:MGI:5474850]	7	103812524	103813996	1.94654	1.09045e-07	0.000226748	1.07538	0.00273804	0.0136983	1.37349	0.000142412	0.00150082	0.515389	0.148608	0.112801	0.630535	0.0774331	0.0806513	2.22665	8.24905e-07	0.000574528	1.21966	0.00547706	0.0084609	1.30813	0.00294714	0.00699025	1.01362	0.0204892	0.0161667	0.479176	0.27029	0.223544
ENSMUSG00000090122	Kcne1l	potassium voltage-gated channel, Isk-related family, member 1-like, pseudogene [Source:MGI Symbol;Acc:MGI:1913490]	X	142304752	142306294	0.220524	0.246713	0.167978	0.28434	0.131319	0.133271	0.0333808	0.863701	0.511572	-0.274646	0.171996	0.125216	0.141633	0.459704	0.320629	0.32473	0.000557058	0.00356723	0.40591	1.53719e-05	0.00098586	0.222734	0.0200534	0.0268878	0.0686731	0.476529	0.291979	-0.0392037	0.685654	0.432053
ENSMUSG00000055866	Per2	period circadian clock 2 [Source:MGI Symbol;Acc:MGI:1195265]	1	91415984	91459330	0.0272431	0.770095	0.464756	-0.191847	0.0416876	0.060186	0.0484604	0.602931	0.381742	-0.120013	0.201639	0.14031	0.0998833	0.281596	0.232408	-0.440013	0.000360892	0.00307116	-0.426269	0.000557195	0.00281348	-0.178853	0.145078	0.126615	-0.331544	0.00710912	0.00748448	-0.406651	0.000973693	0.00521628
ENSMUSG00000069372	Ctxn3	cortexin 3 [Source:MGI Symbol;Acc:MGI:3642816]	18	57468486	57478134	-0.00846068	0.982333	0.576596	0.461953	0.215543	0.180621	-0.492098	0.210039	0.147084	0.0747824	0.843855	0.499897	-0.379889	0.329112	0.256624	0.826733	5.51606e-05	0.00166217	0.809223	8.22664e-05	0.00152093	0.582424	0.00515275	0.0101861	0.745893	0.000299567	0.00148208	0.619778	0.00272082	0.00891118
ENSMUSG00000023964	Calcr	calcitonin receptor [Source:MGI Symbol;Acc:MGI:101950]	6	3685677	3764713	-0.790858	0.618689	0.383979	-0.790491	0.616218	0.409502	-0.018523	0.989715	0.577268	0.501065	0.732396	0.4458	-2.65263	0.124611	0.11644	-0.371757	0.0031616	0.00708025	-0.424985	0.000792053	0.00325003	-0.117298	0.349264	0.268848	-0.284308	0.0239818	0.0181863	-0.336769	0.00748113	0.0161667
ENSMUSG00000026600	Soat1	sterol O-acyltransferase 1 [Source:MGI Symbol;Acc:MGI:104665]	1	156428108	156474328	0.078699	0.532843	0.335547	0.045234	0.719939	0.457869	-0.047119	0.711429	0.438055	0.0187597	0.882201	0.517562	0.0963302	0.444126	0.313224	-0.245056	0.0245544	0.0230822	-0.420063	0.000154391	0.00182282	-0.246294	0.0257132	0.0322617	-0.20901	0.0562659	0.0366582	-0.231919	0.0336586	0.0426748
ENSMUSG00000079507	H2-Q1	histocompatibility 2, Q region locus 1 [Source:MGI Symbol;Acc:MGI:95928]	17	35320405	35325099	3.08777	3.31323e-06	0.000515518	2.20941	0.00340971	0.0152388	2.41739	0.00100427	0.00354783	1.58265	0.0573139	0.0517182	0.865676	0.349389	0.266945	-0.902484	0.0606914	0.0456241	-1.21786	0.0124468	0.0140711	-0.926768	0.0553052	0.0577394	-0.240178	0.612722	0.366584	-1.65455	0.00085859	0.00490878
ENSMUSG00000073491	Pydc4	pyrin domain containing 4 [Source:MGI Symbol;Acc:MGI:3695276]	1	173566284	173599274	0.172964	0.820039	0.490269	0.323888	0.660689	0.430688	-0.573794	0.503762	0.330066	0.168725	0.824366	0.490777	0.33978	0.645203	0.412262	-0.998396	0.244298	0.154668	-5.23003	0.000200227	0.00198152	-5.23003	0.000273196	0.00177187	-0.905599	0.291767	0.195663	-3.37507	0.00290243	0.00923578
ENSMUSG00000028876	Epha10	Eph receptor A10 [Source:MGI Symbol;Acc:MGI:3586824]	4	124880899	124917800	0.0784998	0.375972	0.255749	0.0602864	0.496283	0.351362	-0.00435897	0.960956	0.557604	-0.0646184	0.469117	0.309124	-0.0679677	0.446063	0.314148	0.190356	0.0968311	0.0654827	0.374507	0.00104333	0.00369459	0.375129	0.00106167	0.00365707	0.273248	0.0171843	0.0141564	0.344813	0.0025464	0.00858775
ENSMUSG00000076609	Igkc	immunoglobulin kappa constant [Source:MGI Symbol;Acc:MGI:96495]	6	70726435	70726757	-0.538882	0.690578	0.422794	-2.22833	0.134144	0.135053	-1.68851	0.240317	0.167925	0.634793	0.628729	0.392217	-1.32901	0.343892	0.264167	-0.217173	0.883203	0.517792	-3.39417	0.0387696	0.0315011	-6.36324	0.00116179	0.0038608	-3.194	0.049262	0.0324362	-6.39796	0.00106312	0.00545248
ENSMUSG00000072812	Ahnak2	AHNAK nucleoprotein 2 [Source:MGI Symbol;Acc:MGI:2144831]	12	112772194	112802657	-0.195464	0.572041	0.35707	-0.0787093	0.816727	0.500366	0.0490436	0.884001	0.520716	0.210399	0.522697	0.335258	0.378741	0.240343	0.183545	-0.601264	0.0876517	0.0603063	-0.890696	0.0132655	0.0147009	-1.12432	0.00228808	0.00593925	-0.405435	0.247319	0.152197	-1.21449	0.00094414	0.00513589
ENSMUSG00000019997	Ctgf	connective tissue growth factor [Source:MGI Symbol;Acc:MGI:95537]	10	24595442	24598683	-0.0660294	0.815566	0.488026	0.118973	0.673229	0.4365	0.226918	0.42088	0.289291	0.322083	0.252741	0.188262	0.198772	0.480783	0.330556	-0.378517	0.48296	0.30365	-0.844229	0.120564	0.0846694	-0.867409	0.111066	0.100433	-0.336056	0.533441	0.321682	-1.26909	0.0208793	0.0313335
ENSMUSG00000022272	Myo10	myosin X [Source:MGI Symbol;Acc:MGI:107716]	15	25622525	25813673	0.0230617	0.814959	0.487727	-0.0558415	0.571439	0.38679	-0.0243436	0.805235	0.484429	-0.154565	0.118853	0.0955607	-0.0620029	0.530105	0.353697	-0.164833	0.0196655	0.0198894	-0.296197	3.24013e-05	0.00118734	-0.218749	0.00217497	0.00574497	-0.297231	3.15027e-05	0.000789433	-0.244992	0.000562682	0.00403558
ENSMUSG00000037185	Krt80	keratin 80 [Source:MGI Symbol;Acc:MGI:1921377]	15	101349571	101370125	1.77734	0.0111336	0.0169257	1.17694	0.125421	0.129426	-0.404312	0.683434	0.42383	0.712821	0.39082	0.270334	-0.0520197	0.955614	0.554214	-1.20141	0.0843576	0.0585651	-1.71074	0.0182591	0.0183513	-1.61807	0.0257042	0.0322531	-0.228192	0.731725	0.433702	-1.15061	0.0982465	0.0898845
ENSMUSG00000038011	Dnah10	dynein, axonemal, heavy chain 10 [Source:MGI Symbol;Acc:MGI:1860299]	5	124725085	124834308	0.592842	0.109817	0.0822232	0.434232	0.247163	0.211168	0.615859	0.0967722	0.0767778	0.0893013	0.818981	0.488237	-0.258461	0.523883	0.350743	-0.540702	0.00686109	0.0104004	-0.630831	0.00179031	0.00474722	-0.503546	0.0124315	0.0190414	-0.401315	0.0440375	0.0294315	-0.481542	0.0158509	0.0262702
ENSMUSG00000043670	Diras1	DIRAS family, GTP-binding RAS-like 1 [Source:MGI Symbol;Acc:MGI:2183442]	10	81019589	81025662	0.0432896	0.501756	0.319593	0.149708	0.0196828	0.0386753	0.0161546	0.802298	0.483016	-0.0261058	0.686044	0.422147	-0.0537673	0.405266	0.29457	0.294409	0.000521564	0.00348836	0.372864	1.10974e-05	0.000918173	0.259385	0.00233327	0.0060145	0.281591	0.000928255	0.00239714	0.429834	3.93647e-07	0.000444564
ENSMUSG00000078307	AI593442	expressed sequence AI593442 [Source:MGI Symbol;Acc:MGI:2143099]	9	52673044	52679429	-0.194466	0.00366193	0.00894237	-0.155783	0.0196539	0.0386429	-0.204596	0.00225094	0.00546207	-0.145965	0.0289281	0.0308494	-0.303327	6.22046e-06	0.00115804	0.451847	5.79719e-07	0.000527463	0.401153	9.69229e-06	0.000892445	0.320648	0.00044314	0.00225957	0.329116	0.000299142	0.00148121	0.304846	0.000798013	0.00474487
ENSMUSG00000073418	C4b	complement component 4B (Chido blood group) [Source:MGI Symbol;Acc:MGI:88228]	17	34728380	34743882	-0.423265	0.000184105	0.00211455	-0.253346	0.0236352	0.0429065	-0.484043	2.06304e-05	0.000784176	-0.200887	0.0724298	0.0611233	-0.13761	0.216719	0.166152	-0.473395	5.15806e-05	0.00163139	-0.32704	0.00502189	0.00806105	-0.416937	0.000379408	0.0020876	-0.220019	0.0585258	0.0380453	-0.324397	0.00535912	0.0132062
ENSMUSG00000053279	Aldh1a1	aldehyde dehydrogenase family 1, subfamily A1 [Source:MGI Symbol;Acc:MGI:1353450]	19	20601961	20643462	-0.0199685	0.84323	0.501819	-0.162525	0.109569	0.115666	0.0166516	0.868863	0.513905	-0.197786	0.0524656	0.0480943	-0.273574	0.00751662	0.0223958	0.519809	0.0145666	0.0163375	0.691087	0.00117718	0.00391383	0.311578	0.143912	0.125876	0.444118	0.0370295	0.0254305	0.51435	0.015672	0.0260774
ENSMUSG00000027333	Smox	spermine oxidase [Source:MGI Symbol;Acc:MGI:2445356]	2	131491496	131525922	0.229053	0.00284986	0.00785314	0.351325	3.838e-06	0.000919806	0.20417	0.00797624	0.0118644	0.123633	0.109677	0.087528	0.11594	0.133426	0.12181	0.272991	0.000711481	0.00389015	0.352344	1.22876e-05	0.000939867	0.210833	0.00946277	0.015579	0.249392	0.00206583	0.00359132	0.26219	0.00116812	0.00570776
ENSMUSG00000000632	Sez6	seizure related gene 6 [Source:MGI Symbol;Acc:MGI:104745]	11	77930800	77979048	-0.0641497	0.17459	0.118703	-0.0110659	0.814284	0.499338	0.0298734	0.526082	0.341011	0.0434023	0.356515	0.252734	0.0476252	0.311342	0.247654	0.246349	0.00240704	0.00626534	0.324078	6.51202e-05	0.00143063	0.259399	0.00143691	0.00438642	0.229556	0.00476044	0.00580873	0.286327	0.000419694	0.00354028
ENSMUSG00000031491	Chrna6	cholinergic receptor, nicotinic, alpha polypeptide 6 [Source:MGI Symbol;Acc:MGI:106213]	8	27403214	27413944	-0.859367	0.634226	0.392549	-2.71348	0.141684	0.139687	-2.71348	0.14538	0.112789	-0.0203343	0.990035	0.576274	-0.853146	0.635425	0.407453	1.58593	0.0186875	0.0192111	2.2643	0.000874304	0.00339607	1.1454	0.0912768	0.0841602	1.71905	0.0109957	0.0103222	2.78621	5.05693e-05	0.00166029
ENSMUSG00000026193	Fn1	fibronectin 1 [Source:MGI Symbol;Acc:MGI:95566]	1	71585523	71653171	-0.0208883	0.86796	0.513915	-0.189261	0.133571	0.134693	-0.181899	0.149932	0.115328	0.102313	0.413706	0.281817	0.0380823	0.76129	0.467532	-0.646798	0.144735	0.097428	-0.99238	0.026143	0.023641	-0.757743	0.0881798	0.0819975	-0.0383145	0.930839	0.539335	-1.01275	0.0232746	0.0335999
ENSMUSG00000090863	A530084C06Rik	RIKEN cDNA A530084C06 gene [Source:MGI Symbol;Acc:MGI:3704402]	13	31556134	31559333	-0.334251	0.130081	0.0962685	-0.0825452	0.70141	0.449419	-0.325823	0.140178	0.109852	-0.224311	0.304707	0.22575	-0.218914	0.315654	0.249823	0.547084	0.0077189	0.0110939	0.756439	0.000180502	0.0019147	0.211054	0.330561	0.259249	0.469171	0.0248668	0.0186761	0.523009	0.0113865	0.0211803
ENSMUSG00000053963	6330403A02Rik	RIKEN cDNA 6330403A02 gene [Source:MGI Symbol;Acc:MGI:2138735]	1	180432387	180483504	-0.0472153	0.467971	0.302469	-0.0777406	0.232079	0.189884	0.0402781	0.535623	0.345759	0.0168565	0.795457	0.477006	0.0240905	0.710981	0.443802	0.421858	4.52084e-08	0.000305105	0.332939	1.76807e-05	0.00101679	0.110271	0.161594	0.13691	0.152013	0.0523571	0.0342585	0.294505	0.000148792	0.00237427
ENSMUSG00000037984	Neurod6	neurogenic differentiation 6 [Source:MGI Symbol;Acc:MGI:106593]	6	55677818	55681263	-0.0658545	0.352161	0.243362	-0.0885545	0.210771	0.178145	-0.0319554	0.651473	0.407433	-0.0647157	0.36051	0.254813	-0.0919174	0.194179	0.154688	1.1205	0.0163338	0.0175819	1.57031	0.00045074	0.00260393	1.31557	0.00459154	0.0094075	0.987644	0.0392055	0.0266533	1.80556	3.53302e-05	0.00148453
ENSMUSG00000042607	Asb4	ankyrin repeat and SOCS box-containing 4 [Source:MGI Symbol;Acc:MGI:1929751]	6	5383386	5433022	1.10678	0.0224823	0.0262286	0.647991	0.211703	0.178624	0.686628	0.185595	0.134444	0.361357	0.507643	0.327898	0.591399	0.259768	0.217446	-0.347041	5.59868e-05	0.00166866	-0.333976	0.000108914	0.0016416	-0.164346	0.0559473	0.0582816	-0.324837	0.000171945	0.00121868	-0.408133	2.44305e-06	0.000666973
ENSMUSG00000042401	Crtac1	cartilage acidic protein 1 [Source:MGI Symbol;Acc:MGI:1920082]	19	42283037	42431783	-0.0436677	0.563226	0.352038	0.0526688	0.48352	0.345558	0.0897168	0.232886	0.159664	0.125504	0.0945174	0.0743386	0.0648203	0.388584	0.286449	0.377624	1.03493e-06	0.000607044	0.328218	2.34691e-05	0.00108989	0.164547	0.0362305	0.0416561	0.188938	0.0157255	0.0132613	0.214426	0.0059366	0.0140533
ENSMUSG00000053617	Sh3pxd2a	SH3 and PX domains 2A [Source:MGI Symbol;Acc:MGI:1298393]	19	47260174	47464411	-0.111259	0.0442482	0.0404871	-0.0878359	0.110781	0.116957	-0.149776	0.00695926	0.0108399	-0.167265	0.00258315	0.00581557	-0.105784	0.0553654	0.0658234	-0.263666	0.137519	0.09359	-0.494658	0.00554236	0.00851552	-0.443049	0.0130139	0.0196973	-0.159437	0.369005	0.236077	-0.490812	0.00590551	0.0140079
ENSMUSG00000081242	Gm15719	predicted gene 15719 [Source:MGI Symbol;Acc:MGI:3783161]	5	21689541	21690175	0.298649	0.656171	0.404443	-0.0434717	0.949175	0.555402	0.245347	0.716359	0.440522	0.371614	0.577659	0.364105	-0.223956	0.748328	0.461464	-0.603425	0.176639	0.113778	-1.84032	0.000501859	0.00270485	-0.978832	0.0412744	0.0459695	-0.458397	0.301903	0.200926	-1.03164	0.0292518	0.0389438
ENSMUSG00000055026	Gabrg3	gamma-aminobutyric acid (GABA) A receptor, subunit gamma 3 [Source:MGI Symbol;Acc:MGI:95624]	7	56716465	57387188	0.153814	0.196643	0.129331	-0.0323245	0.78818	0.488231	-0.023802	0.843485	0.502349	-0.0523313	0.664666	0.411085	0.0439639	0.713671	0.44508	-0.329245	0.000125556	0.00213635	-0.339326	8.2594e-05	0.00152231	-0.163387	0.0569073	0.0590853	-0.254299	0.00307936	0.00449265	-0.228982	0.00737949	0.016034
ENSMUSG00000013846	St3gal1	ST3 beta-galactoside alpha-2,3-sialyltransferase 1 [Source:MGI Symbol;Acc:MGI:98304]	15	67102875	67113992	0.0481063	0.611665	0.379984	0.0892945	0.343858	0.279778	0.00199706	0.983234	0.572375	0.0155225	0.870035	0.511986	0.36588	8.47852e-05	0.00341838	0.358528	5.2528e-05	0.00163915	0.381517	1.74026e-05	0.00101343	0.16465	0.0707926	0.069875	0.213192	0.0181544	0.0147554	0.26793	0.00274868	0.00896228
ENSMUSG00000034463	Scara3	scavenger receptor class A, member 3 [Source:MGI Symbol;Acc:MGI:2444418]	14	65919395	65953744	-0.144965	0.11876	0.0896762	-0.0130363	0.887204	0.529182	-0.184243	0.0482389	0.0440413	-0.172577	0.0637924	0.0559521	-0.118829	0.199623	0.15748	-0.535008	0.0619966	0.0464261	-0.68352	0.0175572	0.0178575	-0.786433	0.00649903	0.0119743	-0.201568	0.480169	0.293877	-0.905707	0.00174732	0.00701782
ENSMUSG00000021587	Pcsk1	proprotein convertase subtilisin/kexin type 1 [Source:MGI Symbol;Acc:MGI:97511]	13	75089826	75132498	-0.0317974	0.862807	0.511412	-0.0591734	0.74761	0.470364	0.0877943	0.630824	0.396668	-0.000444127	0.998089	0.582592	0.12015	0.509095	0.343801	-0.251024	0.00912977	0.012223	-0.355374	0.000254806	0.00213813	0.0293402	0.759063	0.467291	-0.0529719	0.579904	0.34743	-0.0587687	0.538094	0.357825
ENSMUSG00000042589	Cux2	cut-like homeobox 2 [Source:MGI Symbol;Acc:MGI:107321]	5	121858387	122050102	0.133921	0.231894	0.146991	0.261305	0.018984	0.0378965	-0.0303435	0.787905	0.476045	0.0255342	0.820323	0.48888	0.0819736	0.464824	0.323086	0.313721	0.000207486	0.00253384	0.383009	5.82176e-06	0.000802144	0.224656	0.00862086	0.0145695	0.271111	0.0014367	0.0029391	0.283887	0.000814402	0.00478938
ENSMUSG00000032648	Pygm	muscle glycogen phosphorylase [Source:MGI Symbol;Acc:MGI:97830]	19	6384399	6398459	0.101137	0.344676	0.239431	0.363468	0.000558985	0.00660531	0.101925	0.341271	0.249067	0.232262	0.0287165	0.0306817	0.300776	0.00445354	0.0177561	0.4126	4.50161e-07	0.000497448	0.332838	5.069e-05	0.00133915	0.222415	0.00724151	0.0129022	0.406175	7.40354e-07	0.000430015	0.346725	2.37798e-05	0.00129959
ENSMUSG00000035692	Isg15	ISG15 ubiquitin-like modifier [Source:MGI Symbol;Acc:MGI:1855694]	4	156199424	156200818	0.110052	0.617899	0.383541	-0.182374	0.428702	0.320307	-0.504728	0.0394568	0.0373739	-0.210918	0.364769	0.257012	0.0769276	0.72803	0.451874	-0.433795	0.157407	0.104033	-0.952183	0.00291287	0.00602169	-0.530771	0.089536	0.0829429	-0.485766	0.117015	0.0738651	-0.386604	0.207566	0.160227
ENSMUSG00000022055	Nefl	neurofilament, light polypeptide [Source:MGI Symbol;Acc:MGI:97313]	14	68083863	68089095	-0.0342667	0.616962	0.383007	-0.0836197	0.222329	0.184138	-0.126203	0.0656762	0.0570928	-0.103727	0.130215	0.102544	-0.111168	0.104823	0.0998598	0.324599	2.50322e-05	0.00136217	0.329892	1.85558e-05	0.00102925	0.314584	4.52841e-05	0.000839306	0.293637	0.000139264	0.00113507	0.381516	7.31685e-07	0.000513119
ENSMUSG00000025380	Fscn2	fascin homolog 2, actin-bundling protein, retinal (Strongylocentrotus purpuratus) [Source:MGI Symbol;Acc:MGI:2443337]	11	120361534	120368168	1.45073	0.0123317	0.0179992	0.0964555	0.890691	0.530598	0.852343	0.176999	0.129962	1.17243	0.0514753	0.0473282	1.49048	0.00955243	0.0250921	-1.16623	0.107562	0.0728792	-2.71825	0.00180072	0.0047608	-2.62165	0.00276174	0.00670638	-0.38668	0.571584	0.342622	-2.35015	0.0047075	0.0122204
ENSMUSG00000032348	Gsta4	glutathione S-transferase, alpha 4 [Source:MGI Symbol;Acc:MGI:1309515]	9	78191966	78209348	0.0831579	0.378938	0.257263	0.107388	0.253924	0.224623	0.0620789	0.512242	0.334197	0.050284	0.595345	0.373971	0.0864408	0.359684	0.272138	-0.256438	0.00243467	0.0062951	-0.343997	5.81394e-05	0.00138734	-0.293536	0.000639614	0.00273849	-0.198193	0.0194831	0.015567	-0.181141	0.0317785	0.0410962
ENSMUSG00000037428	Vgf	VGF nerve growth factor inducible [Source:MGI Symbol;Acc:MGI:1343180]	5	137030295	137033351	-0.0339674	0.590913	0.368051	0.0215194	0.733156	0.463863	0.061225	0.332096	0.244278	-0.0350433	0.579209	0.364981	-0.112583	0.0750776	0.0791633	-0.493279	5.35859e-05	0.00164803	-0.294345	0.0157373	0.01654	0.0103281	0.932386	0.542633	-0.35482	0.00362246	0.00492057	-0.241232	0.0476994	0.0539735
ENSMUSG00000054708	Ankrd24	ankyrin repeat domain 24 [Source:MGI Symbol;Acc:MGI:1890394]	10	81628540	81647610	0.159899	0.0279012	0.0301149	0.133917	0.0654106	0.0807957	0.0178021	0.808969	0.486201	0.0558525	0.446304	0.297976	0.138029	0.0578058	0.0677048	0.207993	0.197057	0.123798	0.347323	0.0312188	0.0268663	0.231772	0.150985	0.130369	0.0437055	0.786676	0.463778	0.0721772	0.654701	0.417013
ENSMUSG00000074373	Gm10680	predicted gene 10680 [Source:MGI Symbol;Acc:MGI:3704335]	9	46242621	46243529	0	1	1	0	1	1	0	1	1	0	1	1	0	1	1	-1.64772	0.0422162	0.0340304	-2.69738	0.00331086	0.00642016	-1.74549	0.0358929	0.0413689	-1.05276	0.17464	0.105725	-5.86811	9.46232e-06	0.000945636
ENSMUSG00000091345	Col6a5	collagen, type VI, alpha 5 [Source:MGI Symbol;Acc:MGI:3648134]	9	105858668	105960643	0.651512	0.33452	0.234134	0.946608	0.152515	0.146156	0.711724	0.290248	0.222458	-0.068554	0.923652	0.53684	0.237214	0.731831	0.453678	-0.967162	0.00114509	0.00464574	-0.905479	0.0022965	0.00535253	-0.0754933	0.788735	0.480679	-0.37016	0.195579	0.116011	-0.873719	0.00313466	0.00964252
ENSMUSG00000057963	Itpk1	inositol 1,3,4-triphosphate 5/6 kinase [Source:MGI Symbol;Acc:MGI:2446159]	12	102568582	102704929	0.209615	0.00538144	0.0110386	0.303789	5.06624e-05	0.0022489	0.231458	0.00211047	0.005266	0.0794237	0.293908	0.220207	0.233002	0.00194287	0.0125065	0.208183	0.00348819	0.00741297	0.319933	6.808e-06	0.000828229	0.222381	0.00193211	0.00531149	0.21982	0.00211558	0.00364211	0.431294	1.08425e-09	0.000151761
ENSMUSG00000030110	Ret	ret proto-oncogene [Source:MGI Symbol;Acc:MGI:97902]	6	118151748	118197744	0.299754	0.298242	0.215441	0.159073	0.583113	0.392727	0.41543	0.146662	0.11351	0.136678	0.638471	0.397404	0.362936	0.205875	0.160669	0.234305	0.113491	0.0776922	0.482792	0.00107954	0.00375503	0.275117	0.0638494	0.0647043	0.060654	0.68371	0.407101	0.495354	0.000789763	0.0047196
ENSMUSG00000035000	Dpp4	dipeptidylpeptidase 4 [Source:MGI Symbol;Acc:MGI:94919]	2	62330073	62412231	-0.200702	0.631027	0.390797	0.24535	0.536467	0.369737	-0.34165	0.421208	0.289456	-0.382554	0.370219	0.259826	-0.352087	0.406819	0.295313	-1.27907	0.0420439	0.0339201	-1.28399	0.0419721	0.0334423	-1.50248	0.0191787	0.0260289	-0.342199	0.575586	0.344941	-1.47046	0.0208056	0.0312612
ENSMUSG00000022462	Slc38a2	solute carrier family 38, member 2 [Source:MGI Symbol;Acc:MGI:1915010]	15	96687394	96699698	-0.148899	0.0747479	0.0593558	-0.152794	0.0671721	0.0820924	0.152567	0.0654958	0.0569741	-0.0468728	0.573445	0.361784	0.00198821	0.980914	0.569602	-0.392938	0.0241306	0.0228144	-0.519461	0.00293578	0.0060463	-0.32873	0.059298	0.0610735	-0.12165	0.484128	0.295941	-0.445438	0.0106537	0.0202696
ENSMUSG00000039062	Anpep	alanyl (membrane) aminopeptidase [Source:MGI Symbol;Acc:MGI:5000466]	7	79821803	79848210	0.118068	0.616286	0.382624	0.110372	0.638535	0.420282	-0.309256	0.207909	0.145982	0.079261	0.737244	0.448259	-0.0800146	0.738393	0.456793	-0.619814	0.177608	0.114269	-1.20149	0.010403	0.0124652	-0.99578	0.0328762	0.0387447	-0.231989	0.611704	0.365984	-1.38204	0.00340902	0.010111
ENSMUSG00000050164	Mchr1	melanin-concentrating hormone receptor 1 [Source:MGI Symbol;Acc:MGI:2180756]	15	81235499	81238963	-0.0731242	0.446821	0.291755	-0.108838	0.257573	0.230716	-0.0710464	0.460116	0.308718	-0.204126	0.0359291	0.0359083	-0.20724	0.0329794	0.0476402	0.465746	3.1897e-07	0.00046049	0.416502	6.14163e-06	0.000810924	0.0636223	0.512627	0.348092	0.105444	0.271823	0.184448	0.261441	0.00521696	0.0129973
ENSMUSG00000067212	H2-T23	histocompatibility 2, T region locus 23 [Source:MGI Symbol;Acc:MGI:95957]	17	36029773	36032855	0.277941	0.140678	0.101854	0.228543	0.225865	0.185986	0.0458348	0.81059	0.486965	0.0555145	0.771085	0.465118	0.337968	0.0720235	0.0772197	-0.241341	0.146917	0.09858	-0.460084	0.00629425	0.00915263	-0.402368	0.0171257	0.0239988	-0.0536266	0.746421	0.441787	-0.347318	0.0380165	0.0462332
ENSMUSG00000024948	Map4k2	mitogen-activated protein kinase kinase kinase kinase 2 [Source:MGI Symbol;Acc:MGI:1346883]	19	6341135	6355615	0.0447202	0.552192	0.345892	0.107398	0.151321	0.145451	-0.0209828	0.781182	0.472756	0.051879	0.490254	0.31941	0.103508	0.167124	0.140612	0.168232	0.171852	0.111373	0.341163	0.0055413	0.0085146	0.345672	0.00500845	0.00998841	0.162338	0.18792	0.112264	0.149813	0.223994	0.168886
ENSMUSG00000096847	Tmem151b	transmembrane protein 151B [Source:MGI Symbol;Acc:MGI:2685169]	17	45541940	45549677	0.00510658	0.924454	0.541496	-0.0131805	0.80656	0.496084	0.045671	0.396019	0.276861	-0.0239871	0.656263	0.406702	-0.00985989	0.854714	0.509404	0.368337	8.77394e-08	0.000349209	0.304493	1.02691e-05	0.000903012	0.312514	6.31436e-06	0.000428127	0.230083	0.000887386	0.00234839	0.378105	4.04076e-08	0.00028831
ENSMUSG00000000202	Btbd17	BTB (POZ) domain containing 17 [Source:MGI Symbol;Acc:MGI:1919264]	11	114791217	114795945	-0.0297666	0.787453	0.473751	0.0551484	0.614734	0.408769	-0.0524486	0.635473	0.399105	-0.0827421	0.455108	0.302277	0.0218853	0.842151	0.503985	0.286265	0.00148581	0.00514717	0.376312	2.83487e-05	0.00114518	0.153835	0.0938082	0.0859917	0.193635	0.0336407	0.0235576	0.300093	0.000879611	0.00496626
ENSMUSG00000032946	Rasgrp2	RAS, guanyl releasing protein 2 [Source:MGI Symbol;Acc:MGI:1333849]	19	6399340	6415216	0.0940518	0.412343	0.274278	0.000765621	0.994703	0.583274	-0.0733201	0.529779	0.34283	0.0928849	0.417965	0.283954	0.062385	0.587098	0.382668	0.175422	0.125597	0.0867701	0.347217	0.0023656	0.00542986	0.341446	0.0028696	0.00687157	0.304121	0.00787551	0.00803793	0.403072	0.000409134	0.00350357
ENSMUSG00000049580	Tsku	tsukushi [Source:MGI Symbol;Acc:MGI:2443855]	7	98350668	98361328	0.235132	0.252983	0.181297	0.0153871	0.941713	0.551887	-0.158193	0.464915	0.311077	0.0414127	0.844014	0.49997	0.0219094	0.917214	0.53618	-0.489067	0.01224	0.0146345	-0.630107	0.00151207	0.00439234	-0.403438	0.0402211	0.0450774	-0.204604	0.287552	0.193425	-0.693996	0.000501492	0.00383578
ENSMUSG00000059852	Kcng2	potassium voltage-gated channel, subfamily G, member 2 [Source:MGI Symbol;Acc:MGI:3694646]	18	80294546	80364254	-0.0274703	0.751373	0.454961	-0.103323	0.234494	0.191908	-0.134453	0.123474	0.100054	-0.0960359	0.269859	0.207182	-0.159458	0.0676672	0.0744206	0.598451	0.000134942	0.00218984	0.532794	0.000730268	0.00313645	0.399389	0.0124764	0.0190933	0.421363	0.00808159	0.00819525	0.430531	0.00659803	0.0149872
ENSMUSG00000028037	Ifi44	interferon-induced protein 44 [Source:MGI Symbol;Acc:MGI:2443016]	3	151730922	151749947	0.0631158	0.921971	0.540235	-0.0513769	0.936339	0.549436	-0.597679	0.384147	0.270922	0.0500815	0.937992	0.543813	0.193253	0.76056	0.467197	-0.636133	0.325488	0.221543	-1.91273	0.00775166	0.0103389	-1.0346	0.12527	0.113077	-1.12941	0.093904	0.0570814	-1.09404	0.102442	0.093101
ENSMUSG00000033080	Vsx1	visual system homeobox 1 homolog (zebrafish) [Source:MGI Symbol;Acc:MGI:1890816]	2	150680699	150689360	-0.974642	0.353803	0.244224	-1.40947	0.196404	0.170574	-4.54403	0.0032981	0.00686595	-0.472636	0.636958	0.396605	-0.715036	0.484152	0.33214	-1.32526	0.0929246	0.0631997	-1.62975	0.0435157	0.0343777	-1.07737	0.1713	0.14268	-0.621566	0.4185	0.261932	-0.957431	0.218096	0.165759
ENSMUSG00000041046	Ramp3	receptor (calcitonin) activity modifying protein 3 [Source:MGI Symbol;Acc:MGI:1860292]	11	6658521	6677475	0.149608	0.477868	0.307499	0.54361	0.00762479	0.0232109	0.159747	0.448684	0.303086	0.255597	0.220849	0.150079	0.292773	0.159162	0.136309	0.813404	3.12259e-05	0.00143502	0.620502	0.00176033	0.00470715	-0.0665174	0.752275	0.464189	-0.0134092	0.948786	0.549393	0.0412947	0.841738	0.504532
ENSMUSG00000010122	Slc47a1	solute carrier family 47, member 1 [Source:MGI Symbol;Acc:MGI:1914723]	11	61343401	61378345	-1.13208	0.0424111	0.0393075	-1.23951	0.0268233	0.0461933	-1.3852	0.0141488	0.0176114	-1.15072	0.0391669	0.0381476	-0.841012	0.126829	0.117831	-1.11801	0.105733	0.0714388	-1.61052	0.0215534	0.0206207	-1.12625	0.103556	0.093567	-0.210044	0.758151	0.44823	-1.42494	0.0408585	0.0485215
ENSMUSG00000020701	Tmem132e	transmembrane protein 132E [Source:MGI Symbol;Acc:MGI:2685490]	11	82388900	82446332	0.087595	0.505617	0.321547	0.293489	0.0230652	0.0423116	0.0293337	0.824418	0.493518	-0.0817345	0.539985	0.343973	0.372011	0.00381114	0.0166144	0.320077	0.000477345	0.00337902	0.322933	0.000433162	0.00256692	0.359909	9.07935e-05	0.00108331	0.225779	0.0143181	0.0124139	0.41999	4.38723e-06	0.000765186
ENSMUSG00000031492	Chrnb3	cholinergic receptor, nicotinic, beta polypeptide 3 [Source:MGI Symbol;Acc:MGI:106212]	8	27368711	27399729	0.116752	0.873394	0.51655	0.995885	0.131875	0.133622	0.675302	0.323924	0.239996	0.37161	0.600662	0.376925	0.360486	0.611597	0.395475	0.761105	0.201072	0.12575	1.79518	0.00203454	0.00504875	0.65821	0.276108	0.229795	0.499603	0.409683	0.257378	1.1511	0.0505881	0.0562716
ENSMUSG00000086741	Gm15816	predicted gene 15816 [Source:MGI Symbol;Acc:MGI:3802114]	8	23138794	23149585	0.242282	0.107367	0.0798909	0.258853	0.0837753	0.0939713	0.065093	0.671301	0.417606	-0.0406842	0.792904	0.475761	0.0722407	0.636512	0.407994	0.691398	1.93948e-05	0.00128392	0.609115	0.000192471	0.00195528	0.598118	0.000282566	0.00180092	0.586918	0.000348345	0.0015733	0.560818	0.0006173	0.00421215
ENSMUSG00000028364	Tnc	tenascin C [Source:MGI Symbol;Acc:MGI:101922]	4	63959785	64047015	0.0347704	0.902739	0.530767	0.27698	0.324466	0.270038	-0.0566768	0.842695	0.501979	0.228407	0.417837	0.28389	0.0617585	0.827733	0.497697	0.678826	1.40592e-05	0.00119326	0.600956	0.000145233	0.00178816	0.504202	0.0017675	0.00500516	0.741119	2.23762e-06	0.000516947	0.269144	0.0993879	0.0907505
ENSMUSG00000045871	Slitrk6	SLIT and NTRK-like family, member 6 [Source:MGI Symbol;Acc:MGI:2443198]	14	110748578	110755149	0.74208	0.199971	0.130923	0.70599	0.222737	0.184353	0.965958	0.0877663	0.0707593	1.06677	0.0568448	0.0513955	1.05015	0.0608185	0.0698859	0.806241	2.38986e-05	0.00134742	0.609087	0.00155086	0.00444247	0.567053	0.00340322	0.00767616	0.798245	3.07767e-05	0.000785656	0.494532	0.0104746	0.0200424
ENSMUSG00000038390	Gpr162	G protein-coupled receptor 162 [Source:MGI Symbol;Acc:MGI:1315214]	6	124858444	124863917	0.0453995	0.383045	0.259372	0.0862386	0.0968292	0.103452	0.139024	0.00742753	0.0112952	0.138144	0.00778916	0.011959	0.11105	0.0324679	0.0472136	0.194928	0.00340394	0.00732782	0.278483	2.84584e-05	0.00114579	0.353966	1.06576e-07	0.000148596	0.272166	4.35983e-05	0.000845584	0.317788	1.75816e-06	0.00062047
ENSMUSG00000069917	Hba-a2	hemoglobin alpha, adult chain 2 [Source:MGI Symbol;Acc:MGI:96016]	11	32296489	32297298	2.01404	1.8185e-09	6.12047e-05	1.17806	0.000324357	0.00517938	1.603	1.27311e-06	0.000395763	0.622523	0.0555318	0.0504247	0.790538	0.0152198	0.031264	2.16561	2.00357e-06	0.000725115	1.13356	0.0104227	0.0124817	1.37211	0.00204281	0.00551097	1.0326	0.0193889	0.01551	0.549591	0.21024	0.161636
ENSMUSG00000069919	Hba-a1	hemoglobin alpha, adult chain 1 [Source:MGI Symbol;Acc:MGI:96015]	11	32283511	32284465	1.97615	2.77706e-09	7.13629e-05	1.16469	0.000346532	0.0053341	1.55661	2.1464e-06	0.000446503	0.583965	0.0705618	0.0600328	0.732663	0.0234872	0.0392066	2.18777	1.39743e-06	0.000657887	1.12624	0.0104691	0.0125185	1.36276	0.0020616	0.00554727	1.08035	0.0139749	0.0122096	0.5789	0.184526	0.147918
ENSMUSG00000069833	Ahnak	AHNAK nucleoprotein (desmoyokin) [Source:MGI Symbol;Acc:MGI:1316648]	19	8989284	9076919	0.0529583	0.621614	0.385605	0.0315108	0.768866	0.479824	-0.245473	0.0238207	0.0255888	0.0192753	0.857531	0.50622	-0.0269373	0.802193	0.486313	-0.279222	0.232725	0.142122	-0.500551	0.0329916	0.0279857	-0.528933	0.0244306	0.0310655	-0.038778	0.868196	0.506749	-0.644647	0.00614826	0.0143595
ENSMUSG00000055660	Mettl4	methyltransferase like 4 [Source:MGI Symbol;Acc:MGI:1924031]	17	94727080	94749892	0.000591205	0.997791	0.588969	-0.179252	0.411949	0.312442	0.0196357	0.927146	0.540278	-0.0509848	0.813441	0.485621	-0.0503361	0.815516	0.492316	-0.655096	0.00188213	0.00565355	-0.765025	0.000376944	0.00244487	-0.318731	0.122252	0.110657	-0.577747	0.00623354	0.0068755	-0.671365	0.00155285	0.00660847
ENSMUSG00000046182	Gsg1l	GSG1-like [Source:MGI Symbol;Acc:MGI:2685483]	7	125878419	126082411	-0.0170708	0.880608	0.52005	0.349214	0.00187527	0.0114458	0.0698784	0.537551	0.346707	0.225236	0.0457246	0.0429233	0.241184	0.032296	0.0470658	0.256263	0.0030425	0.00695784	0.361953	2.69406e-05	0.00112956	0.306124	0.000436353	0.00223956	0.379589	1.09672e-05	0.000656713	0.428383	6.04757e-07	0.0004927
ENSMUSG00000017754	Pltp	phospholipid transfer protein [Source:MGI Symbol;Acc:MGI:103151]	2	164839518	164857711	0.218121	0.0765208	0.0603109	0.223344	0.0695392	0.0838056	0.0801659	0.51598	0.336022	0.055353	0.653754	0.405397	0.213751	0.0825184	0.0838365	-0.220529	0.00655066	0.0101504	-0.300791	0.000222465	0.0020487	-0.266033	0.0011202	0.00377606	-0.252434	0.00193649	0.00345911	-0.259458	0.00141802	0.00630403
ENSMUSG00000024862	Klc2	kinesin light chain 2 [Source:MGI Symbol;Acc:MGI:107953]	19	5107746	5118560	-0.0275996	0.623219	0.386495	0.0377392	0.500891	0.35345	-0.0205463	0.71459	0.439642	0.0104944	0.851692	0.503537	0.00133271	0.981055	0.569695	0.216241	0.00104042	0.00447616	0.270532	4.09049e-05	0.0012632	0.260566	7.99074e-05	0.00103175	0.184685	0.00516925	0.00612215	0.318316	1.36571e-06	0.000587494
ENSMUSG00000073424	Cyp4f15	cytochrome P450, family 4, subfamily f, polypeptide 15 [Source:MGI Symbol;Acc:MGI:2146921]	17	32685627	32703352	0.224377	0.101735	0.0750911	0.394397	0.00349448	0.0154265	0.397896	0.00330521	0.00687463	0.423883	0.0016935	0.00450725	0.233528	0.0878207	0.087108	0.266109	0.049772	0.0387625	0.499958	0.000178252	0.00190674	0.13296	0.340651	0.264431	0.244197	0.0748881	0.0471198	0.486531	0.000263817	0.00291771
ENSMUSG00000044177	Wfikkn2	WAP, follistatin/kazal, immunoglobulin, kunitz and netrin domain containing 2 [Source:MGI Symbol;Acc:MGI:2669209]	11	94235956	94246005	1.33755	0.013814	0.0192588	1.77149	0.00122021	0.0094122	0.596809	0.26933	0.210851	0.860992	0.111083	0.0889242	1.51087	0.00555112	0.0195428	-0.764729	0.0745976	0.053442	-0.756651	0.0783356	0.0559853	-1.29752	0.00321726	0.00739781	-0.422383	0.321424	0.211009	-1.32281	0.0025992	0.00868709
ENSMUSG00000015839	Nfe2l2	nuclear factor, erythroid derived 2, like 2 [Source:MGI Symbol;Acc:MGI:108420]	2	75675513	75704641	0.0764841	0.553999	0.346872	-0.114683	0.379816	0.29733	-0.105504	0.420455	0.28908	-0.114759	0.380505	0.265076	0.0387678	0.764516	0.469027	-0.296307	0.054132	0.0414988	-0.464855	0.00278638	0.00589025	-0.507776	0.00118199	0.0038998	-0.320189	0.0384071	0.0262046	-0.44929	0.00378768	0.0107515
ENSMUSG00000001663	Gstt1	glutathione S-transferase, theta 1 [Source:MGI Symbol;Acc:MGI:107379]	10	75783813	75798584	0.113431	0.527839	0.332935	0.161317	0.36551	0.290442	0.158454	0.376168	0.266907	0.302662	0.0864004	0.0692301	0.372474	0.0335957	0.0481515	-0.283414	0.0274494	0.0249003	-0.459755	0.000416077	0.00253114	-0.413364	0.0015652	0.0046293	-0.191734	0.135852	0.0858826	-0.138978	0.277018	0.228167
ENSMUSG00000002831	Plin4	perilipin 4 [Source:MGI Symbol;Acc:MGI:1929709]	17	56100591	56109802	1.55199	3.41754e-09	7.61613e-05	1.62126	6.14415e-10	0.000156355	1.24348	2.63535e-06	0.000467841	1.12769	2.1406e-05	0.000799694	1.44305	4.11957e-08	0.000251097	0.659618	0.0173856	0.0183228	0.794027	0.00417233	0.00726575	0.441071	0.115635	0.104721	0.810859	0.00345393	0.00478882	0.832359	0.00263214	0.00874829
ENSMUSG00000062488	I830012O16Rik	RIKEN cDNA I830012O16 gene [Source:MGI Symbol;Acc:MGI:3698419]	19	34607970	34613401	-0.413442	0.0607762	0.0516522	-0.147588	0.490897	0.348925	-0.148078	0.491734	0.324216	-0.374077	0.0884376	0.0704302	-0.130579	0.542197	0.359546	-0.324498	0.104537	0.0705628	-0.558405	0.00585096	0.00878137	-0.504811	0.0130271	0.0197113	-0.183293	0.358162	0.230332	-0.549961	0.00656381	0.0149402
ENSMUSG00000036357	Gpr101	G protein-coupled receptor 101 [Source:MGI Symbol;Acc:MGI:2685211]	X	57496668	57503757	-0.161781	0.514671	0.32618	0.238274	0.331379	0.273532	0.474001	0.0525854	0.0475481	0.466177	0.0564607	0.0511153	0.479212	0.0498247	0.0613115	-0.308347	5.52684e-05	0.0016632	-0.2941	0.000122315	0.0016977	-0.121585	0.111283	0.100638	-0.266145	0.000512234	0.00183553	-0.377337	8.95336e-07	0.000537213
ENSMUSG00000094006	Igkv4-59	immunoglobulin kappa variable 4-59 [Source:MGI Symbol;Acc:MGI:3646808]	6	69438218	69438741	0	1	1	0	1	1	0	1	1	0	1	1	0	1	1	-5.75939	0.0112087	0.0138539	-5.75939	0.0117453	0.0135268	-5.75939	0.012881	0.0195479	-5.75939	0.0121749	0.011112	-5.75939	0.0115786	0.0214183
ENSMUSG00000018920	Cxcl16	chemokine (C-X-C motif) ligand 16 [Source:MGI Symbol;Acc:MGI:1932682]	11	70453983	70459984	0.392057	0.262166	0.19475	0.274295	0.43593	0.323675	-0.17764	0.630207	0.396346	0.3314	0.344827	0.246635	0.623556	0.0687028	0.0750938	-0.453672	0.174412	0.11266	-0.766994	0.0246657	0.0226778	-0.941145	0.00678989	0.0123431	-0.194191	0.558274	0.335176	-1.20684	0.000590283	0.00412634
ENSMUSG00000036972	Zic4	zinc finger protein of the cerebellum 4 [Source:MGI Symbol;Acc:MGI:107201]	9	91362413	91389348	0.308603	0.110611	0.0829572	0.467518	0.014122	0.0322086	0.194274	0.319897	0.237874	0.405131	0.0346665	0.035024	0.534637	0.00484666	0.0184169	-0.79482	0.0108698	0.0135915	-0.836037	0.00763258	0.0102437	-0.411563	0.184031	0.150054	-0.404046	0.190482	0.113514	-0.680947	0.0286552	0.0384291
ENSMUSG00000062380	Tubb3	tubulin, beta 3 class III [Source:MGI Symbol;Acc:MGI:107813]	8	123411424	123422015	0.0514136	0.381123	0.258374	0.159488	0.00646905	0.021255	0.133572	0.0227312	0.0247101	0.048919	0.404647	0.277316	0.0464619	0.428535	0.30576	0.226401	0.000504316	0.00344829	0.271614	3.0182e-05	0.00116355	0.295491	5.74516e-06	0.000413323	0.208692	0.00135515	0.00285452	0.342816	1.38643e-07	0.000353854
ENSMUSG00000028661	Epha8	Eph receptor A8 [Source:MGI Symbol;Acc:MGI:109378]	4	136929419	136956816	0.0545282	0.849424	0.504869	-0.137061	0.63704	0.419585	-0.212056	0.469321	0.313245	-0.0294698	0.918836	0.534545	0.0667582	0.815793	0.492438	0.483947	0.00775541	0.0111259	0.651114	0.000325334	0.00232307	0.464939	0.0110316	0.0174215	0.521473	0.00419547	0.00536861	0.430181	0.0182907	0.0287745
ENSMUSG00000038765	Lmx1b	LIM homeobox transcription factor 1 beta [Source:MGI Symbol;Acc:MGI:1100513]	2	33560965	33640511	-0.210409	0.80586	0.483149	0.128112	0.876835	0.525003	-1.13155	0.225147	0.15494	-1.46614	0.127644	0.101058	-0.70589	0.428333	0.305661	0.372887	0.0705798	0.0512937	0.658661	0.00126078	0.00403716	0.544142	0.00833546	0.0142324	0.569615	0.00554375	0.00639755	0.865987	1.88051e-05	0.00119581
ENSMUSG00000040296	Ddx58	DEAD (Asp-Glu-Ala-Asp) box polypeptide 58 [Source:MGI Symbol;Acc:MGI:2442858]	4	40203773	40239828	0.16536	0.27499	0.203203	0.124207	0.412888	0.312879	-0.0323818	0.836452	0.499121	-0.00228111	0.988314	0.574943	0.261118	0.0788996	0.0815916	-0.362928	0.0646561	0.0479868	-0.671595	0.000892528	0.00342757	-0.484177	0.016003	0.0228573	-0.0586068	0.762137	0.450414	-0.53756	0.00709985	0.0156591
ENSMUSG00000083773	Gm13394	predicted gene 13394 [Source:MGI Symbol;Acc:MGI:3651848]	2	28933475	28934652	-0.321791	0.543526	0.341185	-0.280568	0.592809	0.397712	-0.47203	0.382788	0.270233	-0.179309	0.730358	0.444762	-0.337593	0.523799	0.3507	2.34298	3.02919e-06	0.000810771	1.83433	0.000616728	0.00292287	0.896175	0.144118	0.126003	1.8749	0.000459782	0.00175253	2.13231	3.60262e-05	0.00149408
ENSMUSG00000020262	Adarb1	adenosine deaminase, RNA-specific, B1 [Source:MGI Symbol;Acc:MGI:891999]	10	77290726	77418270	0.00325776	0.948669	0.554228	-0.0246908	0.625521	0.414058	-0.0305776	0.546291	0.351175	-0.051228	0.312203	0.229636	0.0342942	0.497266	0.338261	0.267385	9.94752e-05	0.00197887	0.310409	6.27549e-06	0.000815161	0.284609	3.59439e-05	0.000774579	0.25169	0.000255052	0.00139566	0.363837	1.16553e-07	0.000343032
ENSMUSG00000029096	Htra3	HtrA serine peptidase 3 [Source:MGI Symbol;Acc:MGI:1925808]	5	35652041	35679782	-0.10441	0.551595	0.34556	0.0142318	0.934253	0.548538	-0.103149	0.556804	0.356686	-0.042459	0.807407	0.482735	-0.101627	0.561387	0.36921	-0.378117	0.210961	0.13057	-0.64042	0.0354818	0.0295107	-0.574007	0.0594606	0.0612067	0.00975934	0.974125	0.565645	-0.453394	0.134568	0.119106
ENSMUSG00000001604	Tcea3	transcription elongation factor A (SII), 3 [Source:MGI Symbol;Acc:MGI:1196908]	4	136247729	136274898	2.36365	0.000113697	0.00166815	1.50523	0.0172982	0.0359698	0.580869	0.388245	0.272974	1.23259	0.0550047	0.0500241	2.06703	0.000818582	0.00868693	-0.902758	0.0681943	0.0499867	-1.05206	0.0362326	0.0299765	-1.59259	0.00246546	0.00623099	-0.799688	0.106578	0.0652469	-1.61084	0.00201062	0.00754686
ENSMUSG00000039114	Nrn1	neuritin 1 [Source:MGI Symbol;Acc:MGI:1915654]	13	36725625	36734477	-0.0683252	0.347251	0.240783	-0.126489	0.0819927	0.0927263	-0.0888424	0.221934	0.153221	-0.135329	0.062972	0.055449	-0.119214	0.101208	0.0966459	0.747865	0.000404956	0.00319219	0.751206	0.000384224	0.002461	0.682509	0.00127264	0.00407524	0.632175	0.00281651	0.00428106	0.806665	0.000137309	0.00230602
ENSMUSG00000004366	Sst	somatostatin [Source:MGI Symbol;Acc:MGI:98326]	16	23889581	23890844	0.0339762	0.647519	0.399783	0.0064969	0.930325	0.546843	0.00919032	0.901614	0.528637	-0.0456919	0.539059	0.343495	-0.158451	0.0334349	0.0480192	-0.292226	0.00134452	0.00494523	-0.307766	0.00074001	0.00315426	-0.160402	0.0783289	0.0752208	-0.236708	0.0094069	0.00918361	-0.322061	0.000414371	0.00352261
ENSMUSG00000026380	Tfcp2l1	transcription factor CP2-like 1 [Source:MGI Symbol;Acc:MGI:2444691]	1	118627945	118685167	0.0565368	0.739567	0.448732	-0.0346042	0.839799	0.50994	-0.0684906	0.691864	0.428142	-0.213921	0.222946	0.151165	-0.139779	0.420956	0.302125	-0.71957	0.100614	0.067872	-1.05336	0.0179106	0.0181046	-1.07106	0.0166591	0.0235354	-0.12214	0.777672	0.458899	-1.15667	0.00959754	0.0189228
ENSMUSG00000098724	MEG3	Putative uncharacterized protein [Source:UniProtKB/TrEMBL;Acc:Q8CCV7]	MG4180_PATCH	109546348	109572236	0.0607846	0.501417	0.319419	0.0158978	0.860485	0.518403	-0.0844957	0.352286	0.254775	-0.0955504	0.292892	0.219686	0.0478783	0.596445	0.387599	0.111271	0.509079	0.317166	0.345027	0.0405767	0.0326016	0.406437	0.0159229	0.0227754	0.276857	0.100432	0.0609507	0.148066	0.379601	0.280741
ENSMUSG00000051726	Kcnf1	potassium voltage-gated channel, subfamily F, member 1 [Source:MGI Symbol;Acc:MGI:2687399]	12	17172102	17176888	0.0592331	0.478672	0.307902	0.063777	0.445131	0.327953	0.0534644	0.522672	0.339323	0.0857484	0.304691	0.225742	0.108884	0.192076	0.153614	0.396319	9.72455e-08	0.000355539	0.305972	4.21354e-05	0.00127371	0.106001	0.161367	0.136771	0.173704	0.0209786	0.0164602	0.188636	0.0119146	0.0218289
ENSMUSG00000022489	Pde1b	phosphodiesterase 1B, Ca2+-calmodulin dependent [Source:MGI Symbol;Acc:MGI:97523]	15	103503298	103530052	-0.0918809	0.148882	0.106017	-0.0442334	0.485595	0.346506	-0.102782	0.106747	0.0855928	-0.124099	0.0515386	0.047378	-0.143432	0.0244575	0.0400948	0.285068	0.00012668	0.00214298	0.319242	1.78956e-05	0.00101975	0.326291	1.23915e-05	0.000542062	0.321982	1.54947e-05	0.000694997	0.348123	2.82105e-06	0.000687902
ENSMUSG00000050505	Pcdh20	protocadherin 20 [Source:MGI Symbol;Acc:MGI:2443376]	14	88464747	88471396	-0.323518	4.02044e-06	0.000546299	-0.35463	4.3228e-07	0.000466871	-0.108208	0.120142	0.097875	-0.104643	0.132507	0.103866	-0.238393	0.000645998	0.00788688	0.540283	2.96032e-05	0.00141557	0.446069	0.000588404	0.00287162	0.279695	0.0324958	0.0384101	0.357651	0.00603008	0.00673349	0.299322	0.0215232	0.0319401
ENSMUSG00000064065	Ipcef1	interaction protein for cytohesin exchange factors 1 [Source:MGI Symbol;Acc:MGI:2444159]	10	6885796	7052478	-0.118213	0.15822	0.110686	-0.0987562	0.236127	0.193531	-0.0936592	0.262949	0.206505	0.0911801	0.26719	0.205547	-0.107871	0.196692	0.155965	0.3344	0.00478715	0.00863226	0.449404	0.000136263	0.00175304	0.460813	0.000105449	0.00114446	0.502616	1.93015e-05	0.000722205	0.597882	2.50534e-07	0.000400715
ENSMUSG00000038332	Sesn1	sestrin 1 [Source:MGI Symbol;Acc:MGI:2155278]	10	41810574	41908424	-0.02647	0.685375	0.420038	-0.0990372	0.130707	0.132875	-0.117705	0.0739559	0.0623183	-0.0341704	0.601093	0.377162	-0.107614	0.10122	0.096656	-0.198566	0.00897936	0.0121044	-0.301629	8.71624e-05	0.00154354	-0.20105	0.00894507	0.0149549	-0.187307	0.0142929	0.0123982	-0.277945	0.000287318	0.00301644
ENSMUSG00000037242	Clic4	chloride intracellular channel 4 (mitochondrial) [Source:MGI Symbol;Acc:MGI:1352754]	4	135213969	135272814	0.12376	0.0597972	0.051065	0.126405	0.0541716	0.0716521	0.0750018	0.255286	0.197019	-0.0991959	0.135284	0.105426	-0.0424856	0.520919	0.349327	-0.131638	0.0615487	0.0461512	-0.264742	0.000183269	0.00192236	-0.315028	9.37407e-06	0.000494946	-0.157161	0.0260552	0.0193371	-0.236598	0.000814859	0.00479081
ENSMUSG00000022551	Cyc1	cytochrome c-1 [Source:MGI Symbol;Acc:MGI:1913695]	15	76343523	76345934	0.0714621	0.231045	0.146409	0.0643685	0.280162	0.247621	0.0642779	0.281735	0.217892	0.0528521	0.37604	0.262793	0.10663	0.0733167	0.0780386	0.188306	0.000823594	0.00410158	0.272014	1.31443e-06	0.000592241	0.189382	0.000839848	0.0031756	0.183928	0.00114396	0.00262859	0.316503	1.66892e-08	0.000242215
ENSMUSG00000006014	Prg4	proteoglycan 4 (megakaryocyte stimulating factor, articular superficial zone protein) [Source:MGI Symbol;Acc:MGI:1891344]	1	150449412	150466165	-0.306693	0.371804	0.253599	-0.419025	0.223871	0.184938	-0.339471	0.323617	0.239836	-0.455775	0.187361	0.133084	-0.191855	0.573645	0.375585	-1.02055	0.156295	0.103448	-1.35364	0.0622126	0.0467068	-1.19988	0.0971698	0.0884648	-0.0661558	0.925957	0.536699	-1.59262	0.0293204	0.0390028
ENSMUSG00000018634	Crhr1	corticotropin releasing hormone receptor 1 [Source:MGI Symbol;Acc:MGI:88498]	11	104132855	104175523	0.254578	0.061002	0.0517875	0.136344	0.319107	0.267336	-0.0280586	0.840421	0.500931	-0.163075	0.247264	0.177319	0.225557	0.0971584	0.0934378	0.288452	0.0903994	0.0617966	0.537234	0.00139362	0.00423063	0.499681	0.00322898	0.00741501	0.511233	0.0024523	0.00397356	0.621238	0.000200119	0.00263859
ENSMUSG00000035451	Foxa1	forkhead box A1 [Source:MGI Symbol;Acc:MGI:1347472]	12	57540631	57546121	-1.92964	0.279043	0.205431	-3.78322	0.0502945	0.0680922	-0.636975	0.701889	0.433222	-0.664078	0.689845	0.424094	-3.78322	0.0510195	0.0622899	0.452645	0.0578126	0.0438066	0.754805	0.00135294	0.00417228	0.523625	0.0291227	0.0353932	0.466817	0.0514994	0.0337394	1.02077	1.11203e-05	0.000996427
ENSMUSG00000058665	En1	engrailed 1 [Source:MGI Symbol;Acc:MGI:95389]	1	120602418	120609296	4.70632	0.0259482	0.0287454	2.66497	0.16551	0.153656	1.87229	0.29112	0.222922	2.68421	0.163403	0.120728	2.66935	0.164964	0.139453	1.50617	0.11924	0.0823475	2.79634	0.00350104	0.00661036	0.0685608	0.947297	0.549754	0.983993	0.31968	0.210097	3.05037	0.00145359	0.00638443
ENSMUSG00000038319	Kcnh2	potassium voltage-gated channel, subfamily H (eag-related), member 2 [Source:MGI Symbol;Acc:MGI:1341722]	5	24319589	24351604	0.179529	0.146359	0.10474	0.270608	0.0279455	0.0473343	0.138117	0.264589	0.207756	0.101644	0.411831	0.280893	0.362259	0.00319786	0.0154187	0.212942	0.00335009	0.00727397	0.290829	6.07754e-05	0.0014024	0.259877	0.000358898	0.00203099	0.221266	0.00235539	0.00388305	0.285822	8.08803e-05	0.00192711
ENSMUSG00000045009	Prrt3	proline-rich transmembrane protein 3 [Source:MGI Symbol;Acc:MGI:2444810]	6	113494095	113501818	-0.0948728	0.158222	0.110688	-0.0632921	0.344469	0.280077	-0.0486486	0.468328	0.312756	0.022926	0.731102	0.445138	0.000108962	0.998697	0.582508	0.165176	0.0549837	0.0420285	0.317053	0.000209864	0.00201103	0.114643	0.188626	0.152652	0.231367	0.00726602	0.00759541	0.254344	0.00302242	0.00944737
ENSMUSG00000026077	Npas2	neuronal PAS domain protein 2 [Source:MGI Symbol;Acc:MGI:109232]	1	39193731	39363234	0.167304	0.208782	0.135148	0.168102	0.206041	0.175666	0.111706	0.402656	0.280186	0.126114	0.344117	0.246261	0.142161	0.285625	0.234549	0.591088	8.09925e-06	0.00106105	0.496277	0.000222643	0.002049	0.392247	0.0042829	0.0089685	0.377527	0.00574273	0.00653711	0.409241	0.00251407	0.00852808
ENSMUSG00000028716	Pdzk1ip1	PDZK1 interacting protein 1 [Source:MGI Symbol;Acc:MGI:1914432]	4	115088708	115093899	0.403195	0.611803	0.38006	0.964269	0.19962	0.172284	0.119531	0.883425	0.52046	-1.00082	0.281045	0.213482	0.503874	0.520925	0.349331	-0.482865	0.465665	0.294707	-1.50531	0.031306	0.0269214	-1.47691	0.0353875	0.0409378	-0.244288	0.710893	0.42219	-1.39801	0.0439065	0.0509591
ENSMUSG00000061802	Armc4	armadillo repeat containing 4 [Source:MGI Symbol;Acc:MGI:1922184]	18	7088233	7297901	1.19923	0.0224114	0.026175	-0.198796	0.752335	0.472473	-0.290961	0.650537	0.406945	0.805658	0.1441	0.110338	-0.312061	0.626788	0.403162	-0.26114	0.530864	0.328508	-1.67327	0.000966467	0.00356095	-0.493199	0.259131	0.213198	-0.535272	0.220017	0.128039	-1.1622	0.0135461	0.0237555
ENSMUSG00000028195	Cyr61	cysteine rich protein 61 [Source:MGI Symbol;Acc:MGI:88613]	3	145646971	145649985	-0.87952	6.30551e-05	0.00125472	-1.10371	8.27795e-07	0.000559316	-1.25097	4.23334e-08	0.0001927	-0.850303	0.000104623	0.00130408	-0.791866	0.000275317	0.00565069	-0.430409	0.0359521	0.0301292	-0.693516	0.00108811	0.00376958	-0.639207	0.00274716	0.00668198	-0.432814	0.0368659	0.0253359	-0.617509	0.00329669	0.00991531
ENSMUSG00000032011	Thy1	thymus cell antigen 1, theta [Source:MGI Symbol;Acc:MGI:98747]	9	44043384	44048579	0.0234615	0.725857	0.44151	0.0365616	0.584683	0.393525	-0.00387498	0.953827	0.553536	-0.0201057	0.763857	0.461558	-0.0396319	0.553734	0.365288	0.22564	0.000223843	0.00260123	0.254756	3.10846e-05	0.00117371	0.183501	0.00273655	0.00666641	0.166542	0.00651539	0.00706794	0.289664	2.16284e-06	0.000649464
ENSMUSG00000027485	Bpifb1	BPI fold containing family B, member 1 [Source:MGI Symbol;Acc:MGI:2137431]	2	154190818	154220369	0	1	1	1.84836	0.257374	0.230424	0	1	1	0	1	1	0	1	1	-1.24736	0.0136098	0.0156461	-1.74975	0.0013389	0.00415084	-0.172133	0.704337	0.441959	-1.46361	0.00554448	0.00639816	-0.869661	0.0730979	0.0733212
ENSMUSG00000026452	Syt2	synaptotagmin II [Source:MGI Symbol;Acc:MGI:99666]	1	134709300	134753149	0.269059	0.062235	0.0524942	0.257779	0.0738737	0.0869478	0.098839	0.494536	0.325571	-0.100806	0.487798	0.318213	-0.0838651	0.563471	0.370289	0.443399	0.00749589	0.010917	0.440344	0.00795968	0.010506	0.555052	0.000831764	0.00315983	0.383424	0.0209743	0.0164573	0.70556	2.06699e-05	0.00123772
ENSMUSG00000017756	Slc12a7	solute carrier family 12, member 7 [Source:MGI Symbol;Acc:MGI:1342283]	13	73763697	73816743	0.282877	0.191084	0.126665	0.271441	0.209074	0.177258	0.15294	0.482415	0.319665	0.193551	0.372539	0.261006	0.302353	0.161641	0.137658	-0.50458	0.0290453	0.0258898	-0.650629	0.00512819	0.00815299	-0.681873	0.00347332	0.00777994	-0.155162	0.499421	0.303909	-0.818246	0.000461713	0.00369301
ENSMUSG00000024518	Rax	retina and anterior neural fold homeobox [Source:MGI Symbol;Acc:MGI:109632]	18	65934639	65939089	-0.941448	0.443896	0.29027	-3.59358	0.0248947	0.0442082	-0.0345628	0.97554	0.566849	-3.59358	0.0259077	0.028377	-1.73132	0.197387	0.156324	-0.205858	0.226783	0.138491	-0.556399	0.00142428	0.00427417	-0.643201	0.000270223	0.00176151	-0.538076	0.00206418	0.0035901	-0.710671	5.40974e-05	0.00169678
ENSMUSG00000025889	Snca	synuclein, alpha [Source:MGI Symbol;Acc:MGI:1277151]	6	60731573	60829855	-0.0529827	0.30528	0.218997	-0.0616572	0.23254	0.190246	-0.00171686	0.973473	0.565442	0.0246745	0.632346	0.394149	-0.0229849	0.656091	0.417536	0.341661	6.44605e-05	0.0017388	0.305492	0.00036756	0.00242394	0.193522	0.0251537	0.0317455	0.194403	0.024107	0.0182539	0.339838	7.20544e-05	0.00185559
ENSMUSG00000026360	Rgs2	regulator of G-protein signaling 2 [Source:MGI Symbol;Acc:MGI:1098271]	1	143999338	144004161	0.037272	0.672206	0.413021	0.0491052	0.576015	0.389107	0.0425282	0.629392	0.39591	-0.0658676	0.45798	0.303686	-0.0345487	0.696062	0.436697	0.439249	1.87071e-07	0.000409188	0.300374	0.000387409	0.00246738	0.0362264	0.672101	0.426741	0.0510219	0.550001	0.330615	0.174136	0.0402411	0.0480238
ENSMUSG00000031842	Pde4c	phosphodiesterase 4C, cAMP specific [Source:MGI Symbol;Acc:MGI:99556]	8	70723720	70751186	0.1721	0.564522	0.352774	0.346087	0.238694	0.196728	0.199923	0.50289	0.329651	-0.0857766	0.779254	0.469137	-0.463054	0.144188	0.128038	0.819238	0.0155435	0.0170273	1.0883	0.000988963	0.00360077	1.2668	0.000107719	0.00115447	0.957908	0.00443972	0.00555926	1.22776	0.000158676	0.00242736
ENSMUSG00000032289	Thsd4	thrombospondin, type I, domain containing 4 [Source:MGI Symbol;Acc:MGI:2672033]	9	59966931	60522046	0.00535695	0.939059	0.548976	-0.0804098	0.252699	0.222495	-0.00202278	0.976996	0.567876	-0.0611936	0.384441	0.26709	-0.0447873	0.523553	0.35058	-0.588239	0.0487128	0.0381044	-0.688639	0.0214106	0.0205215	-0.632884	0.0345369	0.0401941	-0.0101051	0.972796	0.564715	-0.726902	0.0152293	0.025609
ENSMUSG00000035226	Rims4	regulating synaptic membrane exocytosis 4 [Source:MGI Symbol;Acc:MGI:2674366]	2	163859751	163918683	0.125276	0.0867649	0.0657476	0.166757	0.0222167	0.0414188	0.23556	0.00122672	0.00393772	0.0767837	0.294622	0.220575	0.114211	0.118267	0.112077	0.295152	1.26685e-05	0.00116626	0.276828	4.42809e-05	0.00129005	0.185191	0.00672731	0.0122669	0.0890956	0.192792	0.11464	0.296427	1.19016e-05	0.00101725
ENSMUSG00000037411	Serpine1	serine (or cysteine) peptidase inhibitor, clade E, member 1 [Source:MGI Symbol;Acc:MGI:97608]	5	137061504	137072272	-0.0341372	0.962618	0.562697	-0.298098	0.687969	0.443264	-0.466734	0.537822	0.346848	-0.142553	0.84631	0.501037	-1.12761	0.161448	0.137558	-0.447734	0.0832869	0.0580078	-0.80517	0.00268535	0.00578377	-0.507528	0.054268	0.0568644	-0.722446	0.00684272	0.00728693	-0.731938	0.00592884	0.0140419
ENSMUSG00000056043	Rgs9bp	regulator of G-protein signalling 9 binding protein [Source:MGI Symbol;Acc:MGI:2384418]	7	35578998	35585582	0.319687	0.579155	0.361199	-0.278861	0.652329	0.426785	-0.801443	0.231032	0.158341	-0.129937	0.831029	0.493888	-0.259183	0.675363	0.426799	2.34688	9.87164e-05	0.00197483	1.762	0.00481842	0.00787412	-1.5455	0.0901353	0.0833603	-0.10527	0.888447	0.517147	-0.506787	0.516666	0.347543
ENSMUSG00000067578	Cbln4	cerebellin 4 precursor protein [Source:MGI Symbol;Acc:MGI:2154433]	2	172036233	172043466	-0.0461163	0.802866	0.481648	0.413574	0.021842	0.0410203	0.224442	0.218077	0.151227	0.544452	0.00243243	0.0056146	0.132869	0.467238	0.324222	0.275944	0.000559033	0.00357167	0.320413	6.1834e-05	0.00140934	0.231197	0.00424531	0.0089123	0.194898	0.0157735	0.0132892	0.207768	0.00976958	0.019143
ENSMUSG00000099021	Metazoa_SRP	Metazoan signal recognition particle RNA [Source:RFAM;Acc:RF00017]	12	69159295	69159594	0.670699	0.00286802	0.00787621	0.445696	0.0483004	0.0662743	0.880562	8.73691e-05	0.00122425	0.185808	0.413724	0.281826	0.489837	0.0298905	0.0449921	0.984997	1.10083e-12	4.32363e-05	0.448671	0.00128589	0.00407458	0.293324	0.0364384	0.041838	0.516027	0.000213086	0.00130929	0.722689	1.91128e-07	0.000376672
ENSMUSG00000031503	Col4a2	collagen, type IV, alpha 2 [Source:MGI Symbol;Acc:MGI:88455]	8	11312805	11449287	0.188853	0.00532586	0.0109742	-0.0320584	0.640828	0.421372	0.0409461	0.550334	0.353267	0.0315895	0.644932	0.40079	0.0433267	0.526517	0.35199	0.2148	0.146835	0.0985362	0.328338	0.0265467	0.0238943	0.370053	0.0124948	0.0191144	0.125924	0.39575	0.25011	-0.001263	0.993208	0.580585
ENSMUSG00000052951	C130021I20Rik	Riken cDNA C130021I20 gene [Source:MGI Symbol;Acc:MGI:3639863]	2	33641193	33646354	0.329702	0.719735	0.438263	0.306304	0.738924	0.466456	-0.617561	0.544235	0.350115	-4.15383	0.00660612	0.0106904	-1.5033	0.181872	0.148379	0.530926	0.0215041	0.021119	0.757589	0.00101449	0.00364671	0.690248	0.00283815	0.00682394	0.712134	0.0020332	0.0035584	1.29996	1.49648e-08	0.000236907
ENSMUSG00000005360	Slc1a3	solute carrier family 1 (glial high affinity glutamate transporter), member 3 [Source:MGI Symbol;Acc:MGI:99917]	15	8634124	8710764	-0.110343	0.111185	0.0835041	-0.144729	0.0366952	0.0555993	-0.133833	0.053449	0.0482755	-0.0539918	0.435463	0.292649	-0.118326	0.0875849	0.0869637	-0.229561	0.000470473	0.00336238	-0.252824	0.000118746	0.0016827	-0.245201	0.00019202	0.00149316	-0.230741	0.000444142	0.00172736	-0.226538	0.000560201	0.00402731
ENSMUSG00000027386	Fbln7	fibulin 7 [Source:MGI Symbol;Acc:MGI:1917620]	2	128862981	128897034	0.577983	0.0375691	0.0362271	0.631229	0.0221392	0.041333	0.557535	0.0453301	0.0418161	0.321561	0.257293	0.195796	0.474492	0.0900708	0.0885584	-0.513596	0.0323242	0.0279179	-0.6426	0.00827658	0.0107568	-0.626577	0.0106358	0.0169631	-0.217453	0.358704	0.230622	-0.623107	0.0102741	0.0197812
ENSMUSG00000037465	Klf10	Kruppel-like factor 10 [Source:MGI Symbol;Acc:MGI:1101353]	15	38294413	38300707	-0.0830344	0.571545	0.356782	-0.520022	0.000473009	0.00612445	-0.491266	0.000967088	0.00348178	-0.661306	1.01856e-05	0.000658601	-0.645825	1.5864e-05	0.00166274	-0.29698	0.0756553	0.0540027	-0.550435	0.00134173	0.00415396	-0.494611	0.00411358	0.0087172	-0.511125	0.00290345	0.00435212	-0.647738	0.000178669	0.00253328
ENSMUSG00000029135	Fosl2	fos-like antigen 2 [Source:MGI Symbol;Acc:MGI:102858]	5	32136472	32157831	0.0333674	0.721988	0.439454	-0.104725	0.265504	0.239063	0.0612598	0.513407	0.334768	-0.192514	0.0414366	0.0397703	0.0489133	0.601622	0.390305	0.123473	0.444824	0.283951	-0.508927	0.00193979	0.00493257	-0.574872	0.000494406	0.00239285	-0.893869	8.162e-08	0.000279275	-0.465914	0.00446724	0.0118447
ENSMUSG00000005672	Kit	kit oncogene [Source:MGI Symbol;Acc:MGI:96677]	5	75574916	75656722	0.0383668	0.53979	0.339189	0.124939	0.0444266	0.06271	0.130765	0.0358089	0.034687	0.139134	0.0253287	0.027901	0.170436	0.00602702	0.0202745	0.541993	0.000148994	0.00226524	0.513004	0.000337851	0.00235416	0.437911	0.00230734	0.0059732	0.595154	3.18531e-05	0.000791067	0.406549	0.00456301	0.0119948
ENSMUSG00000027495	Fam210b	family with sequence similarity 210, member B [Source:MGI Symbol;Acc:MGI:1914267]	2	172345565	172355749	0.224176	0.0011256	0.00492813	0.191464	0.00539981	0.0193079	-0.0296969	0.672579	0.418264	-0.0076375	0.913213	0.531906	0.132462	0.0556415	0.06604	0.478036	2.47753e-06	0.000768045	0.403424	8.02704e-05	0.0015121	0.10265	0.329005	0.258445	0.119789	0.251647	0.159249	0.383355	0.000178396	0.00253216
ENSMUSG00000027750	Postn	periostin, osteoblast specific factor [Source:MGI Symbol;Acc:MGI:1926321]	3	54361109	54391034	0.456012	0.159126	0.111131	0.662344	0.0374602	0.0563006	0.0438575	0.895911	0.526061	0.130965	0.693596	0.426026	0.161366	0.62627	0.402906	0.510483	0.0708205	0.05142	0.789801	0.00446638	0.00754752	0.228637	0.436248	0.311936	0.465998	0.103216	0.0628139	0.037249	0.899743	0.530014
ENSMUSG00000048142	Nat8l	N-acetyltransferase 8-like [Source:MGI Symbol;Acc:MGI:2447776]	5	33995984	34005916	0.0565937	0.365721	0.250443	0.0775731	0.214803	0.180234	-0.0212346	0.734549	0.449692	-0.0948452	0.130172	0.102519	-0.0354978	0.570756	0.37407	0.265871	0.00020813	0.00253645	0.280379	9.2311e-05	0.00156759	0.249245	0.000516833	0.00244921	0.213707	0.00289899	0.00434737	0.381722	1.0079e-07	0.000333231
ENSMUSG00000031207	Msn	moesin [Source:MGI Symbol;Acc:MGI:97167]	X	96096042	96168552	0.0951807	0.349771	0.242091	0.139317	0.169053	0.155673	0.00389354	0.969703	0.56295	0.0648789	0.524485	0.33615	0.139099	0.170098	0.142186	-0.229452	0.025905	0.0239351	-0.327232	0.00160881	0.00451868	-0.281152	0.00686477	0.0124371	-0.159734	0.121347	0.0772528	-0.441553	2.27558e-05	0.00128055
ENSMUSG00000055027	Smyd1	SET and MYND domain containing 1 [Source:MGI Symbol;Acc:MGI:104790]	6	71213940	71322233	-0.0151117	0.969867	0.567465	0.560048	0.136413	0.136461	0.0213003	0.957083	0.555357	-0.123237	0.759874	0.459575	0.163023	0.676529	0.427367	0.832783	0.000106992	0.00202486	0.685146	0.00154855	0.00443956	0.36222	0.100829	0.0913224	0.540221	0.0132309	0.0117691	0.547806	0.0117688	0.0216519
ENSMUSG00000044813	Shb	src homology 2 domain-containing transforming protein B [Source:MGI Symbol;Acc:MGI:98294]	4	45423278	45532470	0.0170638	0.868629	0.514234	0.0459106	0.653626	0.427388	-0.0129643	0.900541	0.528152	-0.163355	0.122317	0.0978678	0.0482466	0.637849	0.408657	0.474685	0.000675209	0.00381736	0.488931	0.000479727	0.00266013	0.254576	0.0754355	0.0731894	0.290658	0.0408845	0.0276114	0.529559	0.000147024	0.00236391
ENSMUSG00000026586	Prrx1	paired related homeobox 1 [Source:MGI Symbol;Acc:MGI:97712]	1	163245116	163313710	-0.262947	0.115075	0.0869063	-0.232435	0.160388	0.150736	-0.286384	0.0873122	0.0704811	-0.311905	0.0629919	0.0554605	-0.160906	0.32806	0.256078	-0.312961	0.0175298	0.0184253	-0.4713	0.000466448	0.00263338	-0.424931	0.00171749	0.00491246	-0.365812	0.00623308	0.00687534	-0.408477	0.00222112	0.0079658
ENSMUSG00000041378	Cldn5	claudin 5 [Source:MGI Symbol;Acc:MGI:1276112]	16	18776847	18778260	0.2662	0.0161788	0.0212323	0.193387	0.0808225	0.0919066	0.115839	0.296961	0.225985	0.155335	0.161461	0.119708	0.211206	0.0565467	0.0667423	0.494557	0.000427097	0.00325105	0.398373	0.00462145	0.00769357	0.380075	0.00698568	0.0125875	0.398226	0.00465447	0.0057269	0.544445	0.000105803	0.00209826
ENSMUSG00000073910	Mob3b	MOB kinase activator 3B [Source:MGI Symbol;Acc:MGI:2664539]	4	34949074	35157484	-0.0189808	0.895193	0.527107	-0.179189	0.220793	0.183333	0.0582275	0.683685	0.423958	-0.255519	0.0848421	0.0683228	-0.0987416	0.496404	0.337854	-0.409524	0.0212178	0.0209283	-0.623078	0.000606999	0.00290475	-0.412852	0.0219541	0.0287226	-0.496326	0.00593366	0.00666866	-0.386912	0.0296712	0.0393082
ENSMUSG00000092550	Gm20496	predicted gene 20496 [Source:MGI Symbol;Acc:MGI:5141961]	17	34199316	34205449	-0.600911	0.0839464	0.0642578	-0.212344	0.512869	0.358848	-0.247095	0.452041	0.304731	-0.220354	0.499752	0.324031	0.00904217	0.977036	0.566982	-0.4182	0.14512	0.0976355	-0.959448	0.00186726	0.00484206	-0.770593	0.0116697	0.0181741	-0.513899	0.0802027	0.0498893	-0.743484	0.0131293	0.0232614
ENSMUSG00000028736	Pax7	paired box gene 7 [Source:MGI Symbol;Acc:MGI:97491]	4	139737062	139833528	3.16782	0.0516126	0.0454827	3.13667	0.0536347	0.0711607	0	1	1	1.87393	0.249946	0.183084	0	1	1	1.43431	0.123389	0.0853242	2.47088	0.0047156	0.00778275	2.86923	0.000867716	0.00323328	1.14641	0.23371	0.135756	2.20567	0.0128708	0.0229681
ENSMUSG00000046447	Camk2n1	calcium/calmodulin-dependent protein kinase II inhibitor 1 [Source:MGI Symbol;Acc:MGI:1913509]	4	138454314	138460123	-0.0373235	0.540047	0.339329	0.0461158	0.448697	0.329597	0.0559483	0.358136	0.257762	-0.0264478	0.664119	0.410798	-0.0752743	0.216606	0.166093	0.265125	0.000293598	0.00285712	0.287107	8.86661e-05	0.00155038	0.261168	0.000367978	0.00205564	0.222192	0.00243081	0.00395457	0.340616	3.29672e-06	0.000713068
ENSMUSG00000033420	Antxr1	anthrax toxin receptor 1 [Source:MGI Symbol;Acc:MGI:1916788]	6	87133854	87335775	0.481609	0.0225811	0.0263019	0.531332	0.0117446	0.0292378	0.0940807	0.658445	0.411016	0.38716	0.0670201	0.0579301	0.543094	0.0100264	0.0256894	-0.255181	0.0362499	0.0303139	-0.34369	0.00501116	0.00805079	-0.265059	0.0305811	0.0366995	-0.164095	0.178109	0.107437	-0.333356	0.00643822	0.0147706
ENSMUSG00000045929	Gm20715	predicted gene 20715 [Source:MGI Symbol;Acc:MGI:5313162]	7	6410277	6441691	-0.438346	0.0233346	0.0268551	0.00325864	0.985413	0.576713	0.0441898	0.804174	0.483916	-0.113177	0.535616	0.341758	0.0197571	0.911731	0.533796	0.273199	0.13583	0.092668	0.613154	0.000560417	0.00281884	0.30943	0.0952076	0.0870128	0.502212	0.00540138	0.0062929	0.444407	0.0138392	0.0240917
ENSMUSG00000025885	Myo5b	myosin VB [Source:MGI Symbol;Acc:MGI:106598]	18	74440936	74771493	0.0495529	0.526027	0.332	-0.070973	0.365156	0.290272	0.0995902	0.202044	0.142969	0.132276	0.0896824	0.0711846	0.183708	0.0181957	0.0341956	0.661908	0.00259167	0.00647739	0.680191	0.00197872	0.00498045	0.396312	0.0730144	0.0714747	0.744709	0.000709423	0.00212522	0.388902	0.0778559	0.0764765
ENSMUSG00000027878	Notch2	notch 2 [Source:MGI Symbol;Acc:MGI:97364]	3	98013538	98150367	0.0200363	0.886894	0.523092	0.00943085	0.946586	0.554162	-0.111349	0.43072	0.294175	0.0618695	0.660138	0.408716	0.166651	0.235294	0.177346	-0.32009	0.0490675	0.0383246	-0.424895	0.00921293	0.0115196	-0.388152	0.0175047	0.0243758	-0.108693	0.502975	0.305755	-0.550496	0.000767301	0.00465794
ENSMUSG00000039943	Plcb4	phospholipase C, beta 4 [Source:MGI Symbol;Acc:MGI:107464]	2	135659011	136014593	0.25507	0.0120537	0.017752	0.108438	0.291567	0.253558	0.122472	0.234893	0.161372	-0.00252236	0.98072	0.569308	0.0573845	0.579462	0.378646	0.3364	0.000616559	0.00369781	0.348592	0.000392015	0.00247708	0.358559	0.000275246	0.00177815	0.320531	0.00113296	0.00261812	0.303459	0.00203712	0.0076025
ENSMUSG00000042707	Dnali1	dynein, axonemal, light intermediate polypeptide 1 [Source:MGI Symbol;Acc:MGI:1922813]	4	125055338	125065703	0.773239	0.00488534	0.0104629	0.704391	0.0105344	0.0276067	0.452933	0.107309	0.0861865	0.531831	0.0567759	0.0513453	0.940972	0.000530704	0.00729832	-0.454288	0.0028507	0.00675258	-0.516889	0.000786329	0.00324002	-0.262393	0.0838612	0.0790228	-0.251238	0.0957071	0.0581134	-0.356228	0.018654	0.0291373
ENSMUSG00000059895	Ptp4a3	protein tyrosine phosphatase 4a3 [Source:MGI Symbol;Acc:MGI:1277098]	15	73723145	73758766	0.0835697	0.249403	0.173898	0.171133	0.0172363	0.0358956	0.0649768	0.371764	0.264664	0.107016	0.139354	0.107727	0.0384778	0.596733	0.38775	0.322388	6.72917e-05	0.00176095	0.338529	2.96518e-05	0.00115875	0.15495	0.0608454	0.0623323	0.208683	0.0108907	0.0102506	0.280496	0.000558164	0.00402134
ENSMUSG00000098306	GOLT1A	KISS1 isoform e [Source:UniProtKB/TrEMBL;Acc:A0A5C8]	1	133309827	133329901	-0.822766	0.545707	0.342368	1.11222	0.282725	0.248966	1.15055	0.266603	0.209131	0.841525	0.436321	0.293072	0.457292	0.68837	0.433055	-1.82693	1.17172e-05	0.00114696	-1.10916	0.00467761	0.00774814	-0.471061	0.209913	0.164561	0.0934271	0.796891	0.4693	-1.4984	0.000216516	0.002712
ENSMUSG00000041911	Dlx1	distal-less homeobox 1 [Source:MGI Symbol;Acc:MGI:94901]	2	71528113	71533981	-0.021005	0.792995	0.476587	-0.0601273	0.452712	0.331468	0.071127	0.372121	0.264846	-0.0672478	0.401969	0.275973	-0.128283	0.110741	0.105487	-0.385803	0.000257129	0.00272649	-0.306881	0.00359039	0.00669867	-0.0573422	0.584311	0.383072	-0.323923	0.00216182	0.00369091	-0.275977	0.00870812	0.0177663
ENSMUSG00000020374	Rasgef1c	RasGEF domain family, member 1C [Source:MGI Symbol;Acc:MGI:1921813]	11	49901835	49980994	0.238577	0.416817	0.276545	-0.130534	0.67227	0.436056	0.151584	0.610913	0.386088	-0.162038	0.602754	0.378082	-0.406715	0.206846	0.16116	0.55586	9.01237e-05	0.00192195	0.475005	0.000893507	0.00342905	0.509955	0.000381287	0.0020928	0.547438	0.000125484	0.00109484	0.643162	5.57183e-06	0.000811588
ENSMUSG00000026604	Ptpn14	protein tyrosine phosphatase, non-receptor type 14 [Source:MGI Symbol;Acc:MGI:102467]	1	189728268	189876695	0.292199	0.0277068	0.0299824	0.319343	0.0158411	0.0342581	0.139693	0.296281	0.225636	0.40544	0.00213661	0.00519842	0.47638	0.000295794	0.00580852	-0.459392	0.101552	0.068507	-0.621403	0.0276293	0.0245848	-0.675573	0.0170839	0.0239569	-0.181882	0.515243	0.312131	-1.01288	0.00039008	0.00343231
ENSMUSG00000027238	Frmd5	FERM domain containing 5 [Source:MGI Symbol;Acc:MGI:2442557]	2	121545529	121807087	0.0203134	0.792536	0.476352	-0.0249175	0.747267	0.470212	-0.10682	0.172568	0.127607	-0.0434944	0.575641	0.362992	0.0247028	0.748576	0.461578	0.379935	0.000398085	0.00317203	0.400474	0.000192347	0.00195487	0.3858	0.000348565	0.00200066	0.378361	0.000438158	0.00171792	0.413103	0.000118165	0.00218167
ENSMUSG00000024565	Sall3	sal-like 3 (Drosophila) [Source:MGI Symbol;Acc:MGI:109295]	18	80966376	80986578	0.115105	0.432461	0.284485	-0.0434456	0.770258	0.480435	-0.0497537	0.73953	0.452189	-0.0791644	0.597426	0.375136	-0.153638	0.30888	0.246416	0.602048	1.88721e-06	0.000713834	0.448743	0.000425948	0.00255151	0.545003	1.89828e-05	0.000623635	0.44013	0.00056298	0.00191353	0.365652	0.00419561	0.0114104
ENSMUSG00000022783	Spag6	sperm associated antigen 6 [Source:MGI Symbol;Acc:MGI:1354388]	16	16753016	16829456	0.421778	0.0686036	0.0560133	0.475822	0.0391335	0.0578504	0.432532	0.0619603	0.0546526	0.30548	0.1893	0.134068	0.422671	0.0678048	0.0745108	-0.391489	0.00559306	0.00934855	-0.517955	0.000337393	0.00235263	-0.376954	0.00881591	0.0148038	-0.240883	0.0861298	0.0529502	-0.626251	1.82942e-05	0.00118331
ENSMUSG00000022594	Lynx1	Ly6/neurotoxin 1 [Source:MGI Symbol;Acc:MGI:1345180]	15	74747856	74752979	0.0834709	0.204106	0.132893	0.100436	0.126356	0.130049	0.0739063	0.260905	0.20446	0.00407856	0.950551	0.550359	0.016438	0.802581	0.486491	0.246066	0.000409898	0.00320577	0.279306	6.08175e-05	0.00140291	0.289375	3.34336e-05	0.000755436	0.207341	0.00294582	0.00438617	0.365434	1.52154e-07	0.000360286
ENSMUSG00000058966	Fam57b	family with sequence similarity 57, member B [Source:MGI Symbol;Acc:MGI:1916202]	7	126816885	126830219	0.0437289	0.497612	0.317498	0.11744	0.067101	0.082041	-0.00211615	0.973892	0.565721	-0.157999	0.0153253	0.0193287	-0.0840464	0.194913	0.15506	0.260557	0.00098121	0.00437861	0.289939	0.000247385	0.00211756	0.281431	0.000395699	0.0021343	0.134102	0.0924011	0.0562531	0.235127	0.0029952	0.0093999
ENSMUSG00000025270	Alas2	aminolevulinic acid synthase 2, erythroid [Source:MGI Symbol;Acc:MGI:87990]	X	150547375	150570638	2.17478	3.33438e-06	0.00051608	1.25857	0.00722785	0.0225568	1.44715	0.00199683	0.00510745	0.419393	0.381214	0.265436	0.490952	0.304385	0.244144	2.39471	1.13042e-06	0.000621797	1.37582	0.00496425	0.00800858	1.33207	0.0065963	0.0120997	1.03517	0.0351455	0.0243821	0.514721	0.29981	0.240535
ENSMUSG00000039095	En2	engrailed 2 [Source:MGI Symbol;Acc:MGI:95390]	5	28165696	28173612	0.2557	0.466204	0.301582	0.603551	0.0729303	0.0862693	-0.496661	0.198193	0.140988	-0.510642	0.185731	0.132252	-0.235252	0.526784	0.352117	0.915877	0.0175123	0.0184118	1.15352	0.00238741	0.00545457	0.334128	0.420467	0.304284	0.133058	0.752425	0.445094	0.843354	0.0303248	0.0398627
ENSMUSG00000026347	Tmem163	transmembrane protein 163 [Source:MGI Symbol;Acc:MGI:1919410]	1	127486546	127678096	0.0345201	0.772563	0.466038	0.0848105	0.474136	0.341297	-0.0879625	0.467391	0.312302	-0.0249831	0.835252	0.495867	-0.154665	0.203108	0.15925	0.294249	3.25347e-05	0.00145008	0.296691	2.94186e-05	0.0011563	0.238327	0.00089107	0.00328423	0.318711	7.34528e-06	0.000617713	0.326023	4.17205e-06	0.0007561
ENSMUSG00000043811	Rtn4r	reticulon 4 receptor [Source:MGI Symbol;Acc:MGI:2136886]	16	18127642	18152408	-0.0387471	0.568613	0.355098	-0.156498	0.0217143	0.0408846	-0.0572227	0.400374	0.279043	-0.22782	0.00087511	0.00316605	-0.0996921	0.14307	0.127415	0.395623	0.00876557	0.011932	0.443805	0.00328234	0.00639112	0.257255	0.0942699	0.0863364	0.299743	0.0496388	0.0326547	0.355291	0.0191023	0.0295774
ENSMUSG00000098051	Gm27032	predicted gene, 27032 [Source:MGI Symbol;Acc:MGI:5504147]	2	180894105	180895220	0.0174798	0.879723	0.519624	0.103525	0.366103	0.290731	0.0322085	0.780226	0.472293	0.145394	0.204026	0.141524	-0.00129498	0.991061	0.57683	0.458324	0.00687284	0.0104115	0.497996	0.00332663	0.00643706	0.380095	0.0271956	0.0336266	0.625181	0.000211011	0.00130459	0.539315	0.00141724	0.0063024
ENSMUSG00000027555	Car13	carbonic anhydrase 13 [Source:MGI Symbol;Acc:MGI:1931322]	3	14641727	14663002	-0.19117	0.657649	0.405242	-0.0461421	0.91345	0.539814	-0.483056	0.276632	0.215071	-0.198323	0.645719	0.401202	-0.280546	0.518433	0.348165	-0.544508	0.32031	0.218865	-1.37943	0.0144091	0.0155645	-1.49707	0.00848894	0.0144127	-0.311888	0.568078	0.340641	-1.49739	0.00816749	0.0170753
ENSMUSG00000048497	Mmgt2	membrane magnesium transporter 2 [Source:MGI Symbol;Acc:MGI:2448491]	11	62648664	62666354	0.00283836	0.982625	0.576821	-0.0497926	0.702607	0.449956	-0.0368532	0.778211	0.471301	-0.0806769	0.538565	0.343244	-0.0391743	0.764027	0.468808	0.426038	1.75631e-05	0.00125533	0.378296	0.000158237	0.00183543	0.133591	0.197574	0.157682	0.413344	3.69558e-05	0.00081608	0.351797	0.000449345	0.00364803
ENSMUSG00000096326	Ighv1-78	immunoglobulin heavy variable 1-78 [Source:MGI Symbol;Acc:MGI:4439736]	12	115868773	115869066	0	1	1	0	1	1	0	1	1	0	1	1	0	1	1	-5.52956	0.0154533	0.0169644	-5.52956	0.0161531	0.016841	-5.52956	0.0176265	0.0244946	-5.52956	0.0167121	0.013869	-5.52956	0.0159362	0.0263587
ENSMUSG00000030500	Slc17a6	solute carrier family 17 (sodium-dependent inorganic phosphate cotransporter), member 6 [Source:MGI Symbol;Acc:MGI:2156052]	7	51621830	51671125	0.326153	0.0325273	0.0331447	0.342564	0.0244029	0.0436949	0.131777	0.392234	0.274962	0.0270747	0.8611	0.507872	0.0406712	0.792386	0.481885	0.287154	4.9035e-06	0.000933486	0.262263	3.09281e-05	0.00117259	0.307377	1.08948e-06	0.000247371	0.274437	1.31804e-05	0.0006756	0.340233	6.14561e-08	0.000308627
ENSMUSG00000020067	Mypn	myopalladin [Source:MGI Symbol;Acc:MGI:1916052]	10	63115795	63203952	-0.553212	0.150259	0.106709	0.271496	0.414319	0.31355	-1.58535	0.000543693	0.0026293	-0.828427	0.039592	0.0384524	-0.290616	0.428068	0.305533	1.07068	0.00257382	0.00645804	1.06433	0.00280298	0.00590766	1.05494	0.0032432	0.00743594	0.962192	0.0072774	0.00760316	0.909693	0.0111566	0.0208937
ENSMUSG00000027524	Edn3	endothelin 3 [Source:MGI Symbol;Acc:MGI:95285]	2	174760619	174784042	-0.128334	0.462712	0.299806	-0.318833	0.0728536	0.0862121	-0.614315	0.000899005	0.00335135	-0.278758	0.116551	0.0938139	-0.413828	0.0215415	0.0374029	-0.242789	0.40164	0.261542	-0.714589	0.0168917	0.0173788	-0.846276	0.00531218	0.0104037	-0.316933	0.27842	0.188452	-0.725095	0.015249	0.0256298
ENSMUSG00000040855	Reps2	RALBP1 associated Eps domain containing protein 2 [Source:MGI Symbol;Acc:MGI:2663511]	X	162411954	162643649	-0.040044	0.448645	0.292668	-0.124042	0.0191597	0.03809	-0.0124783	0.813254	0.48824	-0.0133293	0.800674	0.479516	-0.0384193	0.466937	0.324081	0.444435	3.36226e-06	0.000836192	0.343998	0.000334604	0.00234558	0.289156	0.00267093	0.00656468	0.327471	0.000649592	0.00204324	0.290233	0.00249352	0.00849204
ENSMUSG00000064294	Aox3	aldehyde oxidase 3 [Source:MGI Symbol;Acc:MGI:1918974]	1	58113130	58200698	0.0331389	0.9271	0.542836	0.654714	0.0505242	0.0683066	0.141371	0.692726	0.428581	0.374453	0.280033	0.212931	0.112726	0.752596	0.463476	-0.354038	0.570108	0.349875	-1.40054	0.035302	0.0293984	-1.83374	0.00830402	0.0141928	-0.326195	0.602391	0.360506	-1.74916	0.0103842	0.0199238
ENSMUSG00000034687	Fras1	Fraser syndrome 1 homolog (human) [Source:MGI Symbol;Acc:MGI:2385368]	5	96373955	96784728	0.196084	0.245312	0.165211	0.0742419	0.660819	0.43075	-0.0318191	0.851617	0.506062	-0.117555	0.490331	0.319449	0.221663	0.188553	0.151797	0.354136	0.0121394	0.0145548	0.47202	0.000781477	0.00323078	0.538401	0.000132239	0.00126034	0.382151	0.00702916	0.0074245	0.35255	0.0127304	0.0228045
ENSMUSG00000099116	DLK1	Delta-like; Delta-like 1 homolog (Drosophila); Dlk (Delta like); Dlk1 protein; Protein delta homolog 1 [Source:UniProtKB/TrEMBL;Acc:Q925U3]	MG4180_PATCH	109453455	109463336	0.510597	0.0630132	0.0529377	0.603546	0.0275024	0.0468868	0.758416	0.0055055	0.00939071	0.763567	0.00518725	0.0090856	0.557911	0.0418781	0.0548692	-0.276371	0.00244882	0.00631215	-0.264225	0.00378428	0.00688831	-0.104528	0.251517	0.201454	-0.229591	0.0118596	0.0109114	-0.347266	0.000144027	0.00234732
ENSMUSG00000026527	Rgs7	regulator of G protein signaling 7 [Source:MGI Symbol;Acc:MGI:1346089]	1	175059736	175491130	-0.221632	0.022151	0.025985	-0.106929	0.262878	0.23696	-0.113704	0.236077	0.162614	-0.0448201	0.637923	0.397121	-0.163345	0.0893707	0.0881047	0.30025	0.0041138	0.00801531	0.397058	0.000138012	0.00175937	0.212527	0.0473935	0.0511226	0.204813	0.0545828	0.0356223	0.356973	0.000629547	0.00424819
ENSMUSG00000026628	Atf3	activating transcription factor 3 [Source:MGI Symbol;Acc:MGI:109384]	1	191170296	191183340	-0.0899046	0.792738	0.476454	-0.252328	0.466724	0.33791	-0.120524	0.725991	0.44541	-0.815041	0.0278941	0.0300229	-0.265067	0.445866	0.314059	-0.483816	0.136402	0.0929799	-1.0744	0.00227602	0.0053294	-0.155019	0.626196	0.404415	-0.716313	0.0341056	0.0238172	-0.313166	0.327335	0.254399
ENSMUSG00000047414	Flrt2	fibronectin leucine rich transmembrane protein 2 [Source:MGI Symbol;Acc:MGI:3603594]	12	95692226	95785215	0.0383067	0.659549	0.406266	0.0499696	0.564548	0.383348	0.0340325	0.695818	0.430141	0.0767316	0.376401	0.262975	0.0422052	0.626999	0.403269	-0.113818	0.266456	0.188204	-0.316249	0.00234519	0.00540546	-0.084206	0.414411	0.301349	-0.0879431	0.392222	0.248268	-0.258351	0.012518	0.0225526
ENSMUSG00000058400	Qrfpr	pyroglutamylated RFamide peptide receptor [Source:MGI Symbol;Acc:MGI:2677633]	3	36179424	36222275	-1.11687	0.0259949	0.0287792	0.0280857	0.949186	0.555407	0.344286	0.425149	0.291422	0.460068	0.280647	0.21327	-0.710539	0.136522	0.123616	-0.625284	0.00144115	0.00508555	-0.657936	0.000880558	0.00340704	-0.138089	0.468022	0.3271	-0.483211	0.0133649	0.0118516	-0.819392	4.51686e-05	0.00160403
ENSMUSG00000098411	DLK1	Dlk1; Protein delta homolog 1 [Source:UniProtKB/TrEMBL;Acc:B4YB46]	MG4180_PATCH	109452823	109463336	0.500214	0.0634217	0.053165	0.604731	0.0243301	0.0436198	0.750478	0.00510348	0.00898137	0.770259	0.00403401	0.0076707	0.563867	0.0360068	0.0501007	-0.274135	0.00247653	0.00634528	-0.263434	0.00364719	0.00675472	-0.103095	0.254754	0.206304	-0.229383	0.0113545	0.0105706	-0.347839	0.000126067	0.00223303
ENSMUSG00000024039	Cbs	cystathionine beta-synthase [Source:MGI Symbol;Acc:MGI:88285]	17	31612623	31637199	0.0336926	0.708979	0.432563	0.186924	0.0356089	0.0546154	0.252146	0.00452588	0.00835763	0.193184	0.0301932	0.0318278	0.0906922	0.312162	0.24807	0.124406	0.164019	0.107409	0.348606	8.09576e-05	0.00151526	0.25732	0.00405736	0.00863517	0.381592	1.61481e-05	0.0007	0.240351	0.00688313	0.0153717
ENSMUSG00000024743	Syt7	synaptotagmin VII [Source:MGI Symbol;Acc:MGI:1859545]	19	10389090	10453181	-0.0108443	0.858258	0.509194	-0.00614533	0.919353	0.542247	-0.0813989	0.180514	0.131804	-0.0884383	0.145638	0.111189	-0.0789068	0.194045	0.154621	0.235912	0.000329859	0.00297637	0.266392	5.07436e-05	0.00133946	0.295127	7.52547e-06	0.000457325	0.234722	0.000366114	0.00160214	0.248939	0.000152644	0.00239638
ENSMUSG00000050357	Rltpr	RGD motif, leucine rich repeats, tropomodulin domain and proline-rich containing [Source:MGI Symbol;Acc:MGI:2685431]	8	105690906	105698178	0.0027422	0.968853	0.566794	-0.0157068	0.822849	0.50292	-0.0147858	0.833512	0.497758	0.0162967	0.816328	0.486983	-0.0601273	0.393103	0.288653	0.141728	0.0338651	0.0288656	0.276306	3.26646e-05	0.00118994	0.168336	0.0123473	0.0189482	0.0982696	0.144196	0.0902279	0.225649	0.000708131	0.00448458
ENSMUSG00000020658	Efr3b	EFR3 homolog B (S. cerevisiae) [Source:MGI Symbol;Acc:MGI:2444851]	12	3962554	4038915	0.0805486	0.160513	0.111814	0.0973747	0.0893439	0.0978356	0.0541163	0.346317	0.25169	0.0486663	0.396925	0.273438	0.0183204	0.749892	0.462199	0.227445	0.000758505	0.00398183	0.281139	3.15357e-05	0.00117856	0.259544	0.000126704	0.00123691	0.178183	0.00849728	0.00850408	0.254304	0.000166945	0.00247356
ENSMUSG00000063564	Col23a1	collagen, type XXIII, alpha 1 [Source:MGI Symbol;Acc:MGI:2653243]	11	51289920	51583918	0.372982	0.0751389	0.0595675	0.417937	0.045662	0.0638303	0.41877	0.0454681	0.0419235	0.543695	0.00915595	0.0134159	0.393547	0.0601162	0.0693865	-0.159863	0.347329	0.232947	-0.47058	0.00594318	0.00886166	-0.451827	0.00831906	0.0142126	-0.181329	0.287029	0.193153	-0.592899	0.000544696	0.00397917
ENSMUSG00000086900	Gm16040	predicted gene 16040 [Source:MGI Symbol;Acc:MGI:3801910]	11	69329825	69332122	0.160471	0.58397	0.363982	0.0607056	0.837151	0.508849	-0.358656	0.252973	0.19265	-0.040778	0.892072	0.522111	-0.0827003	0.783919	0.478033	1.38282	0.000770414	0.00400419	1.30359	0.00167263	0.00459607	1.08933	0.0104143	0.0167023	1.38939	0.00077479	0.0022123	1.49476	0.000255185	0.00288096
ENSMUSG00000050896	Rtn4rl2	reticulon 4 receptor-like 2 [Source:MGI Symbol;Acc:MGI:2669796]	2	84871924	84886710	0.0596729	0.438089	0.28733	-0.101847	0.188631	0.166416	-0.00733664	0.924366	0.538977	-0.125705	0.105764	0.083666	0.0318278	0.679325	0.428711	2.48045	0.0138979	0.0158545	2.33851	0.0202201	0.0197189	-0.218333	0.838354	0.502347	0.288001	0.781326	0.460869	0.629823	0.537553	0.357559
ENSMUSG00000041697	Cox6a1	cytochrome c oxidase subunit VIa polypeptide 1 [Source:MGI Symbol;Acc:MGI:103099]	5	115345642	115348981	-0.00470409	0.946589	0.553066	0.257362	0.000235823	0.00447162	0.142599	0.0419429	0.0392552	0.0766959	0.2742	0.209723	-0.00898539	0.89816	0.527975	0.177472	0.00645868	0.0100734	0.272129	2.94473e-05	0.00115661	0.127514	0.0512288	0.0543077	0.210499	0.00125168	0.00274492	0.281731	1.51234e-05	0.00110776
ENSMUSG00000026787	Gad2	glutamic acid decarboxylase 2 [Source:MGI Symbol;Acc:MGI:95634]	2	22622205	22693874	-0.014352	0.808994	0.484739	-0.0257943	0.66364	0.432051	0.10783	0.0679242	0.0585384	-0.0375223	0.527798	0.337803	-0.0593625	0.318006	0.251005	-0.433107	0.00232254	0.00616759	-0.329962	0.0201936	0.0197014	-0.129088	0.36291	0.275795	-0.382715	0.00710688	0.00748315	-0.313568	0.0272499	0.0372058
ENSMUSG00000030098	Grip2	glutamate receptor interacting protein 2 [Source:MGI Symbol;Acc:MGI:2681173]	6	91761509	91827250	0.212196	0.0858091	0.0652452	0.0624711	0.616555	0.409663	0.26317	0.0323842	0.0322226	0.0704883	0.572827	0.361439	0.166174	0.179507	0.14713	0.220938	0.027515	0.0249398	0.323522	0.00121494	0.00397157	0.419112	2.81322e-05	0.000715875	0.231034	0.0216685	0.0168572	0.348123	0.000486914	0.00378259
ENSMUSG00000053897	Slc39a8	solute carrier family 39 (metal ion transporter), member 8 [Source:MGI Symbol;Acc:MGI:1914797]	3	135825279	135888572	-0.139628	0.585919	0.365126	-0.075987	0.764813	0.478042	-0.0363058	0.886301	0.521748	0.0373563	0.882339	0.517627	-0.434686	0.0986915	0.0945933	-0.0695026	0.710841	0.428647	-0.571764	0.00366923	0.00677489	-0.0290774	0.877945	0.519158	-0.00590505	0.97494	0.566221	-0.26822	0.16058	0.134535
ENSMUSG00000034320	Slc26a2	solute carrier family 26 (sulfate transporter), member 2 [Source:MGI Symbol;Acc:MGI:892977]	18	61192919	61211612	-0.135521	0.339736	0.236853	-0.214889	0.131537	0.133412	-0.199745	0.162175	0.122063	-0.153073	0.281318	0.21363	-0.213563	0.134529	0.122451	-0.495484	0.113899	0.078026	-0.79038	0.0123311	0.0139786	-0.713765	0.0237918	0.0304637	-0.185453	0.55248	0.331975	-0.895185	0.00469781	0.0122049
ENSMUSG00000032261	Sh3bgrl2	SH3 domain binding glutamic acid-rich protein like 2 [Source:MGI Symbol;Acc:MGI:1915350]	9	83548338	83600292	0.120223	0.216361	0.138795	0.243058	0.0113518	0.0287185	0.155997	0.10789	0.0867997	0.154295	0.111305	0.089126	0.174778	0.070534	0.0762656	0.382481	0.00853279	0.0117483	0.477667	0.000990062	0.00360281	0.569013	8.92717e-05	0.00107591	0.436636	0.00273353	0.0042097	0.584788	4.91827e-05	0.00164712
ENSMUSG00000074736	Syndig1	synapse differentiation inducing 1 [Source:MGI Symbol;Acc:MGI:3702158]	2	149829211	150004392	0.0372826	0.690889	0.422958	-0.0866774	0.358245	0.286896	-0.0758732	0.422448	0.29007	-0.228691	0.0166632	0.0205194	-0.122763	0.19479	0.154997	0.402183	0.000138343	0.00221006	0.370743	0.00047616	0.00265294	0.372577	0.000489753	0.00238106	0.249581	0.0200755	0.0159191	0.417201	7.87098e-05	0.00191036
ENSMUSG00000085430	Gm15619	predicted gene 15619 [Source:MGI Symbol;Acc:MGI:3783064]	9	105333513	105348380	0.501613	0.570735	0.356319	0.863267	0.301692	0.258625	-0.0328295	0.972889	0.565053	-1.71626	0.160172	0.119042	0.239223	0.793959	0.482601	-2.25653	0.0740551	0.0531518	-4.87102	0.00283357	0.00593874	-1.17335	0.318021	0.252801	-1.66983	0.167829	0.10231	-1.05661	0.356487	0.269094
ENSMUSG00000060240	Cend1	cell cycle exit and neuronal differentiation 1 [Source:MGI Symbol;Acc:MGI:1929898]	7	141426446	141429491	0.0867977	0.142435	0.102744	0.182323	0.00202155	0.0118591	0.0799476	0.176802	0.129854	0.111058	0.0604407	0.0538412	0.033203	0.574943	0.376276	0.253599	0.00044967	0.00331001	0.281164	0.000100607	0.00160362	0.187417	0.00966654	0.0158206	0.210246	0.00366412	0.0049513	0.32521	6.79091e-06	0.000855845
ENSMUSG00000028370	Pappa	pregnancy-associated plasma protein A [Source:MGI Symbol;Acc:MGI:97479]	4	65124174	65357509	0.941051	0.0442269	0.0404715	0.794009	0.0959633	0.102764	1.10384	0.0154023	0.0186755	0.880965	0.0620701	0.0548812	0.620939	0.20713	0.161302	0.697343	0.0302921	0.0266724	1.0407	0.000790283	0.00324691	0.889826	0.00538372	0.0105021	0.770455	0.0169206	0.0139954	0.88637	0.00496988	0.0126323
ENSMUSG00000023046	Igfbp6	insulin-like growth factor binding protein 6 [Source:MGI Symbol;Acc:MGI:96441]	15	102144362	102149511	0.147328	0.287111	0.209741	0.141952	0.303832	0.2597	0.178632	0.195912	0.139798	0.129598	0.349541	0.249092	0.166654	0.227139	0.171529	-0.917352	0.220787	0.135387	-1.47887	0.0515814	0.039526	-1.19079	0.114364	0.103538	-0.222473	0.764576	0.451747	-1.94222	0.0117802	0.0216657
ENSMUSG00000020185	E2f7	E2F transcription factor 7 [Source:MGI Symbol;Acc:MGI:1289147]	10	110745439	110787384	-1.83987	0.0391271	0.0372014	-1.32887	0.11295	0.119228	-1.10483	0.178574	0.130784	-3.50388	0.00140254	0.0040488	-0.473333	0.540166	0.358543	1.8754	0.000444632	0.00329597	1.50642	0.0061444	0.00903129	1.5588	0.00468392	0.00953742	1.29163	0.0210464	0.0164981	1.61726	0.00296831	0.00935135
ENSMUSG00000021314	Amph	amphiphysin [Source:MGI Symbol;Acc:MGI:103574]	13	18948371	19150913	-0.104551	0.0349691	0.0346291	-0.0921821	0.0625517	0.0786669	-0.0317896	0.520542	0.33828	0.0112626	0.819563	0.488516	-0.0290498	0.556611	0.366745	0.226811	2.23743e-05	0.00132634	0.245712	4.49198e-06	0.000759112	0.17579	0.00112022	0.00377611	0.203958	0.000147195	0.00115722	0.28381	1.09986e-07	0.000338897
ENSMUSG00000027344	Fsip1	fibrous sheath-interacting protein 1 [Source:MGI Symbol;Acc:MGI:1918563]	2	118204888	118256966	2.1845	0.0508324	0.0449282	2.36268	0.0293964	0.0487959	0.766024	0.573222	0.365509	1.26291	0.321118	0.234263	1.62563	0.178879	0.146795	-0.81167	0.0727008	0.0524335	-1.54532	0.00214729	0.00517943	-0.171563	0.686942	0.433788	-0.261184	0.541225	0.325847	-0.586126	0.18448	0.147894
ENSMUSG00000027568	Ntsr1	neurotensin receptor 1 [Source:MGI Symbol;Acc:MGI:97386]	2	180499976	180544980	-0.0610408	0.757361	0.458093	0.215977	0.263566	0.237558	0.128611	0.509388	0.332801	-0.0410949	0.834885	0.495696	0.0226378	0.908038	0.532213	0.23624	0.0613988	0.0460611	0.41586	0.000928581	0.00349398	0.428298	0.000686255	0.00284528	0.376342	0.00282318	0.00428678	0.574907	3.96515e-06	0.000745278
ENSMUSG00000027868	Tbx15	T-box 15 [Source:MGI Symbol;Acc:MGI:1277234]	3	99240381	99354259	0.629457	0.236728	0.151506	0.705945	0.18063	0.162074	0.332357	0.542917	0.349436	0.947835	0.0681665	0.0586263	0.568607	0.286636	0.235084	-0.693052	0.193103	0.121861	-1.39419	0.0119075	0.0136509	-0.983123	0.0714673	0.0703652	-0.0938787	0.857711	0.501347	-1.04081	0.0552653	0.060041
ENSMUSG00000028488	Sh3gl2	SH3-domain GRB2-like 2 [Source:MGI Symbol;Acc:MGI:700009]	4	85205126	85639195	-0.0102363	0.851751	0.506016	-0.0680614	0.214289	0.179965	0.0393505	0.472127	0.314624	0.0571583	0.295908	0.221225	0.0684102	0.210642	0.163069	0.268211	4.07738e-06	0.000885605	0.261868	7.14926e-06	0.00083563	0.233525	6.82835e-05	0.00097218	0.205071	0.000460099	0.00175294	0.318581	4.36497e-08	0.000292394
ENSMUSG00000034881	Tbxa2r	thromboxane A2 receptor [Source:MGI Symbol;Acc:MGI:98496]	10	81328732	81335171	-0.163732	0.574859	0.358691	0.374899	0.164095	0.152864	0.485318	0.0690615	0.0592542	0.0718233	0.799049	0.478737	0.339601	0.21078	0.163138	0.653464	0.0606334	0.0455887	1.03655	0.00199654	0.00500378	1.02718	0.00244895	0.00620495	0.871436	0.0111301	0.0104141	0.343527	0.344937	0.263243
ENSMUSG00000037362	Nov	nephroblastoma overexpressed gene [Source:MGI Symbol;Acc:MGI:109185]	15	54745702	54754039	0.0282647	0.772921	0.466227	0.146527	0.133926	0.134919	0.129845	0.184484	0.133867	0.213879	0.0286386	0.0306192	0.151322	0.121723	0.114526	-0.578049	0.160182	0.105445	-0.891454	0.0312504	0.0268863	-1.15834	0.0054289	0.0105643	-0.00469782	0.990854	0.578026	-1.14741	0.00583677	0.0139088
ENSMUSG00000037852	Cpe	carboxypeptidase E [Source:MGI Symbol;Acc:MGI:101932]	8	64592558	64693040	-0.0880011	0.147592	0.105361	-0.0437739	0.471216	0.339956	-0.0482652	0.427013	0.292348	0.0278679	0.646418	0.401572	-0.0868582	0.1529	0.132907	0.213181	0.00155228	0.00523578	0.23678	0.000440631	0.00258224	0.140122	0.0375678	0.042817	0.153976	0.022283	0.0172206	0.147738	0.0282914	0.0381144
ENSMUSG00000040794	C1qtnf4	C1q and tumor necrosis factor related protein 4 [Source:MGI Symbol;Acc:MGI:1914695]	2	90885860	90890525	-0.0462277	0.518896	0.328355	-0.0431359	0.546975	0.374721	-0.0507319	0.479152	0.318066	-0.0664139	0.354242	0.251548	-0.1496	0.0371724	0.0510386	0.0805987	0.269381	0.190898	0.263212	0.000292472	0.00223946	0.147895	0.0433825	0.0477652	0.122706	0.0932605	0.0567182	0.173841	0.0170041	0.0274576
ENSMUSG00000070880	Gad1	glutamate decarboxylase 1 [Source:MGI Symbol;Acc:MGI:95632]	2	70553072	70602014	-0.0544692	0.300624	0.216636	0.0290128	0.580165	0.391225	0.103237	0.048871	0.0445352	-0.00254791	0.961321	0.556493	-0.0382394	0.466975	0.324097	-0.327454	0.000522221	0.00348984	-0.254201	0.00704158	0.0097561	-0.103988	0.269898	0.225422	-0.307352	0.00113693	0.00262246	-0.262233	0.00543264	0.0133147
ENSMUSG00000097084	Foxl1	forkhead box L1 [Source:MGI Symbol;Acc:MGI:1347469]	8	121127940	121130644	1.27363	0.33218	0.232914	1.6166	0.197693	0.171254	2.19454	0.0617473	0.0545108	1.64861	0.18922	0.134026	2.17408	0.0642488	0.0722019	-0.182179	0.799141	0.475325	-1.8603	0.0229469	0.0215541	-1.7985	0.028243	0.0345925	0.256147	0.716735	0.425416	-1.55386	0.049719	0.0555836
ENSMUSG00000040612	Ildr2	immunoglobulin-like domain containing receptor 2 [Source:MGI Symbol;Acc:MGI:1196370]	1	166254139	166316823	0.00358555	0.949911	0.554932	-0.0480976	0.399754	0.30673	-0.124554	0.0300451	0.0304734	-0.00690143	0.903782	0.527516	-0.0848004	0.138472	0.124754	-0.226794	0.0092996	0.0123569	-0.303272	0.000521098	0.002744	-0.271679	0.00190853	0.00526794	-0.131024	0.132831	0.0842566	-0.438584	5.62752e-07	0.000484125
ENSMUSG00000085996	A830012C17Rik	RIKEN cDNA A830012C17 gene [Source:MGI Symbol;Acc:MGI:2441830]	4	4138321	4188703	0.0793473	0.847123	0.503736	-0.419436	0.345934	0.280805	0.481908	0.210667	0.14741	-0.557011	0.22375	0.151584	0.06234	0.879603	0.520068	0.653636	0.000357605	0.00306136	0.629889	0.000652921	0.0029927	0.201959	0.307944	0.247596	0.11215	0.572744	0.34329	0.509276	0.00653961	0.0149086
ENSMUSG00000097156	Gm3764	predicted gene 3764 [Source:MGI Symbol;Acc:MGI:3781938]	3	88206813	88229959	0.082768	0.283075	0.207616	0.13826	0.071972	0.0855718	0.182811	0.0173458	0.0202978	0.255814	0.000839776	0.00309607	0.242931	0.00151652	0.0112782	0.215919	0.194169	0.12239	0.366647	0.0274064	0.0244407	0.484676	0.00357196	0.00792802	0.369732	0.0262016	0.0194214	0.357842	0.0313322	0.0407172
ENSMUSG00000005716	Pvalb	parvalbumin [Source:MGI Symbol;Acc:MGI:97821]	15	78191114	78206400	0.134392	0.262784	0.195316	0.171741	0.150998	0.145257	0.0518975	0.666813	0.415301	-0.0522739	0.66613	0.411853	-0.054827	0.650583	0.41487	1.46753	0.00030393	0.00289158	1.3227	0.00110666	0.00380158	1.13628	0.00501346	0.0099951	1.21691	0.00265993	0.00415084	1.29362	0.00141346	0.00629306
ENSMUSG00000030428	Ttyh1	tweety homolog 1 (Drosophila) [Source:MGI Symbol;Acc:MGI:1889007]	7	4119408	4136706	0.00838997	0.86949	0.514655	0.0501199	0.325795	0.270709	0.0125258	0.806249	0.484916	-0.00109846	0.982839	0.570878	-0.0577321	0.258574	0.215958	0.161156	0.00843062	0.0116653	0.236438	0.000111255	0.00165151	0.241349	8.09018e-05	0.00103614	0.160874	0.0085896	0.00857371	0.168377	0.00592705	0.0140394
ENSMUSG00000020953	Coch	coagulation factor C homolog (Limulus polyphemus) [Source:MGI Symbol;Acc:MGI:1278313]	12	51593341	51605773	0.961666	0.00795989	0.0138101	0.844601	0.0197093	0.0387029	0.637415	0.0793153	0.0656315	0.718874	0.0474308	0.0442269	1.00041	0.00574215	0.019836	0.310727	0.00319307	0.00711312	0.379575	0.000309751	0.00228351	0.00942421	0.931269	0.542128	0.0665088	0.538537	0.324393	0.0663722	0.537523	0.357543
ENSMUSG00000034342	Cbl	Casitas B-lineage lymphoma [Source:MGI Symbol;Acc:MGI:88279]	9	44149262	44234046	-0.15778	0.234867	0.149426	-0.355214	0.00821765	0.0241524	-0.242952	0.0694085	0.059475	-0.381482	0.00470108	0.00850694	-0.190277	0.152393	0.132625	-0.425218	0.00506165	0.00887912	-0.392636	0.0096791	0.0118925	-0.183466	0.223967	0.172361	-0.345472	0.0227899	0.0175154	-0.440446	0.0037746	0.0107319
ENSMUSG00000035168	Tanc1	tetratricopeptide repeat, ankyrin repeat and coiled-coil containing 1 [Source:MGI Symbol;Acc:MGI:1914110]	2	59612042	59846149	-0.175454	0.0105543	0.0164035	-0.183594	0.0074106	0.0228576	-0.0996169	0.145831	0.113044	-0.0242806	0.722259	0.440675	-0.091037	0.18325	0.149085	0.549566	0.000305673	0.00289694	0.459778	0.00258662	0.00567861	0.32375	0.0348539	0.0404703	0.517453	0.000695973	0.00210674	0.400663	0.00869382	0.0177484
ENSMUSG00000098440	AC152063.1		MG4180_PATCH	109569136	109572231	0.0780196	0.47838	0.307759	0.0770073	0.483769	0.345672	-0.136653	0.217477	0.15092	-0.0386892	0.72611	0.442629	0.122933	0.26328	0.221091	0.157583	0.29708	0.206927	0.315766	0.0365607	0.0301761	0.462679	0.00220312	0.00579413	0.380124	0.0118618	0.0109126	0.245284	0.104462	0.0947448
ENSMUSG00000032009	Sesn3	sestrin 3 [Source:MGI Symbol;Acc:MGI:1922997]	9	14276301	14326138	0.0765469	0.543883	0.34138	-0.118327	0.355092	0.285349	-0.0177678	0.889001	0.522968	0.0215225	0.86505	0.509693	-0.00853197	0.946396	0.549534	-0.184987	0.11461	0.0785969	-0.332549	0.00491043	0.00795784	-0.0979567	0.404799	0.296641	-0.0981932	0.402293	0.253539	-0.208531	0.0759419	0.0752096
ENSMUSG00000021685	Otp	orthopedia homolog (Drosophila) [Source:MGI Symbol;Acc:MGI:99835]	13	94875602	94885121	0.495296	0.762279	0.460683	-0.771715	0.651756	0.426514	0.510529	0.755521	0.460137	-2.63831	0.144133	0.110356	-0.000252159	0.997913	0.581921	-0.420354	1.67488e-05	0.00124416	-0.306284	0.00167061	0.00459342	-0.193058	0.0474691	0.0511815	-0.32423	0.000892032	0.00235416	-0.360321	0.000221247	0.00273344
ENSMUSG00000020467	Efemp1	epidermal growth factor-containing fibulin-like extracellular matrix protein 1 [Source:MGI Symbol;Acc:MGI:1339998]	11	28853204	28926743	-0.165144	0.423856	0.280116	-0.0461367	0.821475	0.50235	-0.161593	0.434007	0.295817	0.171709	0.396015	0.272977	0.245782	0.222455	0.169048	-0.678018	0.185943	0.118375	-1.04883	0.0424391	0.0337242	-1.05098	0.0421737	0.0467363	-0.180989	0.722604	0.428638	-1.28474	0.013488	0.0236892
ENSMUSG00000061232	H2-K1	histocompatibility 2, K1, K region [Source:MGI Symbol;Acc:MGI:95904]	17	33996017	34000333	0.0729237	0.643197	0.397446	0.058276	0.711082	0.45382	-0.137197	0.386166	0.271931	0.158908	0.311689	0.229377	-0.036177	0.818581	0.493673	-0.12044	0.437031	0.279908	-0.329549	0.0343668	0.0288271	-0.340977	0.0289173	0.0352078	0.0432325	0.780043	0.46017	-0.331542	0.0332376	0.0423167
ENSMUSG00000019970	Sgk1	serum/glucocorticoid regulated kinase 1 [Source:MGI Symbol;Acc:MGI:1340062]	10	21882184	21999903	-0.30898	0.076258	0.06017	-0.204906	0.238865	0.196961	-0.0387002	0.823718	0.493193	-0.474998	0.00656923	0.0106514	-0.314184	0.0714007	0.0768226	-0.722328	0.00290092	0.00680776	-0.693377	0.00425007	0.00734104	-0.395875	0.100998	0.0914633	-1.06847	1.30432e-05	0.000674681	-0.645885	0.00766365	0.0164028
ENSMUSG00000048960	Prex2	phosphatidylinositol-3,4,5-trisphosphate-dependent Rac exchange factor 2 [Source:MGI Symbol;Acc:MGI:1923385]	1	10993465	11303682	-0.27384	0.0023409	0.00711771	-0.343236	0.000141246	0.00352266	-0.307684	0.000649989	0.00285881	-0.226988	0.0113928	0.0156859	-0.29489	0.00104879	0.00965656	-0.269256	0.00944305	0.0124681	-0.356964	0.000650338	0.00298729	-0.253973	0.0152965	0.0221397	-0.222332	0.0325721	0.0229647	-0.293293	0.00484998	0.0124447
ENSMUSG00000020732	Rab37	RAB37, member of RAS oncogene family [Source:MGI Symbol;Acc:MGI:1929945]	11	115091431	115162236	0.431922	0.0341909	0.034167	0.46953	0.0198308	0.0388347	0.000966039	0.996492	0.582521	-0.0105727	0.96163	0.556675	0.0724444	0.737579	0.456402	0.893398	0.00713565	0.01063	0.900725	0.00682721	0.00958652	0.611675	0.0731088	0.0715412	0.615222	0.069734	0.044407	0.832434	0.0126657	0.0227253
ENSMUSG00000041556	Fbxo2	F-box protein 2 [Source:MGI Symbol;Acc:MGI:2446216]	4	148160621	148166424	-0.0188319	0.794954	0.477598	0.153222	0.0331866	0.0524058	0.0356024	0.622604	0.392351	0.118081	0.101475	0.0797275	0.0149916	0.835778	0.501199	0.163898	0.00733391	0.0107895	0.247866	4.92245e-05	0.00132808	0.151877	0.0136456	0.0203889	0.266213	1.32606e-05	0.000676161	0.323103	1.09683e-07	0.000338846
ENSMUSG00000024338	Psmb8	proteasome (prosome, macropain) subunit, beta type 8 (large multifunctional peptidase 7) [Source:MGI Symbol;Acc:MGI:1346527]	17	34197721	34201454	-0.0843837	0.741456	0.44973	-0.0761407	0.764795	0.478034	-0.205413	0.428715	0.293177	0.0361125	0.886058	0.519345	0.217625	0.378112	0.281316	-0.275918	0.265095	0.186791	-0.613081	0.0159002	0.0166579	-0.594944	0.020217	0.027047	-0.236386	0.341655	0.221591	-0.372593	0.135904	0.119926
ENSMUSG00000027857	Tshb	thyroid stimulating hormone, beta subunit [Source:MGI Symbol;Acc:MGI:98848]	3	102777398	102782714	0.477723	0.6885	0.421693	0.823105	0.468884	0.338894	0.481403	0.686121	0.425198	0.472101	0.691822	0.425111	1.37798	0.195121	0.155165	-1.10995	0.168702	0.109796	-1.4637	0.0760144	0.0547009	-0.679546	0.393233	0.290968	-0.940493	0.241814	0.143574	-2.35816	0.00716949	0.0157525
ENSMUSG00000031502	Col4a1	collagen, type IV, alpha 1 [Source:MGI Symbol;Acc:MGI:88454]	8	11198423	11312826	0.245086	0.00199945	0.00656789	0.0767932	0.337296	0.276503	0.0286001	0.722673	0.443728	0.057001	0.477941	0.31341	0.107955	0.17694	0.145775	0.273973	0.0132285	0.015373	0.299403	0.00682788	0.00958673	0.263304	0.0178697	0.0247375	0.196783	0.0766941	0.0480685	-0.029371	0.792777	0.4824
ENSMUSG00000028487	Bnc2	basonuclin 2 [Source:MGI Symbol;Acc:MGI:2443805]	4	84275095	84675275	1.26899	0.479082	0.308108	1.5526	0.382169	0.29845	2.11063	0.234805	0.161285	2.15589	0.225812	0.152694	0.722993	0.687887	0.432824	-0.824579	0.260491	0.181171	-1.61257	0.0362798	0.0300067	-0.85219	0.250511	0.199887	-0.236394	0.742541	0.439679	-1.12557	0.131566	0.117241
ENSMUSG00000022261	Sdc2	syndecan 2 [Source:MGI Symbol;Acc:MGI:1349165]	15	32920723	33034730	0.280874	0.0254728	0.0284068	0.187115	0.137328	0.137024	0.115187	0.362533	0.259998	0.147227	0.243466	0.17025	0.207148	0.0999715	0.0956308	-0.18821	0.00165968	0.00537774	-0.243471	5.3078e-05	0.00135498	-0.169217	0.00505196	0.0100501	-0.178268	0.00303416	0.00445702	-0.242888	5.42592e-05	0.00169837
ENSMUSG00000031065	Cdk16	cyclin-dependent kinase 16 [Source:MGI Symbol;Acc:MGI:97516]	X	20687954	20699880	0.0531243	0.284922	0.208598	0.0770334	0.120305	0.125797	0.0448487	0.36698	0.262261	0.028838	0.561865	0.355496	0.0175765	0.72364	0.449808	0.237786	0.00015711	0.00230607	0.249954	7.23749e-05	0.00147141	0.209176	0.000949356	0.00341562	0.193994	0.0021344	0.0036634	0.264331	2.66598e-05	0.00135003
ENSMUSG00000040740	Slc25a34	solute carrier family 25, member 34 [Source:MGI Symbol;Acc:MGI:2686215]	4	141618824	141623821	0.53752	0.00334175	0.00851695	0.767845	2.0599e-05	0.00160352	0.175738	0.349671	0.253427	0.303437	0.102974	0.0810465	0.438628	0.017203	0.0332301	0.486104	0.00134558	0.00494661	0.49931	0.00101173	0.00364186	-0.000939954	0.995236	0.578279	0.237139	0.124051	0.0790932	0.497986	0.00103685	0.00538326
ENSMUSG00000041143	Tmco4	transmembrane and coiled-coil domains 4 [Source:MGI Symbol;Acc:MGI:1924306]	4	138972888	139059171	0.253055	0.215887	0.138566	-0.0865729	0.684458	0.441669	-0.0563672	0.791708	0.477907	-0.204694	0.346367	0.24743	0.342459	0.0894248	0.0881396	-0.300562	0.0966984	0.0653994	-0.652626	0.000665709	0.00301771	-0.800813	5.73804e-05	0.000915518	-0.129179	0.4707	0.288939	-0.567493	0.00266927	0.00881567
ENSMUSG00000051590	Map3k19	mitogen-activated protein kinase kinase kinase 19 [Source:MGI Symbol;Acc:MGI:1203481]	1	127815271	127840290	0.339124	0.149871	0.106509	0.223188	0.346104	0.280888	0.298239	0.207052	0.145556	0.0225023	0.925708	0.537841	0.439292	0.0599384	0.0692621	-0.322985	0.00995099	0.0128649	-0.415997	0.00107521	0.0037487	-0.367434	0.00411522	0.00871919	-0.393903	0.00200404	0.00352879	-0.497195	0.000104082	0.00208765
ENSMUSG00000059668	Krt4	keratin 4 [Source:MGI Symbol;Acc:MGI:96701]	15	101918536	101924735	0	1	1	0	1	1	0	1	1	0	1	1	0	1	1	5.51733	0.000341067	0.00301317	4.95494	0.00168122	0.00460761	5.10172	0.00120979	0.00395569	5.40728	0.000491236	0.0018024	6.4055	2.09563e-05	0.00124421
ENSMUSG00000091251	Kiss1	KiSS-1 metastasis-suppressor [Source:MGI Symbol;Acc:MGI:2663985]	1	133309827	133329901	-0.0321272	0.983709	0.577639	1.22548	0.36046	0.287971	1.27167	0.343715	0.250349	1.24818	0.351868	0.250309	-0.0493021	0.975359	0.565899	-1.79384	1.88943e-05	0.00127616	-1.09095	0.00583332	0.00876723	-0.385907	0.307258	0.247246	0.159525	0.663283	0.395673	-1.39779	0.00056628	0.00404717
ENSMUSG00000006498	Ptbp1	polypyrimidine tract binding protein 1 [Source:MGI Symbol;Acc:MGI:97791]	10	79854427	79864771	0.100602	0.290511	0.211498	0.0617428	0.516622	0.360578	0.00642763	0.946477	0.549662	0.0226884	0.812288	0.485073	0.14081	0.137885	0.124409	-0.188511	0.0198926	0.0200471	-0.274922	0.000756464	0.00318601	-0.254437	0.00192117	0.00529148	-0.141418	0.0814561	0.0505464	-0.257161	0.00159277	0.00669454
ENSMUSG00000021609	Slc6a3	solute carrier family 6 (neurotransmitter transporter, dopamine), member 3 [Source:MGI Symbol;Acc:MGI:94862]	13	73536747	73578672	1.76345	0.198958	0.130439	-0.8343	0.599783	0.401294	-0.783958	0.622082	0.39207	3.24861	0.0159185	0.0198534	1.76796	0.197896	0.156585	0.890568	0.22875	0.139542	1.78891	0.0177199	0.0179721	-0.593291	0.425039	0.306506	-0.141441	0.848166	0.496418	1.70031	0.02383	0.0341123
ENSMUSG00000025323	Sp4	trans-acting transcription factor 4 [Source:MGI Symbol;Acc:MGI:107595]	12	118234933	118301440	-0.156247	0.116739	0.0882274	-0.0924277	0.347863	0.281769	-0.139205	0.161991	0.121959	-0.107177	0.278899	0.212324	-0.122736	0.215066	0.16532	-0.299031	0.00973211	0.0126942	-0.363042	0.00185936	0.00483369	-0.319518	0.00646949	0.0119375	-0.306595	0.00851522	0.00851628	-0.340179	0.00344904	0.0101799
ENSMUSG00000034435	Tmem30b	transmembrane protein 30B [Source:MGI Symbol;Acc:MGI:2442082]	12	73543114	73546395	-0.0152051	0.989081	0.581881	-1.34534	0.337424	0.276565	0.87385	0.438842	0.298222	0.346677	0.770134	0.464656	0.331841	0.779514	0.475999	-0.658731	0.407522	0.2646	-1.36116	0.0984021	0.0674364	-1.39835	0.0909542	0.0839309	-0.661019	0.407774	0.256374	-1.99585	0.0195494	0.0300257
ENSMUSG00000038630	Zkscan16	zinc finger with KRAB and SCAN domains 16 [Source:MGI Symbol;Acc:MGI:3510405]	4	58943628	58958355	-0.309624	0.00545017	0.011118	-0.383079	0.000614183	0.00689209	-0.430839	0.000135604	0.00147121	-0.0807996	0.45863	0.304011	-0.228786	0.0382243	0.0518913	-0.275041	0.00850401	0.0117264	-0.315964	0.0026096	0.00570352	-0.192148	0.0670364	0.0671262	-0.216157	0.0388834	0.0264713	-0.481715	5.27297e-06	0.000801276
ENSMUSG00000041700	Lhfpl1	lipoma HMGIC fusion partner-like 1 [Source:MGI Symbol;Acc:MGI:1891214]	X	145290359	145349089	-0.436596	0.319866	0.226509	-0.520789	0.23787	0.195584	0.102695	0.804547	0.48409	-0.484308	0.272482	0.208705	-0.610227	0.171819	0.143084	-0.675616	0.070274	0.0511268	-1.29725	0.0016575	0.00457866	-0.585258	0.120433	0.109102	-0.312858	0.384522	0.244212	-1.16301	0.00391814	0.0109612
ENSMUSG00000006411	Pvrl4	poliovirus receptor-related 4 [Source:MGI Symbol;Acc:MGI:1918990]	1	171370099	171388598	-0.229326	0.0855866	0.0651271	-0.0404821	0.754503	0.473449	-0.325717	0.0160547	0.019227	-0.184703	0.163277	0.120662	-0.105298	0.421017	0.302152	0.906903	5.70279e-06	0.000974375	0.706674	0.000640397	0.00296708	0.749983	0.000319502	0.00191419	0.862229	2.27684e-05	0.000742675	0.825349	4.85627e-05	0.00164012
ENSMUSG00000022454	Nell2	NEL-like 2 [Source:MGI Symbol;Acc:MGI:1858510]	15	95219451	95528706	-0.121183	0.0418456	0.0389438	-0.054759	0.357358	0.28646	-0.0864639	0.146415	0.113376	-0.0168422	0.777096	0.468088	-0.104354	0.0795988	0.0820263	0.224658	5.91038e-05	0.00169561	0.236521	2.39547e-05	0.00109576	0.151511	0.00709202	0.0127211	0.181306	0.00123597	0.00272726	0.227824	4.70425e-05	0.00162389
ENSMUSG00000060402	Chst8	carbohydrate (N-acetylgalactosamine 4-0) sulfotransferase 8 [Source:MGI Symbol;Acc:MGI:1916197]	7	34674468	34812711	0.0775822	0.44245	0.289539	0.239215	0.0166345	0.0351906	0.116048	0.249817	0.186362	0.161586	0.10792	0.0857574	0.140305	0.162819	0.138292	0.199719	0.0103271	0.0131637	0.292423	0.000165377	0.00186105	0.211577	0.00716846	0.0128159	0.281202	0.000307333	0.00149678	0.321071	3.3408e-05	0.00145636
ENSMUSG00000017692	Rhbdl3	rhomboid, veinlet-like 3 (Drosophila) [Source:MGI Symbol;Acc:MGI:2179276]	11	80300912	80355955	0.0866485	0.305481	0.219099	0.0125045	0.882777	0.527417	-0.0702445	0.412362	0.28502	-0.131449	0.126449	0.100362	-0.00656379	0.938482	0.545743	0.208496	0.00390981	0.00782445	0.29981	3.11453e-05	0.00117437	0.263466	0.000305107	0.00187121	0.12769	0.0823338	0.0509997	0.344106	1.5244e-06	0.000601225
ENSMUSG00000017167	Cntnap1	contactin associated protein-like 1 [Source:MGI Symbol;Acc:MGI:1858201]	11	101170523	101190724	-0.0421192	0.467121	0.302036	0.0367626	0.52456	0.36419	-0.0376691	0.515557	0.335819	1.0743e-05	0.999852	0.584046	-0.0304438	0.598906	0.388883	0.17402	0.035031	0.0295664	0.258821	0.0017118	0.00464676	0.316528	0.000127325	0.00124002	0.154714	0.0612782	0.0397454	0.21139	0.010445	0.0200033
ENSMUSG00000079547	H2-DMb1	histocompatibility 2, class II, locus Mb1 [Source:MGI Symbol;Acc:MGI:95922]	17	34153072	34160223	1.15364	0.00341112	0.00861159	0.941281	0.0185335	0.0373944	-0.170112	0.705192	0.434898	0.763433	0.0604563	0.0538512	1.32014	0.00067398	0.00801924	-0.489988	0.200097	0.125288	-1.05158	0.00887646	0.0112494	-0.382916	0.319991	0.253823	0.120078	0.746119	0.441625	-0.371599	0.329032	0.255239
ENSMUSG00000025666	Tmem47	transmembrane protein 47 [Source:MGI Symbol;Acc:MGI:2177570]	X	81070698	81097872	-0.0582648	0.413209	0.274719	-0.138744	0.0518138	0.0694941	-0.0582091	0.413851	0.285777	-0.107262	0.132679	0.103963	-0.0855673	0.229658	0.17302	-0.142766	0.0253337	0.0235741	-0.23161	0.000301702	0.00226187	-0.140338	0.0285958	0.034911	-0.158261	0.0134333	0.0118909	-0.218124	0.000658367	0.00433731
ENSMUSG00000070469	Adamtsl3	ADAMTS-like 3 [Source:MGI Symbol;Acc:MGI:3028499]	7	82335694	82614450	-0.572855	0.153131	0.10815	-0.73898	0.0683031	0.0829122	-0.968131	0.0197	0.0222337	-0.191109	0.62292	0.389091	-0.903708	0.0282456	0.0435264	-0.608499	0.207745	0.128994	-1.13632	0.0203981	0.0198392	-1.01124	0.0386495	0.0437502	0.00550142	0.990849	0.578022	-1.31126	0.0077721	0.0165464
ENSMUSG00000039860	Srrm3	serine/arginine repetitive matrix 3 [Source:MGI Symbol;Acc:MGI:1920309]	5	135806890	135874772	0.0584647	0.356142	0.245446	-0.0183441	0.772732	0.48153	0.0129688	0.838324	0.499973	-0.00944469	0.881949	0.517445	0.0862545	0.172321	0.143348	0.133218	0.0938573	0.0637411	0.25816	0.00113532	0.0038464	0.328796	3.48282e-05	0.000765901	0.127853	0.108973	0.0671736	0.242003	0.00228124	0.00807999
ENSMUSG00000024962	Vegfb	vascular endothelial growth factor B [Source:MGI Symbol;Acc:MGI:106199]	19	6982473	6987651	0.197825	0.00257505	0.00746503	0.158317	0.0159035	0.0343307	0.0843023	0.203125	0.143526	0.0560773	0.397815	0.273887	0.105329	0.110489	0.105252	0.171161	0.00439712	0.00827672	0.252727	2.5296e-05	0.0011121	0.13307	0.0286752	0.0349819	0.166403	0.00590807	0.00664987	0.22285	0.000206081	0.002666
ENSMUSG00000064280	Ccdc146	coiled-coil domain containing 146 [Source:MGI Symbol;Acc:MGI:1922422]	5	21292961	21424677	0.720607	0.0691858	0.0563346	0.977398	0.0109442	0.0281729	1.11143	0.00347498	0.00709862	1.14611	0.00246612	0.00566253	1.13609	0.00269222	0.0143489	-0.4628	0.0531168	0.0408484	-0.808926	0.00142122	0.00427009	0.112692	0.61784	0.400201	-0.483109	0.0471633	0.0312365	-0.538835	0.0267558	0.0367682
ENSMUSG00000027322	Siglec1	sialic acid binding Ig-like lectin 1, sialoadhesin [Source:MGI Symbol;Acc:MGI:99668]	2	131069220	131086765	-0.0654041	0.955992	0.558507	1.49796	0.145946	0.142238	0.244247	0.82772	0.49507	0.468808	0.670271	0.414002	1.15629	0.271226	0.226607	-0.134959	0.870979	0.511702	-1.49476	0.0918255	0.0634439	-1.45401	0.101298	0.0917051	-1.558	0.0809776	0.0502931	-1.74399	0.0527037	0.0579573
ENSMUSG00000045287	Rtn4rl1	reticulon 4 receptor-like 1 [Source:MGI Symbol;Acc:MGI:2661375]	11	75193783	75267769	0.00664659	0.904828	0.531786	-0.0161748	0.77093	0.480736	0.0213413	0.701006	0.432781	-0.00857846	0.877419	0.515368	0.104706	0.0582944	0.0680707	0.423433	9.2818e-05	0.00194033	0.367426	0.000731962	0.00313977	0.212858	0.0531851	0.0559546	0.36383	0.000844147	0.00229495	0.389716	0.000333983	0.00320944
ENSMUSG00000024610	Cd74	CD74 antigen (invariant polypeptide of major histocompatibility complex, class II antigen-associated) [Source:MGI Symbol;Acc:MGI:96534]	18	60803848	60812646	0.860283	0.0548665	0.0478066	0.890201	0.0467736	0.0648567	0.343049	0.446542	0.302024	1.24756	0.00533768	0.0092611	0.961146	0.0318205	0.0466621	-0.590645	0.27319	0.193637	-1.14883	0.0352171	0.0293458	-1.16899	0.0323504	0.0382806	-0.00598099	0.991105	0.578213	-1.52894	0.00557006	0.013517
ENSMUSG00000086283	2810433D01Rik	RIKEN cDNA 2810433D01 gene [Source:MGI Symbol;Acc:MGI:1924382]	11	102619796	102624416	0.781208	0.379516	0.257555	1.08997	0.208474	0.176945	0.914628	0.299082	0.227088	0.502281	0.580921	0.365933	1.20603	0.161213	0.137434	-0.893264	0.273851	0.194046	-1.96135	0.0285799	0.0251932	-1.15556	0.171504	0.142799	0.876441	0.251127	0.158329	-1.42812	0.0942822	0.0870933
ENSMUSG00000000088	Cox5a	cytochrome c oxidase subunit Va [Source:MGI Symbol;Acc:MGI:88474]	9	57521232	57532424	0.175467	0.001016	0.00468494	0.0908207	0.0898449	0.0981977	0.127295	0.0174764	0.0204059	0.0119062	0.825097	0.491114	0.0847166	0.114025	0.10855	0.262356	0.000602572	0.00366728	0.293415	0.00012625	0.00171353	0.305859	6.77603e-05	0.000969832	0.17272	0.0247099	0.0185906	0.310241	4.95522e-05	0.00165048
ENSMUSG00000036564	Ndrg4	N-myc downstream regulated gene 4 [Source:MGI Symbol;Acc:MGI:2384590]	8	95676980	95715119	-0.019112	0.747504	0.452913	0.0711476	0.230565	0.188814	0.0594343	0.316664	0.236192	0.0308421	0.603334	0.378397	-0.0240296	0.685634	0.431744	0.199341	0.0051165	0.00893002	0.239345	0.000777141	0.00322256	0.228342	0.00135022	0.00422486	0.170246	0.0168346	0.0139429	0.259041	0.000275344	0.00296769
ENSMUSG00000039883	Lrrc17	leucine rich repeat containing 17 [Source:MGI Symbol;Acc:MGI:1921761]	5	21543527	21575900	-0.0364696	0.97134	0.5685	1.31585	0.126968	0.130452	0.720209	0.436225	0.29693	1.47003	0.084117	0.0679011	-0.0470934	0.962685	0.558129	-0.323438	0.458607	0.291073	-1.50806	0.00323987	0.00635038	-1.0976	0.0257661	0.0323129	-0.323183	0.4645	0.285714	-0.80325	0.0843269	0.0806243
ENSMUSG00000091060	7420461P10Rik	RIKEN cDNA 7420461P10 gene [Source:MGI Symbol;Acc:MGI:3642786]	1	162647203	162658173	-0.0797951	0.823351	0.491927	0.318001	0.341386	0.278542	-0.0308684	0.930718	0.541957	0.182385	0.594723	0.373629	0.0239929	0.945486	0.549086	0.367081	0.374582	0.247298	0.98303	0.013805	0.0151119	0.11309	0.791666	0.481984	0.74693	0.0657524	0.04229	0.598273	0.142675	0.124023
ENSMUSG00000047420	Fam180a	family with sequence similarity 180, member A [Source:MGI Symbol;Acc:MGI:3039626]	6	35312746	35326141	0.264437	0.473065	0.305056	-0.0761713	0.842144	0.510903	0.174908	0.638913	0.400919	0.257042	0.485512	0.317109	-0.493214	0.222616	0.169128	-0.374226	0.557311	0.342746	-1.02461	0.115248	0.0804514	-0.712935	0.269363	0.225013	-0.143883	0.821144	0.482219	-1.32433	0.0440202	0.0510474
ENSMUSG00000055333	Fat2	FAT tumor suppressor homolog 2 (Drosophila) [Source:MGI Symbol;Acc:MGI:2685369]	11	55250609	55336564	0.125912	0.888831	0.524032	-0.124793	0.892077	0.531159	-1.03236	0.293221	0.224037	0.476764	0.591611	0.371903	0.551092	0.533937	0.355542	0.0952261	0.920611	0.536646	-3.27954	0.0106453	0.0126578	-1.84817	0.101055	0.0915075	-0.803009	0.4316	0.268686	-2.50265	0.0338694	0.042848
ENSMUSG00000039629	Strip2	striatin interacting protein 2 [Source:MGI Symbol;Acc:MGI:2444363]	6	29917013	29959681	1.0931	1.18369e-05	0.000734763	1.03151	3.50383e-05	0.0019391	0.560147	0.024161	0.0258694	0.70394	0.00462012	0.00840684	1.16136	3.3192e-06	0.000920419	0.50889	4.56944e-05	0.00157948	0.397962	0.00158209	0.00448484	0.439423	0.000513825	0.00244155	0.454153	0.000308206	0.00149826	0.443546	0.000410161	0.00350761
ENSMUSG00000000001	Gnai3	guanine nucleotide binding protein (G protein), alpha inhibiting 3 [Source:MGI Symbol;Acc:MGI:95773]	3	108107280	108146146	-0.00680089	0.94866	0.554223	0.0125163	0.905371	0.53654	-0.029779	0.778389	0.47139	-0.0329401	0.755345	0.457328	0.0127803	0.903478	0.530263	-0.177322	0.0897596	0.0614471	-0.313415	0.00303243	0.00614487	-0.280699	0.00823607	0.0141109	-0.248289	0.0186302	0.0150493	-0.179643	0.0863248	0.0818926
ENSMUSG00000027950	Chrnb2	cholinergic receptor, nicotinic, beta polypeptide 2 (neuronal) [Source:MGI Symbol;Acc:MGI:87891]	3	89753448	89764632	0.0136927	0.826899	0.4937	0.032996	0.59698	0.399854	0.0550014	0.37875	0.268208	-0.0431641	0.492182	0.320362	0.0220505	0.724269	0.450106	0.171835	0.00282118	0.00672149	0.24429	2.14068e-05	0.00106498	0.201468	0.000496908	0.00239898	0.161614	0.00515966	0.00611516	0.224389	9.51191e-05	0.00202578
ENSMUSG00000059187	Fam19a1	family with sequence similarity 19, member A1 [Source:MGI Symbol;Acc:MGI:2443695]	6	96113154	96657198	-0.0883904	0.263052	0.195552	-0.152092	0.0545771	0.0720289	-0.116337	0.141828	0.110787	-0.140638	0.0759381	0.063154	-0.1924	0.0154487	0.0314963	0.48689	0.000129516	0.00215875	0.396593	0.00199922	0.00500689	0.239782	0.0667188	0.0668903	0.325049	0.0119312	0.0109554	0.31913	0.0132575	0.0234166
ENSMUSG00000059816	Fam159a	family with sequence similarity 159, member A [Source:MGI Symbol;Acc:MGI:3651644]	4	108367777	108383349	0	1	1	1.85667	0.256353	0.228751	0	1	1	0	1	1	0	1	1	0.742801	0.00605042	0.00973589	0.82978	0.0020839	0.00510827	0.127022	0.665416	0.423559	-0.173539	0.56559	0.339248	0.0744215	0.79847	0.485008
ENSMUSG00000019772	Vip	vasoactive intestinal polypeptide [Source:MGI Symbol;Acc:MGI:98933]	10	5639218	5647614	0.018878	0.91105	0.534822	0.240708	0.147556	0.143198	0.186849	0.263842	0.207208	0.268372	0.106478	0.0843637	0.196313	0.239317	0.182162	-2.18675	0.0423286	0.0341021	-1.60726	0.127699	0.0895129	-1.01252	0.329858	0.258891	-1.4713	0.161434	0.0990682	-1.43423	0.171794	0.140925
ENSMUSG00000027994	Ccdc109b	coiled-coil domain containing 109B [Source:MGI Symbol;Acc:MGI:1914065]	3	129914960	129970206	0.0204556	0.929187	0.543881	-0.137139	0.558062	0.380129	0.0978654	0.66767	0.415747	0.0872179	0.701953	0.430324	0.114336	0.613869	0.396645	-0.432388	0.104629	0.0706309	-0.849104	0.00267316	0.00577116	-0.382242	0.157028	0.134121	-0.229432	0.383095	0.243467	-0.838804	0.00290506	0.00924033
ENSMUSG00000028289	Epha7	Eph receptor A7 [Source:MGI Symbol;Acc:MGI:95276]	4	28813131	28967499	-0.310894	0.000838799	0.00426217	-0.34287	0.000230632	0.0044246	-0.361273	0.00010683	0.00132471	-0.26057	0.00507522	0.00895615	-0.472519	4.26081e-07	0.000462379	0.409537	9.12291e-05	0.00192991	0.389844	0.000214534	0.00202476	0.172113	0.113088	0.10236	0.292662	0.00607324	0.0067634	0.37124	0.000425641	0.00356238
ENSMUSG00000032446	Eomes	eomesodermin homolog (Xenopus laevis) [Source:MGI Symbol;Acc:MGI:1201683]	9	118478212	118486132	-0.626982	0.109669	0.0820829	-0.499644	0.194948	0.169798	-0.97463	0.0170097	0.0200224	0.23891	0.506711	0.327437	-1.33748	0.00166519	0.0117254	-4.77844	0.000782691	0.00402665	-4.77844	0.000902429	0.003444	-2.82518	0.0157962	0.0226483	-1.20722	0.200646	0.118495	-4.77844	0.000866375	0.00493139
ENSMUSG00000039252	Lgi2	leucine-rich repeat LGI family, member 2 [Source:MGI Symbol;Acc:MGI:2180196]	5	52537864	52566303	0.0453696	0.76861	0.463986	0.156235	0.306668	0.261098	-0.029664	0.84831	0.504551	-0.177903	0.255509	0.193248	-0.092767	0.550604	0.363721	0.445886	0.000185394	0.00244135	0.411091	0.000608546	0.0029075	0.313539	0.00997338	0.0161815	0.329901	0.00636799	0.00696498	0.583855	8.34638e-07	0.000528127
ENSMUSG00000033470	Cysltr2	cysteinyl leukotriene receptor 2 [Source:MGI Symbol;Acc:MGI:1917336]	14	73029128	73049114	1.83961	0.0194614	0.023905	2.02284	0.00787856	0.0236154	1.59115	0.0522334	0.047258	0.632685	0.505549	0.326873	1.93497	0.0123829	0.0283819	4.59643	0.00308404	0.00699934	4.80237	0.00182935	0.0047953	3.26898	0.0497864	0.0531102	4.50914	0.00396809	0.00519418	4.26758	0.00691822	0.0154183
ENSMUSG00000000628	Hk2	hexokinase 2 [Source:MGI Symbol;Acc:MGI:1315197]	6	82725025	82774454	0.00137939	0.992619	0.584715	-0.0609421	0.683328	0.441158	0.121806	0.408209	0.282962	-0.0248675	0.867724	0.510928	0.0474352	0.748499	0.461542	-0.208534	0.12024	0.083107	-0.461361	0.000879388	0.003405	-0.32267	0.0195473	0.0263908	-0.154786	0.250739	0.15765	-0.263539	0.0517704	0.0572124
ENSMUSG00000048368	Omd	osteomodulin [Source:MGI Symbol;Acc:MGI:1350918]	13	49582766	49592609	0.358584	0.527143	0.332577	0.12593	0.827103	0.5047	-0.20733	0.730494	0.447684	0.0778966	0.893031	0.522555	0.212032	0.711556	0.44407	-0.558621	0.522147	0.323931	-1.24443	0.164812	0.109548	-1.16996	0.191267	0.15414	0.0805223	0.925818	0.536626	-1.88054	0.0413665	0.0489254
ENSMUSG00000097623	B230323A14Rik	RIKEN cDNA B230323A14 gene [Source:MGI Symbol;Acc:MGI:2443084]	9	69758740	69830845	-1.89118	0.245177	0.164942	-0.0424969	0.976964	0.571134	-1.89118	0.246029	0.178435	-1.89118	0.244663	0.172472	-1.89118	0.243177	0.188094	0.810804	0.00036467	0.00308229	0.722683	0.00150761	0.0043876	0.547721	0.0165597	0.0234363	0.716635	0.00166354	0.0031705	0.709019	0.00184742	0.00722159
ENSMUSG00000022212	Cpne6	copine VI [Source:MGI Symbol;Acc:MGI:1334445]	14	55510445	55517431	-0.141706	0.0148731	0.0201468	-0.102724	0.0772172	0.0893617	-0.0865968	0.136454	0.107729	-0.0421656	0.468088	0.308621	-0.0491009	0.39809	0.291087	0.200616	0.0615843	0.046174	0.274252	0.0106057	0.0126282	0.137017	0.20267	0.160523	0.143239	0.182573	0.109644	0.104431	0.331036	0.25625
ENSMUSG00000026880	Stom	stomatin [Source:MGI Symbol;Acc:MGI:95403]	2	35313986	35336976	0.0134699	0.913321	0.53593	0.138785	0.254848	0.226255	-0.0317479	0.798591	0.481233	0.0537633	0.662578	0.409996	0.19605	0.106493	0.101422	-0.151659	0.386169	0.253417	-0.450183	0.0110469	0.0129766	-0.553364	0.0019506	0.00534604	-0.152085	0.386284	0.245135	-0.282448	0.108491	0.098185
ENSMUSG00000025128	Bhlhe22	basic helix-loop-helix family, member e22 [Source:MGI Symbol;Acc:MGI:1930001]	3	18054325	18057509	-0.171684	0.00408348	0.00948698	-0.281329	2.74276e-06	0.000820214	-0.164013	0.00609776	0.00998464	-0.21586	0.000313466	0.00197422	-0.200297	0.000811675	0.00865636	0.726032	0.0111021	0.0137713	0.683451	0.0170885	0.0175215	0.561008	0.0516743	0.0546774	0.470352	0.102745	0.0624913	0.878097	0.00210554	0.00773798
ENSMUSG00000020121	Srgap1	SLIT-ROBO Rho GTPase activating protein 1 [Source:MGI Symbol;Acc:MGI:2152936]	10	121780991	122047315	-0.206465	0.0372592	0.0360323	-0.0626706	0.520055	0.362136	-0.0667571	0.49518	0.325887	-0.0137223	0.88779	0.520147	-0.058664	0.547556	0.362209	0.324199	0.00101741	0.00443828	0.331705	0.000784552	0.0032367	0.328497	0.00091506	0.00333721	0.327702	0.00092025	0.00238816	0.25116	0.0111165	0.0208429
ENSMUSG00000020695	Mrc2	mannose receptor, C type 2 [Source:MGI Symbol;Acc:MGI:107818]	11	105292643	105351139	-0.0268687	0.92107	0.539786	0.278777	0.2994	0.25748	0.119357	0.658467	0.411027	0.144462	0.592121	0.372185	0.464401	0.0829362	0.0840925	-0.638039	0.143388	0.0967305	-0.845756	0.053364	0.0407371	-0.878327	0.0450677	0.0491824	-0.212503	0.624507	0.373462	-0.980899	0.0254406	0.0355838
ENSMUSG00000002032	Tmem25	transmembrane protein 25 [Source:MGI Symbol;Acc:MGI:1918937]	9	44793776	44799307	0.0872506	0.239191	0.154581	0.141264	0.0554964	0.0728546	0.0106619	0.886216	0.521708	-0.0195363	0.793402	0.476004	0.105898	0.152266	0.132553	0.190368	0.0320115	0.0277274	0.284429	0.00133216	0.0041416	0.179746	0.0442297	0.0484852	0.094345	0.291288	0.1954	0.219903	0.0132598	0.0234196
ENSMUSG00000019866	Aim1	absent in melanoma 1 [Source:MGI Symbol;Acc:MGI:109544]	10	43950307	44004846	1.38882	0.000353353	0.00284885	1.22587	0.00192936	0.0116034	1.02677	0.0117235	0.0155118	1.19152	0.00275496	0.00603798	0.901721	0.0289504	0.0441737	-0.743336	0.0789241	0.0557251	-1.07007	0.0145053	0.0156344	-0.997031	0.023476	0.0301687	-0.403332	0.331845	0.216448	-0.933313	0.0305716	0.0400744
ENSMUSG00000046922	Gpr6	G protein-coupled receptor 6 [Source:MGI Symbol;Acc:MGI:2155249]	10	41069989	41072285	-0.100343	0.80976	0.485126	0.606125	0.111999	0.118258	0.194854	0.627385	0.394874	0.604714	0.113898	0.0915605	0.208553	0.601698	0.390344	0.541137	0.000581835	0.00362409	0.487309	0.00208524	0.0051097	-0.0517428	0.755708	0.465767	0.0977577	0.549654	0.330421	0.197773	0.22055	0.167052
ENSMUSG00000021032	Ngb	neuroglobin [Source:MGI Symbol;Acc:MGI:2151886]	12	87097531	87102539	0.448689	0.190523	0.126395	0.354475	0.302483	0.25902	0.83967	0.0126139	0.0162842	0.671691	0.0475412	0.0443088	0.861597	0.0104162	0.026158	-0.247728	0.000105832	0.00201782	-0.244967	0.000130103	0.00172986	-0.200768	0.00176059	0.00499255	-0.172495	0.00697379	0.00738193	-0.109213	0.0860608	0.081729
ENSMUSG00000029442	Wdr66	WD repeat domain 66 [Source:MGI Symbol;Acc:MGI:1918495]	5	123252102	123327484	0.209286	0.185252	0.123845	0.200891	0.201948	0.173529	0.141079	0.376784	0.267215	0.351079	0.0233373	0.0262382	0.345021	0.0257156	0.0412354	-0.236752	0.103685	0.0699549	-0.402221	0.0065287	0.00934257	-0.29382	0.0467192	0.0505586	-0.196838	0.177529	0.107154	-0.339376	0.0209333	0.0313823
ENSMUSG00000041889	Shisa4	shisa homolog 4 (Xenopus laevis) [Source:MGI Symbol;Acc:MGI:1924802]	1	135371057	135375237	0.113981	0.0714396	0.0575654	0.182035	0.00386074	0.0162224	-0.00875259	0.890482	0.523636	0.0328929	0.604027	0.378778	-0.00796691	0.90013	0.528829	0.222706	0.000225788	0.00260893	0.247572	4.21039e-05	0.00127346	0.0347576	0.570751	0.376212	0.138393	0.0228833	0.0175686	0.24782	4.08768e-05	0.0015563
ENSMUSG00000052234	Epx	eosinophil peroxidase [Source:MGI Symbol;Acc:MGI:107569]	11	87864000	87875536	3.16872	0.0485485	0.0433436	0	1	1	3.54253	0.0237435	0.0255272	0	1	1	3.15359	0.0494998	0.0610453	-0.61816	0.186939	0.118859	-1.68197	0.00215061	0.00518428	-0.484316	0.302466	0.24475	-0.332891	0.466332	0.286671	-0.585181	0.211751	0.162441
ENSMUSG00000022561	Gpaa1	GPI anchor attachment protein 1 [Source:MGI Symbol;Acc:MGI:1202392]	15	76331231	76334907	-0.033514	0.688701	0.4218	0.00260752	0.974985	0.569863	-0.115001	0.172534	0.127588	-0.0622567	0.457765	0.303582	-0.0567355	0.497893	0.338558	0.148923	0.0572956	0.0434849	0.285996	0.000238683	0.00209423	0.158253	0.0457629	0.0497642	0.174334	0.0268043	0.019751	0.233226	0.00280528	0.00906468
ENSMUSG00000024777	Ppp2r5b	protein phosphatase 2, regulatory subunit B (B56), beta isoform [Source:MGI Symbol;Acc:MGI:2388480]	19	6227765	6235872	0.0280427	0.566476	0.353879	0.0987493	0.0421217	0.0605909	0.0505154	0.301434	0.228296	0.0321183	0.511279	0.329682	-0.0189763	0.698642	0.437924	0.116956	0.0550298	0.0420575	0.240247	7.7904e-05	0.00150066	0.110611	0.0713098	0.0702539	0.125826	0.0396023	0.0268813	0.175868	0.0038837	0.010905
ENSMUSG00000037762	Slc16a9	solute carrier family 16 (monocarboxylic acid transporters), member 9 [Source:MGI Symbol;Acc:MGI:1914109]	10	70245100	70285968	1.24026	0.000241528	0.00239367	1.21148	0.000332441	0.00523486	0.644674	0.0577084	0.0516731	0.813067	0.0163294	0.0202263	1.31921	9.36598e-05	0.00356978	-0.20009	0.510538	0.317922	-0.69939	0.0236206	0.021995	-0.257471	0.399922	0.294255	-0.141551	0.641898	0.383518	-0.492143	0.108651	0.0983308
ENSMUSG00000002266	Zim1	zinc finger, imprinted 1 [Source:MGI Symbol;Acc:MGI:1341879]	7	6675443	6696450	0.254882	0.462663	0.29978	0.198253	0.569002	0.385577	-0.0946971	0.793467	0.478756	0.321746	0.349694	0.249171	0.542294	0.106119	0.101079	-0.123623	0.409757	0.265759	-0.378436	0.0125813	0.0141789	0.179376	0.229578	0.175742	-0.131663	0.381441	0.242598	-0.295063	0.0507457	0.056395
ENSMUSG00000001334	Fndc5	fibronectin type III domain containing 5 [Source:MGI Symbol;Acc:MGI:1917614]	4	129136999	129144593	0.0153828	0.842898	0.501654	-0.00921555	0.905454	0.536573	-0.0585538	0.4519	0.304665	-0.167738	0.0317466	0.0329743	-0.127197	0.102682	0.0979275	0.422357	0.000119114	0.00209566	0.373924	0.000675068	0.00303512	0.289959	0.00868869	0.0146503	0.197704	0.0736745	0.0464813	0.461006	2.6748e-05	0.00135135
ENSMUSG00000025370	Cdh9	cadherin 9 [Source:MGI Symbol;Acc:MGI:107433]	15	16778101	16857094	-0.359767	0.00122422	0.00513961	-0.262773	0.0170872	0.0357215	-0.113171	0.30109	0.22812	-0.0312431	0.773747	0.466438	-0.246175	0.0254854	0.0410275	-0.183776	0.320502	0.218963	-0.572713	0.00305587	0.00616983	-0.472003	0.0147632	0.0215862	-0.114875	0.535415	0.322732	-0.605561	0.00176953	0.0070636
ENSMUSG00000038255	Neurod2	neurogenic differentiation 2 [Source:MGI Symbol;Acc:MGI:107755]	11	98325415	98329648	-0.176396	0.01541	0.0205924	-0.242929	0.000856173	0.00801562	-0.101952	0.161001	0.12142	-0.358651	9.23726e-07	0.000445176	-0.227093	0.00182851	0.012191	1.95489	0.00170177	0.00543252	1.59309	0.0105015	0.0125437	0.991659	0.114329	0.103503	0.953111	0.128101	0.0816013	1.71891	0.00575589	0.0137896
ENSMUSG00000020591	Ntsr2	neurotensin receptor 2 [Source:MGI Symbol;Acc:MGI:108018]	12	16653470	16660236	-0.0335109	0.593819	0.369733	-0.084867	0.177142	0.160159	-0.0701285	0.265344	0.208247	-0.0403001	0.521406	0.334628	-0.12689	0.0440883	0.0566595	0.17571	0.00773243	0.0111053	0.242768	0.000233104	0.00207968	0.171725	0.00943803	0.0155458	0.227927	0.000556014	0.00190332	0.27769	2.52482e-05	0.00132374
ENSMUSG00000052688	5430435G22Rik	RIKEN cDNA 5430435G22 gene [Source:MGI Symbol;Acc:MGI:2442295]	1	131688695	131713542	0.434678	0.315969	0.22449	0.392927	0.364643	0.290024	0.223969	0.612957	0.387188	0.354486	0.41648	0.283211	0.624299	0.141822	0.126693	-0.761329	0.0553263	0.0422471	-1.03368	0.0114207	0.0132734	-1.01916	0.0132615	0.0199685	-0.169788	0.658728	0.393097	-1.19937	0.00372814	0.0106564
ENSMUSG00000059325	Hopx	HOP homeobox [Source:MGI Symbol;Acc:MGI:1916782]	5	77086988	77115156	0.450617	4.91695e-07	0.000295202	0.313021	0.000491077	0.00622675	-0.0932139	0.306357	0.230816	-0.0393679	0.664856	0.411184	0.169181	0.0607312	0.069827	0.415846	0.00398111	0.00789051	0.421774	0.00357118	0.00668101	-0.182833	0.224194	0.172488	0.0719979	0.625568	0.374089	-0.0678463	0.647208	0.413254
ENSMUSG00000034023	Fancd2	Fanconi anemia, complementation group D2 [Source:MGI Symbol;Acc:MGI:2448480]	6	113531682	113597017	0.267885	0.345401	0.239813	0.110787	0.699701	0.448641	0.484317	0.082358	0.0675102	0.215019	0.451137	0.300334	0.347821	0.216799	0.166191	0.968214	0.00066807	0.00380475	0.837873	0.0035959	0.0067048	0.566303	0.0557875	0.0581445	0.8172	0.00472901	0.0057828	0.264468	0.379675	0.280779
ENSMUSG00000026989	Dapl1	death associated protein-like 1 [Source:MGI Symbol;Acc:MGI:1923997]	2	59484653	59505020	1.67051	0.273824	0.202546	-1.91157	0.250448	0.21804	-1.91157	0.255155	0.196781	-0.0347242	0.983673	0.571498	1.24467	0.4222	0.302724	-1.13289	0.150679	0.100547	-1.38816	0.0842829	0.0592373	-1.35432	0.0938335	0.0860111	-0.246297	0.746977	0.442091	-1.26412	0.112619	0.102103
ENSMUSG00000036594	H2-Aa	histocompatibility 2, class II antigen A, alpha [Source:MGI Symbol;Acc:MGI:95895]	17	34282744	34287827	0.926032	0.0268122	0.0293589	0.510061	0.228857	0.187692	0.113343	0.793787	0.47891	1.0226	0.0141157	0.018228	0.417801	0.326711	0.25539	-1.04388	0.12257	0.0847731	-1.37677	0.0438233	0.0345693	-1.43439	0.0363074	0.0417245	-0.117429	0.860213	0.502638	-1.67622	0.0150939	0.0254677
ENSMUSG00000054072	Iigp1	interferon inducible GTPase 1 [Source:MGI Symbol;Acc:MGI:1926259]	18	60376029	60392627	-0.49489	0.186629	0.124513	-0.241897	0.507694	0.356508	-0.0956034	0.79179	0.477944	-0.114365	0.752137	0.455726	-0.363421	0.325436	0.254742	-0.475011	0.212477	0.131313	-0.897644	0.0234293	0.0218689	-1.8076	3.53332e-05	0.000769576	-0.774304	0.0488634	0.0322155	-0.984692	0.0133981	0.0235827
ENSMUSG00000026728	Vim	vimentin [Source:MGI Symbol;Acc:MGI:98932]	2	13573927	13582826	-0.0042526	0.968174	0.566343	-0.00279897	0.979021	0.572462	0.147643	0.164094	0.12309	0.148665	0.160908	0.119422	-0.0262109	0.80577	0.487951	-0.208579	0.297413	0.207101	-0.387123	0.0537319	0.0409932	-0.29632	0.139627	0.123104	0.0100123	0.96007	0.556282	-0.51758	0.0100386	0.0194834
ENSMUSG00000029797	Sspo	SCO-spondin [Source:MGI Symbol;Acc:MGI:2674311]	6	48448229	48501250	1.79471	6.82489e-08	0.000199285	1.3415	0.000143971	0.00355416	1.33885	0.000162287	0.00158193	1.06179	0.00398204	0.00760265	1.05119	0.00436644	0.0176042	0.466509	0.125114	0.0864525	0.943971	0.000985567	0.00359525	0.806261	0.00642756	0.0118802	0.414696	0.18141	0.109064	0.771545	0.00842987	0.0174206
ENSMUSG00000050732	Vamp8	vesicle-associated membrane protein 8 [Source:MGI Symbol;Acc:MGI:1336882]	6	72385223	72390703	0.850287	0.00249066	0.00734492	0.91372	0.00114319	0.00913604	0.704594	0.012295	0.0160161	0.62224	0.0270222	0.0293049	1.10181	8.82501e-05	0.00347973	-0.209942	0.21218	0.131167	-0.449257	0.00863538	0.011052	-0.338838	0.0476349	0.0513208	-0.136165	0.418988	0.262188	-0.528727	0.00207123	0.00766907
ENSMUSG00000057315	Arhgap24	Rho GTPase activating protein 24 [Source:MGI Symbol;Acc:MGI:1922647]	5	102481391	102897936	-0.0653283	0.693382	0.424291	0.0890214	0.58352	0.392932	0.141794	0.382107	0.269886	-0.172023	0.304671	0.225731	-0.0465561	0.777849	0.475238	0.287444	0.000274976	0.00279112	0.293568	0.000213404	0.00202134	0.234333	0.00351954	0.00785038	0.252012	0.00158114	0.00308428	0.307945	9.91535e-05	0.00205288
ENSMUSG00000020527	Myo19	myosin XIX [Source:MGI Symbol;Acc:MGI:1913446]	11	84880148	84911226	0.0505945	0.725736	0.441448	-0.0859253	0.556694	0.379454	-0.0934222	0.525429	0.340691	-0.108824	0.459739	0.304553	-0.029944	0.836887	0.501682	0.323201	0.135638	0.0925639	0.542393	0.0114582	0.0133029	0.418874	0.054036	0.0566715	0.309361	0.155791	0.0961786	0.203514	0.351817	0.26673
ENSMUSG00000047407	Tgif1	TGFB-induced factor homeobox 1 [Source:MGI Symbol;Acc:MGI:1194497]	17	70844205	70853546	0.339853	0.31134	0.222106	0.283647	0.399725	0.306715	0.265091	0.434431	0.296035	0.309914	0.35749	0.253239	0.159241	0.642256	0.410835	-0.463619	0.115042	0.0789604	-0.848676	0.00550147	0.00848173	-0.456208	0.125832	0.113512	-0.171995	0.552652	0.332071	-0.570467	0.0553113	0.0600774
ENSMUSG00000044986	Tst	thiosulfate sulfurtransferase, mitochondrial [Source:MGI Symbol;Acc:MGI:98852]	15	78399556	78405859	0.0483533	0.60181	0.374355	0.161982	0.0770775	0.089256	-0.0908188	0.332804	0.244646	-0.0728865	0.435888	0.292861	-0.00585234	0.949775	0.551207	0.248376	0.00424596	0.00813645	0.293972	0.000718895	0.00311644	-0.115653	0.200646	0.159393	0.0475686	0.5919	0.35436	0.239507	0.00599277	0.014134
ENSMUSG00000051146	Camk2n2	calcium/calmodulin-dependent protein kinase II inhibitor 2 [Source:MGI Symbol;Acc:MGI:1920297]	16	20619215	20621287	0.237978	0.0110758	0.0168751	0.384273	3.83558e-05	0.00200766	0.26246	0.00506889	0.00894584	0.197537	0.0351142	0.0353372	0.134272	0.152556	0.132711	0.161386	0.0151117	0.0167228	0.255188	0.000121212	0.00169326	0.132875	0.046165	0.0500985	0.12819	0.0541239	0.0353375	0.262693	7.5516e-05	0.00188453
ENSMUSG00000028730	Wdr65	WD repeat domain 65 [Source:MGI Symbol;Acc:MGI:2686209]	4	118554551	118620777	0.749207	0.131573	0.0970801	0.387431	0.448472	0.329497	0.435815	0.394094	0.275897	0.619767	0.216639	0.147927	1.0614	0.0284265	0.0436949	-0.683124	0.00362214	0.00754502	-0.780525	0.00114118	0.00385584	-0.515242	0.0281432	0.0344976	-0.483199	0.0370057	0.0254163	-0.607782	0.00931024	0.0185463
ENSMUSG00000032452	Clstn2	calsyntenin 2 [Source:MGI Symbol;Acc:MGI:1929897]	9	97444395	98033181	-0.233014	0.000135024	0.00182118	-0.186065	0.00222648	0.0124198	-0.0694973	0.252053	0.190874	-0.0969815	0.110112	0.0879734	-0.128014	0.0350544	0.0493311	0.324933	0.000280414	0.00281092	0.317771	0.000388421	0.00246912	0.25423	0.00472209	0.0095902	0.257918	0.00407728	0.00527779	0.291844	0.00112351	0.00560097
ENSMUSG00000047976	Kcna1	potassium voltage-gated channel, shaker-related subfamily, member 1 [Source:MGI Symbol;Acc:MGI:96654]	6	126636463	126645801	-0.116141	0.0283248	0.0304126	-0.0809416	0.125623	0.12956	-0.109305	0.0391039	0.0371012	-0.121907	0.0213739	0.0245995	-0.138566	0.00890321	0.0242574	0.376066	0.000630313	0.00372736	0.348487	0.00156688	0.00446442	0.427006	0.000109317	0.00116177	0.374975	0.000672544	0.00207478	0.354953	0.00127107	0.00595978
ENSMUSG00000096014	Sox1	SRY-box containing gene 1 [Source:MGI Symbol;Acc:MGI:98357]	8	12395295	12400126	-0.133619	0.188741	0.125532	-0.0888625	0.379136	0.297002	0.0902766	0.366537	0.262036	-0.0759026	0.453121	0.30131	-0.0462582	0.646385	0.412849	-0.212719	0.00607409	0.00975503	-0.234785	0.00252802	0.00561194	-0.150971	0.0522915	0.0551958	-0.160668	0.0384702	0.0262384	-0.247966	0.00142397	0.00631633
ENSMUSG00000034640	Tiparp	TCDD-inducible poly(ADP-ribose) polymerase [Source:MGI Symbol;Acc:MGI:2159210]	3	65528410	65555145	-0.321295	0.00799287	0.0138423	-0.586187	2.09186e-06	0.000751251	-0.396691	0.00115213	0.00380965	-0.539524	1.21873e-05	0.00068586	-0.49293	5.90636e-05	0.00290465	-0.283103	0.0940684	0.0638594	-0.419394	0.0140004	0.0152632	-0.426436	0.0129635	0.0196391	-0.608959	0.000427099	0.00170046	-0.627942	0.000271739	0.00295324
ENSMUSG00000044716	Dok7	docking protein 7 [Source:MGI Symbol;Acc:MGI:3584043]	5	35056813	35087839	-0.0396533	0.692523	0.423834	0.0238193	0.81071	0.497837	-0.0700197	0.486363	0.32158	-0.145242	0.151037	0.114121	-0.0643416	0.521261	0.349495	0.201969	0.0252179	0.0234994	0.313373	0.000484534	0.00266963	0.279848	0.00206172	0.00554763	0.128374	0.160625	0.0986532	0.169965	0.0610836	0.0647651
ENSMUSG00000052373	Mpp3	membrane protein, palmitoylated 3 (MAGUK p55 subfamily member 3) [Source:MGI Symbol;Acc:MGI:1328354]	11	101999652	102028461	0.00842823	0.911548	0.535066	-0.0534578	0.481649	0.344714	-0.01674	0.825699	0.494118	-0.0391362	0.606839	0.380341	-0.0546586	0.472283	0.326574	0.268618	0.0104483	0.0132576	0.316547	0.002551	0.00564002	0.32081	0.0023647	0.00606462	0.260459	0.0135726	0.0119729	0.226669	0.0314666	0.04083
ENSMUSG00000056665	Them6	thioesterase superfamily member 6 [Source:MGI Symbol;Acc:MGI:1925301]	15	74721234	74724373	-0.00678131	0.93697	0.547885	-0.0131233	0.878228	0.525572	0.00113055	0.989482	0.577092	-0.070995	0.409051	0.279507	-0.132638	0.123734	0.11587	0.12212	0.092233	0.0628023	0.275139	0.000132088	0.0017367	0.140519	0.0553254	0.0577571	0.136742	0.0609602	0.0395533	0.188989	0.00900554	0.0181543
ENSMUSG00000064057	Scgb3a1	secretoglobin, family 3A, member 1 [Source:MGI Symbol;Acc:MGI:1915912]	11	49663610	49665118	0	1	1	0	1	1	1.86991	0.253561	0.193777	0	1	1	0	1	1	1.79156	0.30583	0.211426	5.1145	0.0234849	0.0219057	0	1	1	0	1	1	0	1	1
ENSMUSG00000060147	Serpinb6a	serine (or cysteine) peptidase inhibitor, clade B, member 6a [Source:MGI Symbol;Acc:MGI:103123]	13	33917918	34002794	0.0275199	0.77852	0.469149	0.028104	0.773318	0.48179	0.0842203	0.387712	0.272704	0.0936461	0.335795	0.241907	0.0166488	0.86482	0.513753	-0.205135	0.0214563	0.021087	-0.300165	0.000879088	0.00340454	-0.297721	0.00107308	0.0036807	-0.151424	0.0905861	0.0552724	-0.252003	0.00500197	0.0126842
ENSMUSG00000021200	Asb2	ankyrin repeat and SOCS box-containing 2 [Source:MGI Symbol;Acc:MGI:1929743]	12	103321142	103356001	0.200243	0.444646	0.290646	0.387106	0.130695	0.132867	0.129915	0.622665	0.392383	-0.19719	0.471489	0.310269	-0.179035	0.511474	0.344902	0.719606	0.00126794	0.00483318	0.585441	0.00967357	0.0118886	0.167351	0.478196	0.331921	0.644016	0.004365	0.00550362	0.559595	0.013433	0.023625
ENSMUSG00000097652	D830015G02Rik	RIKEN cDNA D830015G02 gene [Source:MGI Symbol;Acc:MGI:3642848]	14	54968787	54974349	0.323123	0.0744122	0.0591746	0.418161	0.0191974	0.0381325	0.469068	0.00853723	0.0124431	0.220731	0.228099	0.153943	0.453654	0.0109033	0.0267352	-0.414805	0.0027213	0.00661751	-0.430958	0.00196805	0.00496708	-0.202313	0.141992	0.124635	-0.25846	0.0604393	0.0392414	-0.286904	0.0367013	0.0451751
ENSMUSG00000047945	Marcksl1	MARCKS-like 1 [Source:MGI Symbol;Acc:MGI:97143]	4	129513581	129515985	-0.094076	0.116199	0.0878221	-0.0470624	0.429908	0.320863	-0.156269	0.00937557	0.013305	-0.0144905	0.807956	0.482998	-0.184244	0.00218429	0.0131383	0.225192	8.54114e-05	0.00189066	0.229045	6.56358e-05	0.00143338	0.0586806	0.30971	0.248506	0.0642183	0.265318	0.179309	-0.00380708	0.947366	0.552198
ENSMUSG00000026890	Lhx6	LIM homeobox protein 6 [Source:MGI Symbol;Acc:MGI:1306803]	2	36081950	36105408	-0.00421538	0.967541	0.56592	0.0807599	0.430812	0.321289	0.136662	0.18211	0.132641	0.133173	0.193151	0.13602	0.048011	0.640951	0.410195	0.581843	0.00335128	0.00727483	0.615071	0.00194971	0.00494477	0.664764	0.000858631	0.00321491	0.55134	0.00601887	0.00672532	0.463379	0.0214055	0.0318273
ENSMUSG00000046718	Bst2	bone marrow stromal cell antigen 2 [Source:MGI Symbol;Acc:MGI:1916800]	8	71534264	71537437	0.497439	0.118282	0.0893378	0.689932	0.0292847	0.048684	0.334599	0.296221	0.225606	0.323972	0.310976	0.229006	0.7538	0.0171623	0.0331899	-0.193077	0.4372	0.279995	-0.649686	0.0107211	0.0127196	-0.477323	0.0599902	0.0616358	-0.323773	0.196967	0.116689	-0.904447	0.000457372	0.00367841
ENSMUSG00000026121	Sema4c	sema domain, immunoglobulin domain (Ig), transmembrane domain (TM) and short cytoplasmic domain, (semaphorin) 4C [Source:MGI Symbol;Acc:MGI:109252]	1	36548642	36558349	0.0663642	0.552716	0.346175	0.148545	0.178588	0.160963	0.0110327	0.921937	0.537847	0.290327	0.00783541	0.0120059	0.0915848	0.410535	0.297122	0.237498	0.0340225	0.0289626	0.341259	0.00223571	0.00528351	0.215302	0.0579678	0.0599765	0.299904	0.0075686	0.00781404	0.234566	0.0368103	0.0452625
ENSMUSG00000044026	Slc35g1	solute carrier family 35, member G1 [Source:MGI Symbol;Acc:MGI:2444789]	19	38395980	38405607	0.141054	0.64785	0.39996	-0.279682	0.37863	0.296761	0.0749615	0.809086	0.486258	-0.206561	0.513959	0.330981	-0.2261	0.475444	0.328066	-0.591695	0.0223233	0.0216518	-0.669922	0.0105071	0.0125479	-0.404731	0.117446	0.106409	-0.100894	0.688651	0.409862	-0.828161	0.00176668	0.00705768
ENSMUSG00000021379	Id4	inhibitor of DNA binding 4 [Source:MGI Symbol;Acc:MGI:99414]	13	48261427	48264036	-0.192221	0.025623	0.0285143	-0.151977	0.0764459	0.0888042	-0.131781	0.125015	0.10101	-0.163892	0.0566505	0.0512565	-0.216097	0.0121446	0.0281159	-0.333735	0.000100847	0.00198816	-0.266117	0.00191785	0.00490505	-0.251522	0.00346807	0.00777243	-0.329167	0.000131697	0.00111383	-0.31243	0.000273987	0.00296177
ENSMUSG00000022490	Ppp1r1a	protein phosphatase 1, regulatory (inhibitor) subunit 1A [Source:MGI Symbol;Acc:MGI:1889595]	15	103530279	103537992	-0.119662	0.176922	0.119838	-0.046283	0.599946	0.401374	-0.331249	0.00021497	0.00176932	-0.206329	0.020363	0.0237371	-0.294641	0.000959928	0.00929418	-0.250062	0.0534629	0.0410717	-0.308593	0.0175515	0.0178538	-0.382735	0.00340558	0.00767953	0.0592532	0.645427	0.385533	-0.323444	0.0127939	0.0228817
ENSMUSG00000027559	Car3	carbonic anhydrase 3 [Source:MGI Symbol;Acc:MGI:88270]	3	14863538	14872351	0.249466	0.816272	0.488381	-3.57986	0.0249139	0.0442286	-1.70095	0.203949	0.143951	0.519237	0.621982	0.388592	0.491956	0.639881	0.409657	1.54281	0.00897542	0.012101	1.71378	0.00323292	0.00634497	0.549966	0.424287	0.306136	-0.5997	0.456425	0.28154	0.429935	0.531536	0.354653
ENSMUSG00000031343	Gabra3	gamma-aminobutyric acid (GABA) A receptor, subunit alpha 3 [Source:MGI Symbol;Acc:MGI:95615]	X	72432681	72656848	0.012129	0.891378	0.525267	0.114982	0.192378	0.168427	0.135865	0.12395	0.100347	0.187298	0.0333289	0.0340954	0.11536	0.191253	0.153186	-0.216503	0.00334384	0.00726728	-0.24031	0.00117303	0.00390684	-0.116453	0.115521	0.104614	-0.135534	0.0662862	0.042579	-0.130912	0.075245	0.0747455
ENSMUSG00000035383	Pmch	pro-melanin-concentrating hormone [Source:MGI Symbol;Acc:MGI:97629]	10	88091072	88092375	-0.593108	0.446501	0.291594	-1.53667	0.0830713	0.0934775	-0.831003	0.303023	0.229109	-2.01959	0.0346893	0.0350401	-1.14531	0.173096	0.143756	0.1772	0.34308	0.230713	0.373033	0.0461021	0.0359869	0.414974	0.026578	0.0330616	0.217914	0.243758	0.14629	0.582758	0.00186402	0.00725288
ENSMUSG00000079057	Cyp4v3	cytochrome P450, family 4, subfamily v, polypeptide 3 [Source:MGI Symbol;Acc:MGI:2142763]	8	45269671	45333216	-0.234866	0.142648	0.10285	0.000821883	0.99574	0.584035	-0.283202	0.0796459	0.0658335	0.132837	0.381926	0.2658	-0.260018	0.104959	0.0999834	-0.380823	0.0271132	0.0246904	-0.5037	0.00396741	0.00706662	-0.422333	0.0160617	0.0229193	-0.123404	0.468513	0.287799	-0.399202	0.0211054	0.0315438
ENSMUSG00000089636	1700058P15Rik	RIKEN cDNA 1700058P15 gene [Source:MGI Symbol;Acc:MGI:1920627]	7	19258492	19259739	0.0667729	0.904059	0.531412	0.794107	0.105914	0.111829	0.50457	0.329266	0.242791	-0.277143	0.635323	0.395745	-0.0556708	0.921221	0.537951	1.62973	0.000295655	0.00286488	1.51375	0.00106748	0.00373614	1.0097	0.0482708	0.0518471	0.570246	0.296069	0.19791	1.20355	0.0133492	0.0235263
ENSMUSG00000096998	CACNG7	Voltage-dependent calcium channel gamma-7 subunit [Source:UniProtKB/Swiss-Prot;Acc:P62956]	MG4151_PATCH	3331471	3366732	-0.0326866	0.611613	0.379954	0.160983	0.0112748	0.0286174	0.067686	0.290405	0.222539	0.0456071	0.476473	0.312703	-0.0384475	0.550038	0.363441	0.209409	0.0117632	0.0142726	0.281671	0.000696931	0.00307682	0.230992	0.00569367	0.0109203	0.252072	0.00246675	0.00398571	0.281444	0.000699627	0.00445916
ENSMUSG00000039601	Rcan2	regulator of calcineurin 2 [Source:MGI Symbol;Acc:MGI:1858219]	17	43801851	44039516	0.161484	0.0203032	0.0245747	0.229183	0.000948469	0.00839898	0.177758	0.0106149	0.0145115	0.0213237	0.760486	0.459882	0.104651	0.133139	0.121639	0.246216	0.00127911	0.00484931	0.266668	0.000489821	0.00268132	0.213247	0.00541468	0.0105446	0.178257	0.0199756	0.0158614	0.310635	4.82858e-05	0.00163691
ENSMUSG00000025492	Ifitm3	interferon induced transmembrane protein 3 [Source:MGI Symbol;Acc:MGI:1913391]	7	141009586	141010770	0.145912	0.327388	0.230405	0.196356	0.184807	0.164352	0.0143509	0.924048	0.538827	0.167798	0.259045	0.198251	0.14524	0.32897	0.256554	-0.336781	0.292199	0.204378	-0.640976	0.0464221	0.0361843	-0.736513	0.0225928	0.0293229	-0.297124	0.353037	0.227624	-0.941085	0.00369572	0.0106042
ENSMUSG00000036466	Megf11	multiple EGF-like-domains 11 [Source:MGI Symbol;Acc:MGI:1920951]	9	64385626	64709205	0.0698709	0.436398	0.286475	0.105986	0.234187	0.191609	0.222058	0.0119872	0.015747	0.10052	0.260951	0.200432	0.0928951	0.298562	0.241235	0.192453	0.024566	0.0230894	0.292605	0.000605063	0.00290138	0.265347	0.00205569	0.00553497	0.227444	0.0081152	0.00821863	0.11534	0.181107	0.146077
ENSMUSG00000060176	Kif27	kinesin family member 27 [Source:MGI Symbol;Acc:MGI:1922300]	13	58287516	58354862	0.164055	0.583069	0.363462	0.0609081	0.839096	0.509649	0.16373	0.583875	0.371319	0.294546	0.320335	0.233846	0.366815	0.214074	0.164808	-0.325198	0.0725453	0.0523498	-0.519062	0.00526188	0.00827126	-0.327679	0.0752911	0.0730871	-0.272434	0.134307	0.0850548	-0.378883	0.0383266	0.0464878
ENSMUSG00000090272	Mndal	myeloid nuclear differentiation antigen like [Source:MGI Symbol;Acc:MGI:3780953]	1	173857221	173942491	0.337236	0.198263	0.130107	0.27891	0.288993	0.25224	0.568045	0.0262454	0.0275231	0.279554	0.289544	0.217945	0.515093	0.0447084	0.057168	-0.447603	0.406314	0.263969	-1.77638	0.00558904	0.00855661	-0.913057	0.11752	0.10648	-1.73741	0.00680244	0.00725988	-2.00105	0.00239938	0.00830602
ENSMUSG00000098178	Gm26924	predicted gene, 26924 [Source:MGI Symbol;Acc:MGI:5504039]	17	39846958	39848788	0.489179	0.00108071	0.00483027	0.226541	0.129415	0.13205	0.546022	0.000265991	0.00192358	0.00165649	0.991149	0.577114	0.160217	0.283408	0.233378	0.164393	0.202906	0.126648	-0.228225	0.0772318	0.0553731	-0.398111	0.00207942	0.005578	-0.316839	0.0142169	0.0123523	-0.178602	0.166632	0.138011
ENSMUSG00000038393	Txnip	thioredoxin interacting protein [Source:MGI Symbol;Acc:MGI:1889549]	3	96557957	96561883	-0.0251429	0.889776	0.524494	0.0326496	0.856881	0.516939	-0.337911	0.0645908	0.0563911	-0.458296	0.0124808	0.0167137	-0.151559	0.40457	0.29423	-0.565344	0.0140871	0.0159913	-0.51622	0.0249716	0.0228793	-0.661904	0.00421512	0.00886774	-0.526261	0.0223721	0.0172755	-0.759649	0.00103178	0.00537106
ENSMUSG00000047935	Gm5607	predicted gene 5607 [Source:MGI Symbol;Acc:MGI:3645522]	8	12385771	12436729	0.0362373	0.761789	0.460424	0.0178712	0.881013	0.526701	0.0806311	0.498573	0.327536	0.0242972	0.839055	0.497655	-0.0769352	0.523692	0.350649	-0.338498	0.000234783	0.00264222	-0.297631	0.00122929	0.00399204	-0.262608	0.00459494	0.0094121	-0.229162	0.012616	0.0113869	-0.35561	0.000119552	0.00219137
ENSMUSG00000050663	Trhde	TRH-degrading enzyme [Source:MGI Symbol;Acc:MGI:2384311]	10	114398823	114802307	-0.149103	0.114799	0.0866883	-0.174477	0.0648143	0.0803551	-0.17538	0.0644404	0.0562957	-0.140818	0.136129	0.105905	-0.252023	0.00811918	0.0232177	-0.453274	0.00556501	0.00932511	-0.432973	0.00819567	0.0106929	-0.274122	0.0932025	0.085544	-0.326741	0.0450465	0.0300175	-0.333542	0.0400741	0.0478856
ENSMUSG00000039529	Atp8b1	ATPase, class I, type 8B, member 1 [Source:MGI Symbol;Acc:MGI:1859665]	18	64528979	64661000	-0.289229	0.403336	0.269721	-0.1074	0.748897	0.47094	0.284612	0.372891	0.265236	0.136962	0.673864	0.415861	-0.122315	0.716723	0.446516	-0.48375	0.137553	0.0936076	-1.03729	0.00334322	0.00645401	-0.678851	0.0470512	0.0508323	-0.549378	0.0990099	0.0600738	-1.04953	0.0029793	0.00937147
ENSMUSG00000004040	Stat3	signal transducer and activator of transcription 3 [Source:MGI Symbol;Acc:MGI:103038]	11	100885098	100939540	-0.0769511	0.324272	0.228801	-0.0329125	0.671764	0.435826	-0.0102087	0.895586	0.525912	-0.0581835	0.4553	0.30237	0.00335591	0.965502	0.559781	-0.135915	0.0265241	0.0243255	-0.228994	0.000207225	0.00200276	-0.0602079	0.327732	0.257785	-0.158344	0.0101815	0.00974885	-0.135256	0.0275342	0.0374575
ENSMUSG00000034573	Ptpn13	protein tyrosine phosphatase, non-receptor type 13 [Source:MGI Symbol;Acc:MGI:103293]	5	103425192	103598359	0.0843801	0.542437	0.340599	-0.0145497	0.916723	0.541166	-0.0140796	0.919686	0.536819	-0.118039	0.401001	0.275491	0.328205	0.0158713	0.0319158	-0.239308	0.0337997	0.0288279	-0.328181	0.00387415	0.00697774	-0.204003	0.0722535	0.0709269	-0.116919	0.299036	0.199451	-0.332998	0.00336223	0.010031
ENSMUSG00000022893	Adamts1	a disintegrin-like and metallopeptidase (reprolysin type) with thrombospondin type 1 motif, 1 [Source:MGI Symbol;Acc:MGI:109249]	16	85793827	85803113	0.0871633	0.490544	0.313923	0.135471	0.282052	0.248616	-0.0812527	0.524029	0.339992	-0.062273	0.624593	0.389991	0.153971	0.221442	0.168531	-0.3124	0.0652443	0.0483243	-0.415099	0.0150119	0.0160111	-0.437908	0.0108255	0.0171848	-0.272059	0.109255	0.0674015	-0.578399	0.000769447	0.00466355
ENSMUSG00000026034	Clk1	CDC-like kinase 1 [Source:MGI Symbol;Acc:MGI:107403]	1	58410189	58424066	-0.133147	0.0361101	0.0353264	-0.209406	0.00100654	0.0086293	-0.152102	0.0168444	0.0198815	-0.21846	0.000616904	0.00264441	-0.259652	4.83149e-05	0.00265681	-0.210318	0.016512	0.0177064	-0.248984	0.00463353	0.00770551	-0.170142	0.0532177	0.055982	-0.237313	0.0069946	0.00739796	-0.35025	7.09713e-05	0.0018464
ENSMUSG00000066607	6030419C18Rik	RIKEN cDNA 6030419C18 gene [Source:MGI Symbol;Acc:MGI:2442108]	9	58488603	58499742	-0.0376388	0.549038	0.34417	-0.0230777	0.713077	0.454733	-0.00351602	0.955346	0.554375	-0.0077185	0.902148	0.526764	-0.0259466	0.679387	0.428741	0.249294	3.58947e-05	0.00148703	0.237628	8.52636e-05	0.00153456	0.228462	0.00016991	0.00141246	0.239993	7.41383e-05	0.000952118	0.328024	5.1447e-08	0.000299796
ENSMUSG00000079293	Clec7a	C-type lectin domain family 7, member a [Source:MGI Symbol;Acc:MGI:1861431]	6	129461591	129472777	-0.542134	0.632153	0.391416	1.24395	0.147101	0.142923	0.642875	0.497694	0.327107	1.4345	0.0861643	0.069089	1.25968	0.142002	0.126797	-0.960238	0.225623	0.137878	-2.35641	0.0112616	0.013145	-1.34956	0.108388	0.0978907	-0.221275	0.768664	0.453973	-0.621042	0.421784	0.301752
ENSMUSG00000090246	Gm17017	predicted gene 17017 [Source:MGI Symbol;Acc:MGI:4820558]	1	85641222	85650585	0.16062	0.570584	0.356231	0.239725	0.390091	0.302206	0.145307	0.608876	0.384976	0.135491	0.633248	0.394636	0.16312	0.563564	0.370339	-0.559164	0.15177	0.101104	-1.06735	0.00986748	0.0120386	-0.0823444	0.828053	0.497933	-0.428262	0.270951	0.18388	-0.586121	0.135567	0.119719
ENSMUSG00000062393	Dgkk	diacylglycerol kinase kappa [Source:MGI Symbol;Acc:MGI:3580254]	X	6779306	6948363	0.986493	0.0630528	0.0529595	1.08667	0.0377269	0.0565484	1.08942	0.0381347	0.0363702	1.39778	0.00594867	0.00996115	0.755163	0.1645	0.139201	-0.179788	0.00529678	0.00908627	-0.250676	0.000119952	0.00168836	0.00568049	0.929622	0.541369	-0.178096	0.00613832	0.00680801	-0.142743	0.026812	0.0368177
ENSMUSG00000030220	Arhgdib	Rho, GDP dissociation inhibitor (GDI) beta [Source:MGI Symbol;Acc:MGI:101940]	6	136923523	136941899	0.2825	0.130793	0.0966647	0.451159	0.0145054	0.0326779	0.299997	0.108466	0.0874101	0.041388	0.827611	0.49229	0.164375	0.382534	0.2835	-0.407246	0.123958	0.0857062	-0.688077	0.0104424	0.0124962	-0.52563	0.0497821	0.0531069	-0.0729089	0.781303	0.460857	-0.662392	0.0134815	0.0236826
ENSMUSG00000035799	Twist1	twist basic helix-loop-helix transcription factor 1 [Source:MGI Symbol;Acc:MGI:98872]	12	33957671	33959817	0.131219	0.607818	0.377811	-0.224872	0.398684	0.306226	-0.189419	0.477345	0.317187	0.10963	0.668728	0.413196	-0.168497	0.525002	0.351273	-0.34033	0.512187	0.31877	-0.993514	0.0631381	0.0473	-1.06266	0.0485874	0.0521071	-0.0621663	0.904296	0.525321	-1.16092	0.0310464	0.0404738
ENSMUSG00000038524	Fchsd1	FCH and double SH3 domains 1 [Source:MGI Symbol;Acc:MGI:2441771]	18	37957431	37969774	0.0712905	0.271137	0.201032	0.10757	0.0956952	0.102551	0.0739005	0.25414	0.194901	0.000512885	0.993704	0.579088	0.036246	0.57612	0.376895	0.22194	0.0013555	0.00496223	0.241014	0.000511082	0.00272302	0.229194	0.00101267	0.00355074	0.188667	0.00675058	0.00722629	0.288662	3.0084e-05	0.00140807
ENSMUSG00000046854	Pip5kl1	phosphatidylinositol-4-phosphate 5-kinase-like 1 [Source:MGI Symbol;Acc:MGI:2448520]	2	32574797	32583782	-0.145294	0.644431	0.398117	0.167371	0.581636	0.391978	-0.115178	0.713448	0.439067	0.0139831	0.963936	0.558068	0.145921	0.632083	0.405794	0.279329	0.172008	0.111454	0.5553	0.00582237	0.00875733	0.299399	0.146886	0.127773	0.411717	0.0434928	0.0291145	0.354413	0.0822127	0.0792883
ENSMUSG00000050777	Tmem37	transmembrane protein 37 [Source:MGI Symbol;Acc:MGI:2157899]	1	120067377	120074074	0.641343	0.191511	0.12687	0.420829	0.396899	0.305402	0.761434	0.118614	0.0967679	0.323975	0.517075	0.33251	0.676969	0.166507	0.140288	-0.614177	0.136166	0.0928525	-0.86516	0.0404412	0.0325221	-0.820821	0.0532534	0.0560119	-0.627957	0.131021	0.0832493	-1.15853	0.00726856	0.0158838
ENSMUSG00000052137	Rbm12b2	RNA binding motif protein 12 B2 [Source:MGI Symbol;Acc:MGI:1924854]	4	12089439	12096243	-0.224334	0.0807429	0.0625667	-0.260562	0.0425363	0.0609676	-0.262492	0.04172	0.0390817	-0.226753	0.0775318	0.064085	-0.231667	0.0711757	0.0766828	-0.222482	0.0805013	0.0565545	-0.357843	0.00548087	0.00846411	-0.191244	0.136211	0.120833	-0.359321	0.00540444	0.00629474	-0.322181	0.0120762	0.0220227
ENSMUSG00000074676	Foxs1	forkhead box S1 [Source:MGI Symbol;Acc:MGI:95546]	2	152931898	152933208	0.757389	0.0546054	0.0476199	0.84138	0.029525	0.0489224	-0.261163	0.57675	0.367419	0.907801	0.0180849	0.0217519	0.85792	0.0264355	0.0418877	1.16724	0.0282372	0.0253852	1.3566	0.0100784	0.0122064	0.928661	0.0913676	0.0842268	1.20499	0.024325	0.0183762	1.26301	0.0172172	0.0276763
ENSMUSG00000087095	Emx2os	Emx2 opposite strand/antisense transcript (non-protein coding) [Source:MGI Symbol;Acc:MGI:3052329]	19	59425104	59458635	-0.189759	0.280057	0.205987	-0.259799	0.140107	0.138724	-0.196163	0.264916	0.207968	-0.195306	0.266493	0.205083	-0.183926	0.294439	0.239137	0.92088	0.0061155	0.00978918	0.995464	0.00293451	0.00604497	0.544266	0.130609	0.117004	0.896518	0.00853152	0.0085295	0.683648	0.0496919	0.0555616
ENSMUSG00000096795	Zfp433	RIKEN cDNA 1700123A16 gene [Source:MGI Symbol;Acc:MGI:1920860]	10	81718919	81721468	-0.0892649	0.564539	0.352783	0.130852	0.380733	0.29777	0.0436029	0.774378	0.469439	0.158871	0.287186	0.216732	0.091432	0.543498	0.360197	-0.418323	0.0472012	0.0371671	-0.585631	0.00658888	0.00938994	-0.507033	0.0192228	0.0260736	-0.367191	0.0829886	0.0513417	-0.599822	0.00538071	0.013238
ENSMUSG00000078566	Bnip3	BCL2/adenovirus E1B interacting protein 3 [Source:MGI Symbol;Acc:MGI:109326]	7	138890836	138909519	0.00953171	0.873516	0.516611	-0.00799907	0.893588	0.531769	0.0104828	0.86109	0.510382	0.0449358	0.451602	0.300569	-0.0289422	0.629383	0.404451	0.249962	0.00345011	0.0073757	0.296562	0.000523494	0.002749	0.156921	0.0698793	0.0692144	0.184618	0.0320385	0.0226711	0.257539	0.00261905	0.00872374
ENSMUSG00000066800	Rnasel	ribonuclease L (2', 5'-oligoisoadenylate synthetase-dependent) [Source:MGI Symbol;Acc:MGI:1098272]	1	153749426	153764221	-0.00105161	0.994642	0.586366	0.307848	0.0414491	0.0599669	0.157334	0.306405	0.230842	0.240652	0.114419	0.092026	0.0683929	0.658806	0.418853	0.258562	0.0747192	0.0535051	0.434509	0.00242707	0.00549755	0.333365	0.0226467	0.0293751	0.339042	0.0195466	0.0156052	0.201019	0.169785	0.139781
ENSMUSG00000022610	Mapk12	mitogen-activated protein kinase 12 [Source:MGI Symbol;Acc:MGI:1353438]	15	89130585	89140703	-0.104385	0.626835	0.388498	-0.0589992	0.781113	0.485168	-0.268943	0.221611	0.153053	-0.525674	0.0211442	0.0244071	-0.337747	0.12718	0.11805	0.258737	0.192823	0.121728	0.522776	0.00747249	0.0101147	0.301912	0.132611	0.118395	0.403666	0.0412702	0.0278355	0.247828	0.21399	0.163618
ENSMUSG00000019880	Rspo3	R-spondin 3 homolog (Xenopus laevis) [Source:MGI Symbol;Acc:MGI:1920030]	10	29453109	29535867	0.147536	0.362683	0.248861	0.103802	0.522131	0.363082	0.143221	0.377209	0.267428	0.296108	0.0650627	0.0567463	0.158244	0.327962	0.256027	-0.455903	0.096454	0.0652577	-0.664775	0.0164652	0.0170644	-0.558704	0.0438986	0.0481991	-0.170898	0.530524	0.320132	-0.879479	0.00166706	0.0068465
ENSMUSG00000041112	Elmo1	engulfment and cell motility 1 [Source:MGI Symbol;Acc:MGI:2153044]	13	20090507	20608353	0.196233	0.0250165	0.0280751	0.280908	0.00126371	0.0095611	0.105752	0.229292	0.157236	0.0614793	0.485241	0.316974	0.0817199	0.352784	0.268672	0.288193	0.000466655	0.00335207	0.299101	0.000287178	0.00222639	0.237544	0.00417848	0.00881312	0.228922	0.0056658	0.00648377	0.339677	3.69745e-05	0.00150643
ENSMUSG00000030397	Mark4	MAP/microtubule affinity-regulating kinase 4 [Source:MGI Symbol;Acc:MGI:1920955]	7	19426075	19458494	-0.0485629	0.422275	0.279316	0.0890244	0.135632	0.13597	0.0486728	0.417787	0.287746	0.0926456	0.121239	0.0971679	0.0579034	0.333598	0.258909	0.14475	0.0537353	0.0412437	0.257624	0.000572431	0.00284145	0.153131	0.042877	0.0473316	0.097988	0.194821	0.115635	0.173117	0.0210866	0.0315241
ENSMUSG00000030111	A2m	alpha-2-macroglobulin [Source:MGI Symbol;Acc:MGI:2449119]	6	121636173	121679237	3.63099	1.69218e-08	0.000129964	3.63459	1.6448e-08	0.000260694	2.53679	3.87943e-05	0.000946401	3.00173	1.70123e-06	0.000496069	3.75447	6.56578e-09	0.000169321	0.455323	0.0385676	0.0317398	0.547355	0.0128518	0.0143834	0.317785	0.153751	0.132099	0.693984	0.00155218	0.00305539	0.499326	0.0233252	0.0336432
ENSMUSG00000027966	Col11a1	collagen, type XI, alpha 1 [Source:MGI Symbol;Acc:MGI:88446]	3	114030540	114220718	-0.0963046	0.686298	0.420525	-0.449692	0.0665213	0.0816234	-0.476161	0.0534275	0.0482564	-0.0561687	0.813211	0.485512	-0.455628	0.0635763	0.0717591	-0.0353912	0.886393	0.519378	0.442698	0.0711723	0.0520151	0.490435	0.0459662	0.0499335	0.0941484	0.70356	0.418119	-0.058955	0.812117	0.491244
ENSMUSG00000000031	H19	H19 fetal liver mRNA [Source:MGI Symbol;Acc:MGI:95891]	7	142575529	142578143	1.25503	0.0309202	0.0321312	0.763863	0.198277	0.17157	-0.768986	0.254452	0.195501	-0.497517	0.447275	0.298448	-0.238324	0.709521	0.443106	2.28085	0.015528	0.0170168	1.96604	0.0355979	0.0295834	-0.227507	0.807616	0.489028	0.527834	0.567159	0.340124	-0.529508	0.573047	0.375181
ENSMUSG00000004415	Col26a1	collagen, type XXVI, alpha 1 [Source:MGI Symbol;Acc:MGI:2155345]	5	136741759	136883209	0.00201366	0.992273	0.584435	0.219714	0.27644	0.245602	0.0315001	0.878997	0.518466	0.240378	0.23418	0.158277	0.193225	0.340656	0.262514	0.159259	0.341017	0.229634	0.489814	0.00271988	0.00582164	0.34822	0.0367003	0.0420604	0.361735	0.0289899	0.0209691	0.304269	0.0662568	0.0686037
ENSMUSG00000030770	Parva	parvin, alpha [Source:MGI Symbol;Acc:MGI:1931144]	7	112427505	112591692	0.210175	0.0264779	0.0291225	0.242349	0.0103628	0.0273676	0.119514	0.208264	0.146163	0.177021	0.0617557	0.0546802	0.224126	0.0178576	0.0338695	-0.297069	3.37404e-05	0.0014634	-0.238481	0.000868557	0.00338596	-0.196187	0.00629026	0.0117056	-0.182139	0.0109203	0.0102702	-0.233719	0.00108928	0.00551807
ENSMUSG00000032750	Gab3	growth factor receptor bound protein 2-associated protein 3 [Source:MGI Symbol;Acc:MGI:2387324]	X	74966843	75085458	0.723231	0.122959	0.0923315	0.201793	0.691657	0.444966	0.156419	0.76186	0.463278	-0.380637	0.499325	0.323826	0.0415052	0.936867	0.544991	-0.674463	0.467292	0.295539	1.729	0.0240012	0.022251	1.24986	0.114806	0.103951	1.27718	0.10508	0.0641348	1.67153	0.0295297	0.0391846
ENSMUSG00000035365	Parpbp	PARP1 binding protein [Source:MGI Symbol;Acc:MGI:1922567]	10	88091432	88146941	-0.514722	0.469406	0.303197	-0.540013	0.447483	0.329045	-0.497557	0.484384	0.320611	-1.22448	0.11312	0.0908557	-0.833587	0.257782	0.214964	0.173684	0.325435	0.221514	0.361002	0.0410664	0.032897	0.386374	0.0288562	0.03515	0.220604	0.2118	0.123972	0.569615	0.00128452	0.00599168
ENSMUSG00000046413	D230002A01Rik	RIKEN cDNA D230002A01 gene [Source:MGI Symbol;Acc:MGI:2441953]	8	91800415	91807539	0.859482	0.497408	0.317394	1.38857	0.251971	0.220987	-0.788135	0.593385	0.376496	-0.824482	0.578154	0.364385	1.3775	0.255401	0.2114	0.866447	0.0143069	0.0161487	1.07392	0.00191098	0.0048949	0.809031	0.0260844	0.0326018	0.556649	0.137028	0.086504	0.226329	0.561589	0.369427
ENSMUSG00000047180	Neurl3	neuralized homolog 3 homolog (Drosophila) [Source:MGI Symbol;Acc:MGI:2429944]	1	36264602	36273425	-0.0374867	0.934448	0.546576	0.213022	0.627189	0.414866	0.089534	0.841844	0.501588	0.595469	0.154005	0.115729	-0.323109	0.495421	0.33739	-0.902304	0.0148446	0.0165321	-1.13233	0.00333029	0.00644038	-0.65664	0.0730535	0.0715018	-0.494281	0.163657	0.100207	-0.508812	0.149136	0.12784
ENSMUSG00000053470	Kdm3a	lysine (K)-specific demethylase 3A [Source:MGI Symbol;Acc:MGI:98847]	6	71588974	71632905	-0.0543155	0.5822	0.362956	-0.187472	0.0595253	0.0763064	-0.0121226	0.902051	0.528836	-0.139202	0.16116	0.11955	-0.161278	0.104781	0.0998199	-0.0606686	0.501897	0.313443	-0.310156	0.000874473	0.00339648	-0.223708	0.0166219	0.0234974	-0.197243	0.0329507	0.0231817	-0.163946	0.0735623	0.073634
ENSMUSG00000054459	Vsnl1	visinin-like 1 [Source:MGI Symbol;Acc:MGI:1349453]	12	11325247	11436649	0.0457756	0.497169	0.317273	0.0969887	0.14992	0.144613	0.0156834	0.816138	0.489612	0.0371238	0.581914	0.366488	-0.0209552	0.756068	0.46511	0.27421	0.000200411	0.00250429	0.257842	0.00047454	0.002649	0.228309	0.00199759	0.00543165	0.21067	0.00432247	0.00547044	0.34786	2.39289e-06	0.000663757
ENSMUSG00000064329	Scn1a	sodium channel, voltage-gated, type I, alpha [Source:MGI Symbol;Acc:MGI:98246]	2	66270781	66440840	-0.0446959	0.515017	0.326354	-0.0781479	0.255	0.226507	0.00641675	0.92538	0.539444	0.0177204	0.795579	0.477061	-0.0553077	0.420256	0.301792	0.244831	0.0124408	0.0147802	0.307466	0.00169348	0.00462425	0.34691	0.000408497	0.00216539	0.310854	0.00151848	0.00302098	0.312103	0.00143177	0.00633497
ENSMUSG00000066258	Trim12a	tripartite motif-containing 12A [Source:MGI Symbol;Acc:MGI:1923931]	7	104299894	104315466	0.541442	0.0228611	0.0265116	0.244653	0.316353	0.265955	0.0337803	0.892825	0.524679	-0.0880289	0.728828	0.44399	0.128507	0.603664	0.39136	-0.109628	0.683988	0.41425	-0.754881	0.00776445	0.0103494	-0.174263	0.524419	0.353631	-0.368406	0.181954	0.109336	-0.195362	0.471978	0.326159
ENSMUSG00000046733	Gprc5a	G protein-coupled receptor, family C, group 5, member A [Source:MGI Symbol;Acc:MGI:1891250]	6	135065651	135084709	1.13401	0.327561	0.230494	0.799044	0.502529	0.354183	1.3739	0.22419	0.154414	-0.0530313	0.969093	0.561385	-2.70938	0.0997983	0.0954863	-0.658909	0.322047	0.219768	-2.33816	0.00500245	0.00804191	-1.13749	0.114181	0.103368	-0.115617	0.855339	0.50012	-0.272089	0.671276	0.425109
ENSMUSG00000079227	Ccr5	chemokine (C-C motif) receptor 5 [Source:MGI Symbol;Acc:MGI:107182]	9	124121543	124147699	-0.0363557	0.88302	0.52121	0.122419	0.614705	0.408754	0.195825	0.419375	0.28854	0.309253	0.19769	0.138299	0.194805	0.420976	0.302133	-0.432432	0.0613142	0.0460105	-0.712166	0.00317475	0.00628841	-0.00590177	0.978892	0.567732	-0.266152	0.24509	0.148435	-0.168328	0.453459	0.317195
ENSMUSG00000024431	Nr3c1	nuclear receptor subfamily 3, group C, member 1 [Source:MGI Symbol;Acc:MGI:95824]	18	39410545	39491301	-0.165774	0.00899963	0.0148878	-0.16474	0.00927183	0.0257941	-0.0752133	0.233574	0.160174	-0.133958	0.0343571	0.0348145	-0.0575542	0.360603	0.272603	-0.172962	0.0142074	0.0160784	-0.237104	0.000826329	0.00331154	-0.199069	0.00513844	0.0101658	-0.24355	0.000609561	0.00198295	-0.260256	0.000243263	0.00283175
ENSMUSG00000083649	Rasl2-9	RAS-like, family 2, locus 9 [Source:MGI Symbol;Acc:MGI:104605]	7	5124945	5125950	0.968522	0.429616	0.283034	0.00714513	0.996985	0.584967	-0.271704	0.833311	0.497661	-0.276406	0.83026	0.493531	0.233877	0.853338	0.508809	2.5577	0.0147832	0.0164925	3.17144	0.00093955	0.0035148	1.75988	0.143631	0.125695	2.46324	0.0221636	0.0171514	1.28453	0.309913	0.245642
ENSMUSG00000033149	Phldb2	pleckstrin homology-like domain, family B, member 2 [Source:MGI Symbol;Acc:MGI:2444981]	16	45746243	45953598	0.111126	0.666269	0.409871	0.0847215	0.742186	0.467925	-0.13061	0.615942	0.388797	-0.047782	0.853722	0.504468	0.305243	0.232672	0.175096	-0.597734	0.126867	0.0875753	-0.733594	0.0623119	0.046769	-0.998253	0.012104	0.0186756	-0.135425	0.727564	0.4314	-1.09297	0.00601916	0.0141716
ENSMUSG00000031283	Chrdl1	chordin-like 1 [Source:MGI Symbol;Acc:MGI:1933172]	X	143285674	143394262	0.217192	0.314822	0.223897	-0.0271102	0.903057	0.535597	0.0822283	0.709216	0.436932	-0.0406139	0.856119	0.505564	-0.275514	0.233717	0.175922	1.14228	0.000332809	0.00298668	0.876046	0.0075275	0.0101603	0.908002	0.00593989	0.0112494	0.731983	0.0282999	0.0205782	0.77323	0.0193684	0.0298437
ENSMUSG00000037003	Tenc1	tensin like C1 domain-containing phosphatase [Source:MGI Symbol;Acc:MGI:2387586]	15	102102988	102116401	0.00185679	0.990376	0.582916	0.12698	0.407049	0.310145	-0.186534	0.229827	0.157553	0.0390816	0.799407	0.478907	-0.0767843	0.619068	0.399288	-0.354966	0.0315816	0.0274672	-0.304079	0.0655663	0.0488015	-0.404394	0.0148741	0.0217023	-0.1272	0.439639	0.272853	-0.452057	0.00638898	0.0147023
ENSMUSG00000033174	Mgll	monoglyceride lipase [Source:MGI Symbol;Acc:MGI:1346042]	6	88724412	88828360	0.0380044	0.607969	0.377894	0.000463999	0.995004	0.583499	0.0832365	0.261001	0.204565	0.0168687	0.819944	0.4887	-0.00154293	0.983389	0.571319	0.294771	3.40855e-05	0.00146723	0.263226	0.000233622	0.00208111	0.121429	0.0955664	0.0872742	0.190701	0.00818288	0.00826794	0.258633	0.000296711	0.0030562
ENSMUSG00000086980	Gm13791	predicted gene 13791 [Source:MGI Symbol;Acc:MGI:3650954]	2	92856167	92913663	0.450896	0.723641	0.44032	-0.872415	0.55193	0.37714	-0.021862	0.986648	0.574937	0.443214	0.727876	0.44351	-0.860629	0.557952	0.36744	-0.617662	0.384247	0.2524	-3.16533	0.00205444	0.0050707	-0.28187	0.685401	0.433063	-1.45896	0.0715281	0.0453524	0.0975582	0.880946	0.521762
ENSMUSG00000045515	Pou3f3	POU domain, class 3, transcription factor 3 [Source:MGI Symbol;Acc:MGI:102564]	1	42697146	42700207	-0.117554	0.0613345	0.0519818	-0.218185	0.000535903	0.00647856	-0.19184	0.00235316	0.00559898	-0.262939	3.20948e-05	0.000903777	-0.211937	0.000774253	0.0084902	0.284402	0.00107001	0.00452716	0.279855	0.00131648	0.0041196	0.161188	0.0664747	0.0667051	0.213241	0.014741	0.0126704	0.347472	6.34726e-05	0.00178239
ENSMUSG00000091366	Gm17040	predicted gene 17040 [Source:MGI Symbol;Acc:MGI:4937867]	9	107292435	107297192	1.74743	0.000134645	0.00181838	1.647	0.000354545	0.00538923	0.957915	0.0571685	0.0512605	0.382667	0.479702	0.314274	1.02346	0.0396444	0.0530399	1.1271	0.000100838	0.001988	0.865888	0.00396028	0.00706039	0.761533	0.013254	0.0199599	0.480859	0.129229	0.0822421	0.777284	0.0103559	0.0198863
ENSMUSG00000024525	Impa2	inositol (myo)-1(or 4)-monophosphatase 2 [Source:MGI Symbol;Acc:MGI:2149728]	18	67289253	67319146	0.332438	0.116068	0.0877191	0.605872	0.00272134	0.0136573	0.131848	0.546118	0.351086	0.104192	0.634074	0.395072	0.161598	0.455579	0.318664	1.05293	6.17567e-05	0.0017172	0.818251	0.00263979	0.00573446	0.98519	0.000257449	0.00171679	0.58088	0.0392744	0.0266929	0.55995	0.0459811	0.0526163
ENSMUSG00000044499	Hs3st5	heparan sulfate (glucosamine) 3-O-sulfotransferase 5 [Source:MGI Symbol;Acc:MGI:2441996]	10	36506814	36834397	-0.281645	0.360243	0.247589	-0.283167	0.355154	0.285379	-0.17855	0.556209	0.356374	-0.35362	0.255579	0.193352	-0.0593634	0.841438	0.503674	0.326602	0.0186195	0.0191661	0.386765	0.00527652	0.00828428	0.231945	0.100371	0.0909536	0.17957	0.203241	0.119772	0.159887	0.255988	0.206254
ENSMUSG00000048029	Eno4	enolase 4 [Source:MGI Symbol;Acc:MGI:2441717]	19	58943425	58971419	0.0871383	0.701076	0.428358	0.299088	0.175323	0.159151	-0.0442226	0.847983	0.504404	0.0260235	0.909195	0.530024	0.325607	0.139624	0.12542	-0.493261	0.0118138	0.0143132	-0.551781	0.00527286	0.00828091	-0.304382	0.119021	0.107842	-0.24928	0.197185	0.116795	-0.410217	0.0354518	0.0441538
ENSMUSG00000031765	Mt1	metallothionein 1 [Source:MGI Symbol;Acc:MGI:97171]	8	94179089	94180325	0.258671	0.00238303	0.00718484	0.363614	1.91815e-05	0.00156442	-0.0784595	0.358697	0.258047	-0.00844112	0.92125	0.5357	0.0450569	0.597375	0.388088	0.224914	0.0130186	0.0152199	0.27048	0.00283187	0.00593706	-0.213231	0.0192831	0.0261332	-0.076455	0.400183	0.252441	0.137012	0.13067	0.116673
ENSMUSG00000056306	Sertm1	serine rich and transmembrane domain containing 1 [Source:MGI Symbol;Acc:MGI:3607715]	3	54897068	54915887	-0.0525748	0.354755	0.244722	-0.104921	0.0651005	0.08057	-0.00618017	0.91319	0.53387	0.0268343	0.634872	0.395504	-0.0176781	0.754849	0.464544	0.3486	0.00164638	0.0053608	0.356266	0.0013542	0.00417392	0.158917	0.16459	0.138719	0.137513	0.227199	0.131775	0.360699	0.0011532	0.00567187
ENSMUSG00000021708	Rasgrf2	RAS protein-specific guanine nucleotide-releasing factor 2 [Source:MGI Symbol;Acc:MGI:109137]	13	91880400	92131656	-0.0971224	0.116534	0.0880788	-0.110246	0.0744511	0.0873636	-0.0434933	0.481029	0.318979	-0.0325538	0.597311	0.375076	-0.0349437	0.570351	0.373861	-0.248787	0.00142695	0.00506738	-0.236508	0.00244078	0.0055123	-0.0644043	0.408622	0.298529	-0.137833	0.077046	0.0482525	-0.248496	0.00145146	0.0063807
ENSMUSG00000015468	Notch4	notch 4 [Source:MGI Symbol;Acc:MGI:107471]	17	34564268	34588503	0.449676	0.000787561	0.00413492	0.420738	0.0016778	0.0108754	0.395737	0.00338477	0.00697953	0.656562	4.92798e-07	0.000402603	0.449524	0.000772925	0.00848377	0.381261	0.0119913	0.0144433	0.424468	0.00518786	0.00820439	0.255681	0.0989931	0.0898728	0.25896	0.0930462	0.0565999	0.128256	0.408108	0.295011
ENSMUSG00000021592	Arsk	arylsulfatase K [Source:MGI Symbol;Acc:MGI:1924291]	13	76060422	76098660	-0.233619	0.275421	0.203438	-0.149823	0.480421	0.34416	-0.0415288	0.844331	0.502737	-0.243558	0.255776	0.193645	-0.302146	0.159962	0.136743	-0.151586	0.349312	0.233989	-0.491999	0.00357014	0.00668035	-0.346547	0.0392914	0.0442965	-0.270457	0.102431	0.0622718	-0.277017	0.0925941	0.0859539
ENSMUSG00000021892	Sh3bp5	SH3-domain binding protein 5 (BTK-associated) [Source:MGI Symbol;Acc:MGI:1344391]	14	31359880	31436078	-0.0766119	0.228147	0.144659	-0.164504	0.00981063	0.0265803	-0.0974788	0.125682	0.101427	-0.180485	0.00468993	0.00849408	-0.141091	0.026727	0.0421587	-0.233218	0.00185791	0.00562568	-0.272179	0.000319984	0.00231021	-0.266484	0.000487615	0.00237524	-0.280413	0.000224936	0.00133522	-0.208815	0.00538469	0.0132441
ENSMUSG00000050912	Tmem123	transmembrane protein 123 [Source:MGI Symbol;Acc:MGI:1919179]	9	7764041	7794333	0.202111	0.18375	0.123122	0.184182	0.225215	0.185642	0.0811248	0.596356	0.378129	-0.0360972	0.814748	0.486235	0.182579	0.229779	0.173092	-0.128256	0.303693	0.210328	-0.379106	0.00318961	0.00630276	-0.160555	0.206442	0.162627	-0.18486	0.144161	0.090208	-0.235906	0.0622274	0.0656482
ENSMUSG00000054252	Fgfr3	fibroblast growth factor receptor 3 [Source:MGI Symbol;Acc:MGI:95524]	5	33721724	33737068	0.160915	0.0087335	0.0146169	0.199201	0.00112193	0.0090611	0.311324	3.25382e-07	0.0002927	0.30979	3.65851e-07	0.00038535	0.184482	0.00258946	0.014119	0.166766	0.00795824	0.0112889	0.22995	0.000252003	0.00213073	0.188612	0.00279218	0.0067536	0.219083	0.000497205	0.00181205	0.0874348	0.165386	0.137305
ENSMUSG00000085586	Gm11613	predicted gene 11613 [Source:MGI Symbol;Acc:MGI:3651819]	11	97644184	97660367	-0.0259143	0.854186	0.507194	-0.118297	0.404359	0.308886	-0.394975	0.00713184	0.011005	-0.0996921	0.482821	0.315803	-0.36685	0.0118878	0.0278384	0.30318	0.203115	0.126751	0.648326	0.0049811	0.00802369	0.0940292	0.704358	0.441968	0.366203	0.125023	0.0797184	0.390346	0.0991477	0.090566
ENSMUSG00000097698	Gm26906	predicted gene, 26906 [Source:MGI Symbol;Acc:MGI:5477400]	12	109568628	109571723	0.120157	0.343202	0.238671	0.125156	0.323221	0.269405	-0.0993748	0.435011	0.296325	0.0228619	0.857133	0.506038	0.142966	0.259137	0.216631	0.0782521	0.603167	0.368871	0.264813	0.0783341	0.0559845	0.369127	0.0141961	0.0209807	0.283957	0.0591423	0.038429	0.156647	0.297887	0.239551
ENSMUSG00000045827	Serpinb9	serine (or cysteine) peptidase inhibitor, clade B, member 9 [Source:MGI Symbol;Acc:MGI:106603]	13	33003250	33017957	0.0093619	0.951583	0.555887	-0.0777236	0.616019	0.409399	-0.268372	0.0911504	0.0728842	0.146087	0.336578	0.242314	-0.0546268	0.724342	0.450138	-0.0856846	0.633763	0.386529	-0.46566	0.0116078	0.0134226	-0.311491	0.0905378	0.0836459	0.0802176	0.654438	0.390657	-0.235874	0.194289	0.153178
ENSMUSG00000066687	Zbtb16	zinc finger and BTB domain containing 16 [Source:MGI Symbol;Acc:MGI:103222]	9	48654311	48835945	0.0279307	0.731683	0.444579	-0.0922088	0.259261	0.23307	-0.0257048	0.753024	0.458899	-0.0342693	0.6747	0.416293	-0.253234	0.00211094	0.0129546	0.413928	0.0635136	0.0473257	0.473014	0.0339992	0.0286049	0.346799	0.121754	0.110234	0.506972	0.0231301	0.0177052	-0.200074	0.376684	0.27928
ENSMUSG00000089835	Gm7097	predicted gene 7097 [Source:MGI Symbol;Acc:MGI:3779671]	10	70284235	70284953	0.993797	0.0126144	0.0182426	1.01258	0.0106281	0.0277413	0.464608	0.266398	0.208982	0.625551	0.127844	0.101175	1.07442	0.00652549	0.021001	-0.290379	0.513592	0.319498	-1.02796	0.0293884	0.0257063	-0.080306	0.856247	0.50997	-0.506717	0.264986	0.178981	-0.384103	0.391815	0.286878
ENSMUSG00000022346	Myc	myelocytomatosis oncogene [Source:MGI Symbol;Acc:MGI:97250]	15	61985391	61990374	-0.141161	0.342061	0.238076	0.0551196	0.701749	0.44957	-0.0119213	0.934985	0.543983	0.00124602	0.993161	0.578673	0.0277985	0.847745	0.506399	0.363829	0.0477513	0.0375075	0.488514	0.00762461	0.010237	-0.204942	0.284642	0.234998	-0.167449	0.379008	0.241314	0.0414642	0.824738	0.496938
ENSMUSG00000039765	Cc2d2a	coiled-coil and C2 domain containing 2A [Source:MGI Symbol;Acc:MGI:1924487]	5	43662379	43740972	-0.248418	0.022636	0.0263444	-0.167763	0.119437	0.125128	-0.31644	0.0039894	0.00774324	-0.176324	0.103027	0.0810925	-0.231961	0.0327033	0.0474122	-0.20258	0.0578242	0.0438142	-0.309668	0.00420544	0.00729877	-0.199257	0.0653976	0.065896	-0.202322	0.06002	0.0389835	-0.294199	0.00639596	0.014713
ENSMUSG00000068860	Gm128	predicted gene 128 [Source:MGI Symbol;Acc:MGI:2684974]	3	95236920	95241598	3.12451	0.00629306	0.0120426	2.53023	0.0351833	0.0542241	0.747456	0.601189	0.380788	2.14983	0.0843247	0.0680224	2.71558	0.0217814	0.0376235	-0.156629	0.732955	0.440412	-1.58777	0.00463713	0.00770883	-0.682851	0.174107	0.144323	-0.934837	0.0693101	0.0441847	-1.60362	0.00422002	0.0114506
ENSMUSG00000047671	Tctex1d4	Tctex1 domain containing 4 [Source:MGI Symbol;Acc:MGI:3045358]	4	117126794	117128738	0.483088	0.258363	0.190339	0.605584	0.149966	0.144642	0.416866	0.332926	0.244711	-0.16107	0.725332	0.44224	0.117954	0.790055	0.48083	-0.810216	0.00102644	0.00445431	-0.757598	0.00215698	0.00519224	-0.574311	0.0185368	0.0253998	-0.340864	0.144184	0.0902212	-0.702127	0.00404948	0.0111772
ENSMUSG00000091237	Gm17114	predicted gene 17114 [Source:MGI Symbol;Acc:MGI:4937941]	4	117835299	117868558	0.255973	0.0785242	0.061386	0.189285	0.194848	0.169745	0.0442674	0.766083	0.465351	-0.0234246	0.875663	0.514556	0.185058	0.205889	0.160676	0.308132	0.000432584	0.00326682	0.315847	0.000328796	0.00233226	0.242597	0.00677885	0.0123303	0.149881	0.0955604	0.0580254	0.300778	0.000625467	0.00423578
ENSMUSG00000014603	Alx3	aristaless-like homeobox 3 [Source:MGI Symbol;Acc:MGI:1277097]	3	107595031	107605769	1.14359	0.0718175	0.0577753	0.752058	0.252502	0.222095	0.222507	0.75044	0.457626	0.695935	0.293639	0.220073	1.66546	0.00596199	0.0201764	-1.68664	0.00900792	0.0121274	-1.31063	0.0372475	0.0305847	-2.04285	0.00272135	0.00664319	-0.0879201	0.879048	0.512326	-1.86119	0.00484283	0.0124338
ENSMUSG00000020914	Top2a	topoisomerase (DNA) II alpha [Source:MGI Symbol;Acc:MGI:98790]	11	98992943	99024189	-0.65381	0.186826	0.124607	-1.53956	0.00491373	0.0183627	-1.27833	0.0165869	0.0196637	-0.931244	0.0685734	0.0588657	-0.669196	0.176547	0.145567	-0.846447	0.291384	0.203951	-4.62564	0.00067434	0.00303344	-0.992488	0.238628	0.183117	0.194052	0.783313	0.461952	-0.807811	0.314486	0.247939
ENSMUSG00000027400	Pdyn	prodynorphin [Source:MGI Symbol;Acc:MGI:97535]	2	129686565	129699844	-0.166629	0.301481	0.217066	-0.326183	0.0444526	0.0627335	-0.386317	0.0179958	0.0208319	-0.252268	0.119443	0.095963	-0.216689	0.179712	0.14724	-0.362173	0.00245478	0.00631981	-0.315695	0.00826968	0.0107515	-0.21521	0.0717645	0.0705782	-0.165635	0.164875	0.10082	-0.240778	0.0436199	0.0507294
ENSMUSG00000022805	Maats1	MYCBP-associated, testis expressed 1 [Source:MGI Symbol;Acc:MGI:2443598]	16	38297754	38342143	0.571193	0.0630838	0.0529774	0.543015	0.0770397	0.0892301	0.622778	0.0420149	0.0393103	0.546296	0.0754609	0.0628815	0.968675	0.00127679	0.0104939	-0.3529	0.0194564	0.0197442	-0.495929	0.00135654	0.00417754	-0.224599	0.138339	0.122246	-0.19376	0.196012	0.116221	-0.272429	0.0698031	0.0710912
ENSMUSG00000047330	Kcne4	potassium voltage-gated channel, Isk-related subfamily, gene 4 [Source:MGI Symbol;Acc:MGI:1891125]	1	78816949	78820024	-0.957742	0.00411697	0.00952782	-0.962695	0.00375641	0.0159992	-1.1447	0.000817705	0.00319648	-1.24237	0.000324236	0.0020026	-1.09007	0.0012753	0.0104882	-0.301688	0.393045	0.257023	-0.81804	0.0249682	0.0228771	-1.00771	0.00679317	0.0123478	-0.45485	0.203754	0.120031	-1.13226	0.00234182	0.00819704
ENSMUSG00000097862	Gm26859	predicted gene, 26859 [Source:MGI Symbol;Acc:MGI:5477353]	19	10389130	10391735	-0.24529	0.0399468	0.0377159	-0.317935	0.00797007	0.0237579	-0.365761	0.00248505	0.00577754	-0.328042	0.00637628	0.0104415	-0.237933	0.0457818	0.058027	0.304064	0.0572731	0.0434714	0.505034	0.00130525	0.00410332	0.450181	0.00487586	0.00980403	0.392642	0.0141039	0.0122851	0.319578	0.0462148	0.0527989
ENSMUSG00000018865	Sult4a1	sulfotransferase family 4A, member 1 [Source:MGI Symbol;Acc:MGI:1888971]	15	84076097	84105754	-0.00128944	0.982761	0.576921	0.127636	0.0321515	0.0514589	0.0692817	0.245339	0.17707	0.0233253	0.695804	0.427159	-0.01587	0.790277	0.480928	0.231779	0.000222016	0.00259321	0.230841	0.000237223	0.00209056	0.204101	0.00117352	0.00388275	0.17685	0.00489848	0.00591807	0.282148	6.96378e-06	0.000862021
ENSMUSG00000022211	Lrrc16b	leucine rich repeat containing 16B [Source:MGI Symbol;Acc:MGI:2448573]	14	55491093	55508246	0.0907315	0.247161	0.168914	0.0553627	0.480131	0.344033	0.0837436	0.286119	0.220265	0.108219	0.166697	0.122469	0.105254	0.178164	0.146422	0.229608	0.222885	0.13644	0.324781	0.0847104	0.0594716	0.410517	0.0294345	0.035674	0.0859759	0.648447	0.38725	0.0767366	0.683953	0.431246
ENSMUSG00000039179	Tekt5	tektin 5 [Source:MGI Symbol;Acc:MGI:1917676]	16	10357948	10395490	0.176037	0.166274	0.114666	0.194943	0.12263	0.127496	0.163609	0.199602	0.141731	0.0179095	0.890322	0.5213	0.125407	0.326275	0.255169	0.126983	0.271771	0.192674	0.35397	0.00188614	0.00486539	0.131961	0.259364	0.213559	0.190755	0.0994718	0.0603579	0.340565	0.00278827	0.00903476
ENSMUSG00000043013	Onecut1	one cut domain, family member 1 [Source:MGI Symbol;Acc:MGI:1196423]	9	74861921	74891784	-0.537237	0.3294	0.231458	-0.272347	0.613038	0.407932	-0.969324	0.0904139	0.072413	-0.380953	0.4839	0.316323	-0.213154	0.691341	0.43446	-0.73143	0.0614405	0.046088	-0.886155	0.0256157	0.0233003	0.104733	0.77895	0.476288	-0.298936	0.432991	0.269407	-0.517543	0.179536	0.145219
ENSMUSG00000027109	Sp3	trans-acting transcription factor 3 [Source:MGI Symbol;Acc:MGI:1277166]	2	72936427	72980446	-0.14134	0.0745083	0.0592263	-0.158112	0.0457509	0.0639146	-0.10285	0.193482	0.138536	-0.0489161	0.534163	0.341012	0.00876798	0.91085	0.533413	-0.138832	0.0762448	0.0543214	-0.279887	0.000449223	0.00260133	-0.158757	0.0462028	0.0501288	-0.168501	0.0333921	0.0234236	-0.25097	0.0015726	0.00665028
ENSMUSG00000021760	Gpx8	glutathione peroxidase 8 (putative) [Source:MGI Symbol;Acc:MGI:1916840]	13	113042763	113046388	1.02381	0.00620256	0.0119475	0.682525	0.0683801	0.0829692	0.709775	0.0583646	0.0521546	0.876778	0.0190819	0.0226299	1.22381	0.00106745	0.0097294	-0.262593	0.364599	0.242022	-0.53869	0.0666295	0.0494263	-0.712137	0.0166285	0.0235037	-0.268324	0.356287	0.229328	-1.07349	0.000370344	0.00335309
ENSMUSG00000024172	St6gal2	beta galactoside alpha 2,6 sialyltransferase 2 [Source:MGI Symbol;Acc:MGI:2445190]	17	55445382	55514581	-0.190875	0.244667	0.163945	-0.0267424	0.867575	0.521291	-0.301295	0.0702286	0.0599916	-0.015196	0.924684	0.537343	-0.0816188	0.613636	0.396524	0.595189	0.00371563	0.00763691	0.627955	0.00223115	0.00527815	0.417988	0.0489538	0.0524146	0.422243	0.0451022	0.0300464	0.42661	0.0416334	0.0491344
ENSMUSG00000055763	Gm6910	predicted gene 6910 [Source:MGI Symbol;Acc:MGI:3648043]	13	66007672	66009240	-0.146083	0.476493	0.306808	-0.39322	0.0606585	0.0772023	-0.19043	0.356007	0.256689	-0.289907	0.163347	0.120697	-0.345022	0.0987331	0.0946255	-0.22207	0.186673	0.118728	-0.540558	0.00225744	0.00530893	-0.317405	0.0682188	0.0680028	-0.252921	0.139325	0.0877022	-0.455712	0.0090188	0.018171
ENSMUSG00000074206	Adh6b	alcohol dehydrogenase 6B (class V) [Source:MGI Symbol;Acc:MGI:2446626]	3	138352378	138358861	0	1	1	0	1	1	0	1	1	0	1	1	0	1	1	3.79118	0.0345985	0.0293074	4.62965	0.0100459	0.0121804	0	1	1	0	1	1	1.85183	0.267207	0.221005
ENSMUSG00000089857	Zfp882	zinc finger protein 882 [Source:MGI Symbol;Acc:MGI:3642748]	8	71908608	71916354	-0.0752812	0.67875	0.416504	-0.218269	0.235039	0.192398	-0.132058	0.470586	0.31386	-0.0776105	0.669196	0.41344	-0.192164	0.295431	0.23964	-0.179035	0.204627	0.127486	-0.454991	0.00190521	0.00488892	-0.354701	0.015559	0.0224096	-0.398172	0.00648834	0.00704926	-0.157242	0.265925	0.219729
ENSMUSG00000092569	Gm20544	predicted gene 20544 [Source:MGI Symbol;Acc:MGI:5142009]	18	75365332	75367088	0.648801	0.144837	0.103968	0.997577	0.0168722	0.0354709	0.542026	0.232078	0.159065	0.698082	0.113438	0.091142	0.1105	0.82004	0.494311	0.348813	0.290919	0.203701	0.860923	0.00588716	0.00881337	0.958846	0.00215333	0.00570638	0.606575	0.0608705	0.039499	0.144106	0.67206	0.42549
ENSMUSG00000007041	Clic1	chloride intracellular channel 1 [Source:MGI Symbol;Acc:MGI:2148924]	17	35049966	35058749	0.167917	0.300693	0.216672	0.271456	0.0907423	0.0988408	0.0366931	0.823194	0.492949	0.194719	0.228893	0.154396	0.337262	0.0349361	0.0492362	-0.19436	0.342556	0.230439	-0.471034	0.0232636	0.0217613	-0.317458	0.125348	0.113135	0.0849766	0.676475	0.403068	-0.254367	0.215969	0.164649
ENSMUSG00000030088	Aldh1l1	aldehyde dehydrogenase 1 family, member L1 [Source:MGI Symbol;Acc:MGI:1340024]	6	90486427	90600203	-0.0654283	0.526325	0.332156	0.127227	0.213559	0.179591	-0.197883	0.0569969	0.0511269	0.0225907	0.826127	0.491598	0.120241	0.240179	0.183323	0.200272	0.0432235	0.0346641	0.293816	0.00299541	0.00610618	0.00384559	0.969344	0.561847	0.183725	0.0644166	0.0415506	0.386159	9.24069e-05	0.00200725
ENSMUSG00000043541	Casc1	cancer susceptibility candidate 1 [Source:MGI Symbol;Acc:MGI:2444480]	6	145174834	145210970	0.206172	0.482063	0.309625	0.146159	0.619616	0.411177	0.160918	0.586218	0.372594	0.452776	0.108454	0.086293	0.69232	0.0107906	0.0266002	-0.773071	0.00024294	0.0026733	-0.617436	0.00294237	0.00605324	-0.227821	0.253803	0.204833	-0.22531	0.254846	0.164579	-0.375738	0.0607798	0.0645303
ENSMUSG00000006586	Runx1t1	runt-related transcription factor 1; translocated to, 1 (cyclin D-related) [Source:MGI Symbol;Acc:MGI:104793]	4	13743436	13893649	0.0536157	0.605221	0.376319	-0.00743895	0.942939	0.552457	0.00913077	0.930143	0.541692	-0.0770661	0.46167	0.305504	0.120099	0.244062	0.189843	0.249374	0.057336	0.043509	0.370211	0.00459464	0.0076682	0.33375	0.0114237	0.0178853	0.206758	0.118412	0.075031	0.261865	0.0462807	0.0528546
ENSMUSG00000038648	Creb3l2	cAMP responsive element binding protein 3-like 2 [Source:MGI Symbol;Acc:MGI:2442695]	6	37327255	37442146	0.100907	0.458356	0.297602	-0.029915	0.82674	0.504547	0.0550173	0.686791	0.425543	0.0467137	0.731929	0.445562	0.146535	0.280023	0.231551	-0.151107	0.159388	0.105046	-0.333808	0.00217193	0.00521011	-0.147147	0.174505	0.144549	-0.118153	0.272829	0.185076	-0.217051	0.0444921	0.0514269
ENSMUSG00000019080	Mfsd3	major facilitator superfamily domain containing 3 [Source:MGI Symbol;Acc:MGI:1916822]	15	76701542	76704239	0.165974	0.29057	0.211529	0.261517	0.090441	0.0986211	0.249887	0.108044	0.0869678	0.193043	0.217177	0.148195	0.18554	0.235203	0.177271	0.332946	0.0652445	0.0483245	0.467903	0.00910317	0.0114311	0.240727	0.191324	0.154172	0.303985	0.0954488	0.0579662	0.391811	0.0297003	0.0393342
ENSMUSG00000033685	Ucp2	uncoupling protein 2 (mitochondrial, proton carrier) [Source:MGI Symbol;Acc:MGI:109354]	7	100493337	100502020	0.524633	0.0225572	0.0262845	0.677267	0.00323382	0.0148499	0.367316	0.110482	0.0894428	0.403603	0.0793028	0.0651273	0.665265	0.00382726	0.0166442	-0.205569	0.00197431	0.00576947	-0.227055	0.000649697	0.00298576	-0.203887	0.00225168	0.00587616	-0.160823	0.0156246	0.0132016	-0.284883	1.93179e-05	0.00120694
ENSMUSG00000036622	Atp13a2	ATPase type 13A2 [Source:MGI Symbol;Acc:MGI:1922022]	4	140986873	141007330	0.00121874	0.981657	0.57609	0.050727	0.337042	0.276377	-0.0175537	0.740812	0.45283	0.0198906	0.70725	0.433049	-0.0140807	0.790493	0.481024	0.146938	0.0334522	0.0286119	0.225229	0.00111188	0.00381052	0.255031	0.000226614	0.00161261	0.166313	0.0161988	0.0135512	0.209156	0.00246165	0.00842491
ENSMUSG00000026051	1500015O10Rik	RIKEN cDNA 1500015O10 gene [Source:MGI Symbol;Acc:MGI:1926146]	1	43730602	43742578	1.87669	0.00231216	0.00707489	1.8351	0.00285181	0.0139638	1.26234	0.0373299	0.035786	1.41116	0.0203268	0.0237071	2.07922	0.000795919	0.00858826	-0.430542	0.288388	0.202348	-0.752378	0.06837	0.0504249	-0.651338	0.11489	0.104032	-0.0693465	0.86299	0.504075	-1.06664	0.0109924	0.0206912
ENSMUSG00000003949	Hlf	hepatic leukemia factor [Source:MGI Symbol;Acc:MGI:96108]	11	90336536	90390895	0.00600533	0.922203	0.540349	0.0147174	0.810561	0.497775	0.100991	0.0995933	0.0789947	-0.0467115	0.448221	0.2989	0.0602937	0.325626	0.254838	-0.148407	0.104335	0.0704177	-0.248905	0.00664434	0.00943384	-0.23616	0.0102013	0.0164492	-0.14958	0.10231	0.0621891	-0.273602	0.00285763	0.00915789
ENSMUSG00000045777	Ifitm10	interferon induced transmembrane protein 10 [Source:MGI Symbol;Acc:MGI:2444776]	7	142325837	142373753	0.0989886	0.382157	0.258907	0.0710618	0.530317	0.366858	0.114143	0.313532	0.234551	0.0590686	0.602949	0.378186	0.085556	0.449971	0.316015	0.185106	0.0925164	0.0629639	0.346506	0.00151486	0.00439627	0.266788	0.0158205	0.0226738	0.239855	0.0296702	0.0213471	0.350605	0.00131115	0.00605482
ENSMUSG00000020241	Col6a2	collagen, type VI, alpha 2 [Source:MGI Symbol;Acc:MGI:88460]	10	76595762	76623630	0.0782752	0.726039	0.441609	0.167035	0.452835	0.331525	-0.0379209	0.865767	0.512504	0.0205544	0.926767	0.538354	0.338345	0.126955	0.117907	-0.263116	0.482469	0.303392	-0.649128	0.0848403	0.0595413	-0.609398	0.105713	0.0954444	0.129133	0.729934	0.432705	-0.798347	0.0345309	0.0433958
ENSMUSG00000027335	Adra1d	adrenergic receptor, alpha 1d [Source:MGI Symbol;Acc:MGI:106673]	2	131545850	131562283	-0.153814	0.0269568	0.0294597	-0.167004	0.0161991	0.034674	-0.0748991	0.279855	0.216857	-0.052052	0.451781	0.300655	-0.0321571	0.641447	0.410443	1.60339	0.00311708	0.00703369	1.23411	0.0255899	0.0232828	0.483815	0.409354	0.298884	0.700446	0.221413	0.128737	0.733751	0.197492	0.154895
ENSMUSG00000060586	H2-Eb1	histocompatibility 2, class II antigen E beta [Source:MGI Symbol;Acc:MGI:95901]	17	34305883	34316199	0.785357	0.128979	0.0956808	0.795691	0.12348	0.128093	0.154842	0.768987	0.466782	1.27933	0.0127476	0.0169587	0.881987	0.0874434	0.0868752	-0.715661	0.12612	0.0871109	-1.02179	0.0305427	0.026437	-1.07051	0.0239503	0.030609	0.0739011	0.873148	0.509288	-1.27558	0.0073964	0.0160564
ENSMUSG00000029546	Uncx	UNC homeobox [Source:MGI Symbol;Acc:MGI:108013]	5	139543494	139548179	-1.331	0.294288	0.213426	-0.0652444	0.950402	0.556	-1.32581	0.296523	0.225762	1.94729	0.0115026	0.0157931	-1.34349	0.288949	0.236299	0.65224	0.000136762	0.0022001	0.546359	0.00150544	0.00438433	0.647754	0.000170126	0.00141348	0.547666	0.00149116	0.00299367	0.745499	1.25942e-05	0.00103798
ENSMUSG00000020891	Alox8	arachidonate 8-lipoxygenase [Source:MGI Symbol;Acc:MGI:1098228]	11	69183932	69197843	0.0371815	0.839318	0.499883	-0.0646311	0.726148	0.46067	0.0284339	0.87694	0.517549	-0.0408695	0.824822	0.490988	0.00161864	0.992995	0.578207	0.711076	0.0186236	0.0191691	0.725449	0.0166377	0.0171911	0.388488	0.2107	0.165	0.661587	0.0297599	0.0213963	0.791971	0.00867184	0.0177219
ENSMUSG00000020053	Igf1	insulin-like growth factor 1 [Source:MGI Symbol;Acc:MGI:96432]	10	87858265	87937042	0.105025	0.5957	0.370807	0.0429073	0.828765	0.505383	-0.0324792	0.87134	0.51503	-0.129428	0.521999	0.334919	-0.0585203	0.770455	0.471804	0.600308	0.0625586	0.0467747	0.675973	0.0361535	0.0299274	0.333126	0.310939	0.249143	0.0636328	0.848028	0.496346	0.372899	0.252786	0.200688
ENSMUSG00000040152	Thbs1	thrombospondin 1 [Source:MGI Symbol;Acc:MGI:98737]	2	118111876	118127133	0.502281	0.145258	0.104187	0.261234	0.450839	0.330594	-0.161199	0.647134	0.405182	0.110575	0.750761	0.455049	0.757726	0.0272027	0.0425875	-0.146713	0.649613	0.395443	-0.701438	0.0331305	0.0280716	-0.917812	0.00591521	0.0112174	-0.19386	0.549763	0.330482	-0.93376	0.00492259	0.0125598
ENSMUSG00000034422	Parp14	poly (ADP-ribose) polymerase family, member 14 [Source:MGI Symbol;Acc:MGI:1919489]	16	35832874	35871544	-0.184916	0.469282	0.303135	-0.170802	0.502119	0.354001	-0.351555	0.175281	0.129046	-0.355636	0.16977	0.124075	-0.408068	0.116231	0.110442	-0.241373	0.357954	0.238539	-0.549113	0.0405699	0.032598	-0.648473	0.0169365	0.0238107	-0.424862	0.111188	0.0689957	-0.746037	0.00594486	0.0140657
ENSMUSG00000024256	Adcyap1	adenylate cyclase activating polypeptide 1 [Source:MGI Symbol;Acc:MGI:105094]	17	93199422	93205485	0.054368	0.778718	0.469251	-0.0233638	0.904445	0.536164	0.216942	0.253555	0.193768	0.00519234	0.978667	0.567832	0.156038	0.413565	0.298582	0.257847	0.00201462	0.00581613	0.242212	0.00378003	0.00688377	0.210191	0.0123146	0.0189112	0.23552	0.00491726	0.00593272	0.114657	0.171632	0.140834
ENSMUSG00000032231	Anxa2	annexin A2 [Source:MGI Symbol;Acc:MGI:88246]	9	69453620	69491795	0.310216	0.0863988	0.065549	0.237233	0.19093	0.167649	0.402873	0.0249929	0.0265232	0.259721	0.152376	0.11485	0.328902	0.0682363	0.0747921	-0.460372	0.0866261	0.0597539	-0.569114	0.0348005	0.0290913	-0.681214	0.011891	0.018428	-0.0545225	0.838363	0.491315	-0.784899	0.00377974	0.0107391
ENSMUSG00000046186	Cd109	CD109 antigen [Source:MGI Symbol;Acc:MGI:2445221]	9	78615546	78716253	-0.346477	0.0888863	0.0668969	-0.22066	0.269814	0.241917	-0.171873	0.390222	0.273956	-0.348389	0.087138	0.0696611	-0.269443	0.181149	0.147992	-0.593756	0.00592432	0.00963022	-0.656975	0.00275604	0.00585926	-0.55626	0.0113855	0.0178393	-0.176682	0.391716	0.248002	-0.449876	0.0343155	0.0432176
ENSMUSG00000003273	Car11	carbonic anhydrase 11 [Source:MGI Symbol;Acc:MGI:1336193]	7	45699843	45704682	-0.0251124	0.685632	0.420168	0.0435933	0.480572	0.344231	-0.0342266	0.581453	0.369998	-0.0166445	0.788406	0.473584	-0.0817858	0.188097	0.151566	0.242159	0.0333278	0.0285394	0.281328	0.013433	0.0148316	0.344539	0.00249736	0.00628264	0.23091	0.0428457	0.0287454	0.269939	0.0176889	0.0281594
ENSMUSG00000024955	Esrra	estrogen related receptor, alpha [Source:MGI Symbol;Acc:MGI:1346831]	19	6910977	6921813	0.0278053	0.649329	0.400752	0.0029081	0.962041	0.562087	0.0699076	0.251786	0.190312	-0.0457255	0.456846	0.30313	0.0499888	0.412285	0.297956	0.363476	3.30035e-05	0.00145554	0.289686	0.001006	0.00363231	0.360444	4.42188e-05	0.000832159	0.274789	0.00185999	0.00337591	0.363148	3.46117e-05	0.00147417
ENSMUSG00000030351	Tspan11	tetraspanin 11 [Source:MGI Symbol;Acc:MGI:1915748]	6	127887589	127953031	-0.297853	0.507326	0.322411	-0.857685	0.0660119	0.0812465	-0.858437	0.0668364	0.0578351	-0.832886	0.074292	0.0622064	-0.273061	0.541818	0.359356	-0.459928	0.3402	0.229206	-0.966351	0.0481845	0.0373067	-1.06129	0.0308944	0.0369853	0.229536	0.631798	0.377703	-0.860921	0.077265	0.0760893
ENSMUSG00000045493	Bhlhe23	basic helix-loop-helix family, member e23 [Source:MGI Symbol;Acc:MGI:2153710]	2	180774381	180776900	2.72069	0.0198148	0.0241864	2.35714	0.0509337	0.0686788	1.91694	0.129066	0.103447	1.25836	0.352648	0.250714	1.61559	0.214671	0.165115	1.74846	0.000941418	0.00431261	1.42909	0.00899308	0.0113415	1.06405	0.0634486	0.06439	0.686257	0.248909	0.154734	1.57842	0.00338465	0.0100687
ENSMUSG00000031816	Mthfsd	methenyltetrahydrofolate synthetase domain containing [Source:MGI Symbol;Acc:MGI:2679252]	8	121095012	121108392	0.0316411	0.72167	0.439289	0.0567743	0.52057	0.362369	-0.00627397	0.94392	0.548364	-0.0472216	0.597488	0.375172	0.0448384	0.612752	0.396072	0.151392	0.183019	0.116935	0.292257	0.00981684	0.0119977	0.210984	0.0647755	0.0654185	0.156888	0.169415	0.103114	0.0583109	0.61033	0.394443
ENSMUSG00000090546	Cdr1	cerebellar degeneration related antigen 1 [Source:MGI Symbol;Acc:MGI:88359]	X	61183246	61185558	-0.112234	0.246989	0.168565	-0.763531	1.40122e-14	4.26748e-05	-0.765624	1.33733e-14	5.65084e-05	-0.859119	7.2979e-18	2.72078e-05	-0.935993	8.62471e-21	2.59316e-05	-0.302938	0.0499996	0.0388998	-0.468081	0.00319988	0.00631281	0.0800299	0.594681	0.388389	-0.101686	0.505272	0.306933	-0.118003	0.437261	0.309318
ENSMUSG00000018899	Irf1	interferon regulatory factor 1 [Source:MGI Symbol;Acc:MGI:96590]	11	53770014	53778374	-0.156345	0.25788	0.189681	-0.0628532	0.644404	0.42307	-0.230075	0.0990492	0.0785485	-0.134377	0.329359	0.238561	-0.00598832	0.96476	0.559341	-0.371478	0.0130442	0.0152388	-0.384678	0.0105626	0.0125926	-0.255557	0.0885639	0.0822639	-0.0920611	0.533	0.321448	-0.38099	0.0112052	0.0209523
ENSMUSG00000005883	Spo11	SPO11 meiotic protein covalently bound to DSB homolog (S. cerevisiae) [Source:MGI Symbol;Acc:MGI:1349669]	2	172977700	172993576	-0.0486203	0.972725	0.5695	-0.594172	0.682777	0.440901	0.318991	0.815012	0.489073	-0.570306	0.695399	0.42695	-0.569472	0.695167	0.436269	-1.03558	0.0948052	0.0642828	-1.8155	0.00850181	0.0109392	-0.653139	0.280288	0.232444	-0.497669	0.399139	0.251895	-1.43095	0.0289423	0.0386784
ENSMUSG00000001280	Sp1	trans-acting transcription factor 1 [Source:MGI Symbol;Acc:MGI:98372]	15	102406143	102436404	0.0529387	0.566374	0.353823	0.01179	0.898467	0.533736	0.00971198	0.916676	0.535441	0.0167421	0.856557	0.505771	0.0715976	0.436605	0.309621	-0.129932	0.158132	0.104407	-0.274258	0.00329915	0.00640694	-0.190219	0.0419816	0.0465702	-0.0828886	0.369453	0.236315	-0.195954	0.0345479	0.0434108
ENSMUSG00000037206	Islr	immunoglobulin superfamily containing leucine-rich repeat [Source:MGI Symbol;Acc:MGI:1349645]	9	58156265	58159221	0.0857698	0.658884	0.405904	0.0276703	0.886761	0.529006	-0.179864	0.357253	0.257318	-0.0101881	0.958242	0.554698	0.135786	0.484098	0.332115	-0.586295	0.269453	0.190949	-0.822961	0.122498	0.0861174	-0.904011	0.0903418	0.0835091	-0.031751	0.95213	0.551383	-1.12323	0.0361382	0.0447196
ENSMUSG00000063511	Snrnp70	small nuclear ribonucleoprotein 70 (U1) [Source:MGI Symbol;Acc:MGI:98341]	7	45376462	45395692	0.0135969	0.822818	0.491662	0.0443714	0.464392	0.33683	-0.0635635	0.296064	0.225522	0.0486809	0.422385	0.286165	0.00431554	0.943332	0.548045	0.109672	0.22603	0.138089	0.225719	0.012699	0.0142691	0.218589	0.0158882	0.0227393	0.123851	0.171811	0.104315	0.120881	0.182146	0.146631
ENSMUSG00000026674	Ddr2	discoidin domain receptor family, member 2 [Source:MGI Symbol;Acc:MGI:1345277]	1	169972308	170110501	0.306454	0.18393	0.12321	0.179275	0.437657	0.324482	0.0828677	0.720774	0.442767	0.1087	0.638725	0.397537	0.26376	0.252932	0.206893	-0.193106	0.660657	0.401574	-0.802723	0.0709512	0.0518887	-0.769038	0.0837172	0.0789287	-0.0184511	0.966523	0.560448	-0.96276	0.0309228	0.0403682
ENSMUSG00000066392	Nrxn3	neurexin III [Source:MGI Symbol;Acc:MGI:1096389]	12	88722876	90334935	-0.164168	0.00137888	0.00544492	-0.0998164	0.050682	0.0684511	-0.0730172	0.153189	0.117133	-0.0966053	0.0589083	0.0528243	-0.148018	0.00386192	0.016707	-0.361241	0.0010369	0.00447075	-0.276365	0.0120024	0.0137258	-0.110151	0.316164	0.251853	-0.275659	0.0122629	0.0111685	-0.284809	0.00962632	0.0189598
ENSMUSG00000026621	41699	mitochondrial amidoxime reducing component 1 [Source:MGI Symbol;Acc:MGI:1913362]	1	184786776	184811313	0.489048	0.607965	0.377892	-0.0891621	0.931558	0.547376	-1.72317	0.175596	0.129215	0.237734	0.808152	0.48309	0.681901	0.463691	0.322538	-3.27414	5.25992e-05	0.00163977	-1.80901	0.00638139	0.00922369	-2.25784	0.00172778	0.00493333	-2.69022	0.000385524	0.00163456	-2.06775	0.00258095	0.00865314
ENSMUSG00000031111	Igsf1	immunoglobulin superfamily, member 1 [Source:MGI Symbol;Acc:MGI:2147913]	X	49782536	49797749	-0.0391172	0.851887	0.50608	0.219566	0.28558	0.250461	0.115741	0.577345	0.367737	0.014186	0.945834	0.547829	0.199432	0.333238	0.258719	0.268917	0.000359112	0.00306565	0.261572	0.000526181	0.00275457	0.0194067	0.798527	0.48504	-0.0497458	0.512906	0.310901	0.015357	0.839448	0.503507
ENSMUSG00000034361	Cpne2	copine II [Source:MGI Symbol;Acc:MGI:2387578]	8	94532990	94570529	0.272215	0.0944903	0.0701116	0.31992	0.0490888	0.0669909	0.439168	0.00688003	0.0107594	0.380967	0.0190815	0.0226297	0.445663	0.00606715	0.0203329	-0.272208	0.0024607	0.00632705	-0.24808	0.00585916	0.00878857	-0.148045	0.100184	0.0908025	-0.150711	0.093007	0.056577	-0.18252	0.0416571	0.0491524
ENSMUSG00000034854	Mfsd12	major facilitator superfamily domain containing 12 [Source:MGI Symbol;Acc:MGI:3604804]	10	81357491	81366225	0.108061	0.0908304	0.0679803	0.120443	0.0586992	0.0756189	0.0934519	0.144252	0.112152	0.018979	0.767655	0.463417	0.14663	0.0212909	0.0371714	0.151744	0.0288026	0.0257353	0.253209	0.000249898	0.00212547	0.141524	0.0443004	0.0485434	0.151597	0.0301722	0.0216243	0.297759	1.50875e-05	0.00110658
ENSMUSG00000093637	Gm20636	predicted gene 20636 [Source:MGI Symbol;Acc:MGI:5313083]	5	112374369	112377639	0.277452	0.189281	0.12579	0.0558256	0.798004	0.492442	-0.331952	0.156747	0.119108	0.0540475	0.805297	0.481721	0.205192	0.336139	0.260198	0.196389	0.411396	0.266608	0.624439	0.00647039	0.00929678	0.130838	0.59293	0.387489	0.396893	0.0927792	0.0564553	0.350794	0.136906	0.120542
ENSMUSG00000058147	Xlr3c	X-linked lymphocyte-regulated 3C [Source:MGI Symbol;Acc:MGI:3047103]	X	73254540	73265390	0.655994	0.448628	0.292661	-0.97947	0.343273	0.279479	1.49802	0.0641524	0.0561099	0.681583	0.431641	0.290757	1.40532	0.0842234	0.0848799	-0.811986	0.178636	0.114778	-1.71262	0.00900595	0.011353	0.375076	0.511323	0.347483	-0.236238	0.686934	0.408889	-0.434401	0.462255	0.321459
ENSMUSG00000050737	Ptges	prostaglandin E synthase [Source:MGI Symbol;Acc:MGI:1927593]	2	30889471	30929863	0.366434	0.116332	0.0879194	0.27895	0.233952	0.191394	0.355368	0.128694	0.103234	0.444728	0.0548524	0.0499107	0.438656	0.0582312	0.0680253	-0.326232	0.0903004	0.0617406	-0.466554	0.0169232	0.0174026	-0.485998	0.0137039	0.0204511	-0.109434	0.567065	0.340071	-0.459679	0.0184054	0.0288899
ENSMUSG00000025425	St8sia5	ST8 alpha-N-acetyl-neuraminide alpha-2,8-sialyltransferase 5 [Source:MGI Symbol;Acc:MGI:109243]	18	77185853	77255450	-0.0522995	0.429561	0.283005	0.12951	0.0454393	0.0636283	0.0426981	0.515204	0.335643	-0.0152315	0.817263	0.487421	0.151776	0.018976	0.0349677	0.429659	0.00919486	0.0122732	0.469362	0.00446233	0.0075437	0.196958	0.242812	0.188228	0.193502	0.249153	0.155127	0.408451	0.0135419	0.02375
ENSMUSG00000000303	Cdh1	cadherin 1 [Source:MGI Symbol;Acc:MGI:88354]	8	106603351	106670246	1.13839	0.0106088	0.0164544	1.01641	0.0226616	0.0418861	0.453962	0.319329	0.237583	0.776145	0.0842216	0.067965	1.39046	0.00169099	0.0117977	-1.0079	0.212385	0.131268	-1.29251	0.112312	0.0779554	-1.2593	0.121702	0.110192	-0.208095	0.794732	0.468134	-1.58023	0.0541327	0.05911
ENSMUSG00000007594	Hapln4	hyaluronan and proteoglycan link protein 4 [Source:MGI Symbol;Acc:MGI:2679531]	8	70083529	70090862	0.0449424	0.44366	0.290153	0.0424236	0.469104	0.338993	0.0769111	0.189548	0.136493	0.0326968	0.577467	0.363996	0.135236	0.0206713	0.0365948	0.204199	0.00138315	0.0050047	0.228657	0.000345467	0.00237203	0.22725	0.00039416	0.00212996	0.193151	0.00256684	0.00407631	0.30353	1.90944e-06	0.000632108
ENSMUSG00000027520	Zdbf2	zinc finger, DBF-type containing 2 [Source:MGI Symbol;Acc:MGI:1921134]	1	63273265	63314576	0.0754367	0.406544	0.271337	-0.137575	0.137172	0.13693	-0.0303429	0.741435	0.453137	-0.0413181	0.653079	0.405051	-0.0553297	0.547259	0.362064	-0.17189	0.029579	0.0262261	-0.227614	0.00408781	0.00718259	-0.0251176	0.750575	0.463398	-0.197812	0.0126164	0.0113874	-0.351755	9.9217e-06	0.000959214
ENSMUSG00000027737	Slc7a11	solute carrier family 7 (cationic amino acid transporter, y+ system), member 11 [Source:MGI Symbol;Acc:MGI:1347355]	3	50364936	50443613	-0.116346	0.359084	0.246988	0.0252277	0.841412	0.510598	-0.0730894	0.563956	0.360489	0.0737712	0.558238	0.353527	0.110897	0.378142	0.28133	-0.326787	0.0640256	0.0476198	-0.333816	0.058745	0.0444256	-0.307731	0.0816636	0.077517	-0.0457363	0.794956	0.468256	-0.241951	0.169982	0.139895
ENSMUSG00000030102	Itpr1	inositol 1,4,5-trisphosphate receptor 1 [Source:MGI Symbol;Acc:MGI:96623]	6	108213118	108551109	-0.0726704	0.238641	0.153849	-0.043261	0.48243	0.345068	-0.0545397	0.376419	0.267033	-0.00932297	0.879668	0.516407	0.0178153	0.772207	0.472612	-0.227928	0.00929707	0.0123549	-0.239098	0.00645	0.00928055	-0.13473	0.124764	0.112681	-0.134787	0.123938	0.0790174	-0.30926	0.000435965	0.00360117
ENSMUSG00000031790	Mmp15	matrix metallopeptidase 15 [Source:MGI Symbol;Acc:MGI:109320]	8	95352268	95374293	0.400469	0.00218376	0.0068756	0.495773	0.000139784	0.00350658	0.318754	0.0150103	0.0183396	0.323672	0.0134458	0.0176101	0.537833	3.56525e-05	0.00231986	0.197448	0.0041807	0.00807882	0.255628	0.000207144	0.0020026	0.167755	0.0160985	0.0229571	0.200658	0.00377789	0.00504186	0.311752	5.5581e-06	0.000811077
ENSMUSG00000066720	Cldn9	claudin 9 [Source:MGI Symbol;Acc:MGI:1913100]	17	23682584	23684026	2.17379	0.0195829	0.0240004	2.46105	0.00796917	0.0237567	1.51041	0.109667	0.0886314	1.71807	0.066839	0.0578236	2.65314	0.00422516	0.0173614	-0.51991	0.448823	0.286012	-0.917044	0.1889	0.121719	-0.577416	0.402938	0.295727	-1.10275	0.11739	0.0741839	-1.77031	0.0150083	0.0253776
ENSMUSG00000002233	Rhoc	ras homolog gene family, member C [Source:MGI Symbol;Acc:MGI:106028]	3	104789011	104794459	0.131484	0.331391	0.2325	0.18314	0.17313	0.157939	0.102846	0.448583	0.303037	0.0391359	0.773905	0.466514	0.065368	0.630325	0.404922	-0.286725	0.0199508	0.0200871	-0.29297	0.0177831	0.018017	-0.338688	0.00655291	0.012045	-0.0216978	0.859155	0.502088	-0.354621	0.00420245	0.0114216
ENSMUSG00000022595	Lypd2	Ly6/Plaur domain containing 2 [Source:MGI Symbol;Acc:MGI:1915561]	15	74732253	74734313	2.58041	0.0186632	0.0232593	0.731068	0.59581	0.399257	-1.90548	0.237037	0.163617	-0.0349239	0.981872	0.570165	-1.90548	0.234198	0.176348	-1.11042	0.175878	0.113399	-1.14093	0.166699	0.110521	-1.4687	0.0814754	0.0773915	-0.576194	0.474205	0.290768	-1.86269	0.0300988	0.0396764
ENSMUSG00000031789	Cngb1	cyclic nucleotide gated channel beta 1 [Source:MGI Symbol;Acc:MGI:2664102]	8	95239045	95306585	-0.10967	0.828679	0.494586	0.534538	0.247815	0.212528	0.304134	0.525928	0.340936	0.176348	0.717814	0.438413	-0.479245	0.368967	0.276797	-0.293119	0.0207517	0.0206201	-0.329138	0.00973752	0.011938	-0.185591	0.144053	0.125965	-0.292231	0.0217649	0.016913	-0.439048	0.000605999	0.00417631
ENSMUSG00000022885	St6gal1	beta galactoside alpha 2,6 sialyltransferase 1 [Source:MGI Symbol;Acc:MGI:108470]	16	23224740	23360350	0.132176	0.126826	0.0945189	0.192951	0.0244673	0.0437659	0.130099	0.133339	0.10594	0.0377827	0.665395	0.411469	0.210507	0.0141058	0.0301428	-0.280001	0.0349876	0.0295413	-0.334252	0.0124602	0.0140821	-0.248538	0.0634504	0.0643917	-0.0565973	0.667692	0.398141	-0.210758	0.111951	0.101489
ENSMUSG00000036822	Topors	topoisomerase I binding, arginine/serine-rich [Source:MGI Symbol;Acc:MGI:2146189]	4	40259601	40269850	-0.209699	0.0251276	0.0281565	-0.264682	0.00477916	0.0180971	-0.139312	0.135016	0.106907	-0.0702828	0.447563	0.298586	-0.208657	0.0256321	0.0411598	-0.205897	0.0113426	0.0139603	-0.274937	0.000829654	0.00331833	-0.222613	0.00707392	0.0127001	-0.269128	0.00110764	0.00259229	-0.185001	0.0231121	0.0334445
ENSMUSG00000062151	Unc13c	unc-13 homolog C (C. elegans) [Source:MGI Symbol;Acc:MGI:2149021]	9	73479422	73968966	0.167464	0.379912	0.25776	0.353518	0.0620218	0.0782628	0.0886065	0.643137	0.403116	0.0219461	0.908798	0.529838	0.113174	0.553325	0.365084	0.366274	0.00657252	0.0101673	0.374395	0.00551116	0.00848994	0.537713	6.72342e-05	0.00096682	0.427707	0.00152	0.0030221	0.464174	0.000566458	0.00404763
ENSMUSG00000040613	Apobec1	apolipoprotein B mRNA editing enzyme, catalytic polypeptide 1 [Source:MGI Symbol;Acc:MGI:103298]	6	122577792	122602444	0.259878	0.492266	0.314795	0.260542	0.490251	0.34863	0.167116	0.661821	0.412754	0.391341	0.295165	0.220847	0.824356	0.0224665	0.0382649	-0.389351	0.166939	0.108913	-0.770195	0.0089085	0.0112737	-0.405735	0.156937	0.134063	-0.437168	0.126177	0.0804555	-0.584261	0.0427473	0.0500217
ENSMUSG00000031712	Il15	interleukin 15 [Source:MGI Symbol;Acc:MGI:103014]	8	82331637	82403222	0.340216	0.630976	0.390768	0.776603	0.250594	0.218342	0.789157	0.24291	0.172252	0.999569	0.131225	0.103127	1.18775	0.0682803	0.0748221	-0.612078	0.231015	0.140944	-1.34349	0.0161707	0.0168542	-0.318656	0.528669	0.355643	-0.280031	0.575441	0.344858	-0.753642	0.148472	0.127449
ENSMUSG00000038552	Fndc4	fibronectin type III domain containing 4 [Source:MGI Symbol;Acc:MGI:1917195]	5	31292255	31295877	0.0837776	0.171216	0.11707	0.0460025	0.452563	0.331397	-0.0130318	0.83242	0.497244	-0.00155459	0.979835	0.568665	0.0248082	0.68602	0.431927	0.156617	0.0510759	0.039568	0.247685	0.00199776	0.0050051	0.11917	0.141349	0.124218	0.0457837	0.572062	0.342899	0.202604	0.0115704	0.0214075
ENSMUSG00000035954	Dock4	dedicator of cytokinesis 4 [Source:MGI Symbol;Acc:MGI:1918006]	12	40446053	40846486	-0.163874	0.00330339	0.00846279	-0.129183	0.0202178	0.0392555	-0.0834505	0.133621	0.106108	-0.0478081	0.389217	0.269513	-0.134281	0.0158662	0.0319109	0.310718	0.000142348	0.00222879	0.274596	0.000824125	0.00330776	0.265308	0.00133937	0.00420444	0.234565	0.00447986	0.00559209	0.232253	0.00474292	0.0122767
ENSMUSG00000067215	Usp51	ubiquitin specific protease 51 [Source:MGI Symbol;Acc:MGI:3588217]	X	153006469	153009416	0.635345	0.0527967	0.0463361	0.461126	0.169149	0.155727	0.587024	0.0760245	0.063601	0.334356	0.330475	0.239129	0.385157	0.257486	0.214481	-0.181487	0.316579	0.216945	-0.476266	0.0107012	0.0127035	-0.504371	0.00768129	0.0134318	-0.541525	0.00406265	0.00526789	-0.484146	0.00941645	0.0186861
ENSMUSG00000000214	Th	tyrosine hydroxylase [Source:MGI Symbol;Acc:MGI:98735]	7	142892752	142931128	0.892301	0.0643742	0.0536942	0.555742	0.267804	0.240632	0.273802	0.600397	0.380355	0.406497	0.428619	0.289246	0.103231	0.846388	0.505815	0.0729664	0.660684	0.40159	0.377669	0.0226449	0.0213512	0.0787425	0.636751	0.409676	0.101804	0.54074	0.325583	0.296129	0.07403	0.0739523
ENSMUSG00000043556	Fbxl7	F-box and leucine-rich repeat protein 7 [Source:MGI Symbol;Acc:MGI:3052506]	15	26543084	26895049	0.0689051	0.862641	0.511329	-0.00561243	0.98891	0.579161	-0.540784	0.207195	0.145627	-0.00962826	0.980931	0.569464	-0.459542	0.277244	0.230016	-0.942525	0.00291796	0.00682736	-0.836406	0.00788726	0.0104472	-0.372778	0.218588	0.16937	-0.270792	0.36305	0.232943	-0.669629	0.029959	0.0395587
ENSMUSG00000031530	Dusp4	dual specificity phosphatase 4 [Source:MGI Symbol;Acc:MGI:2442191]	8	34807297	34819894	-0.209561	0.0333293	0.0336417	-0.357868	0.000315242	0.00511052	-0.344646	0.000539726	0.00262027	-0.289046	0.00351934	0.00701026	-0.292622	0.00310699	0.0152337	-0.473918	0.0771998	0.0548262	-0.636378	0.0185878	0.0185802	-0.25822	0.334468	0.261253	-0.4952	0.0656937	0.042258	-0.413895	0.122335	0.11075
ENSMUSG00000023913	Pla2g7	phospholipase A2, group VII (platelet-activating factor acetylhydrolase, plasma) [Source:MGI Symbol;Acc:MGI:1351327]	17	43568098	43612201	-0.282675	0.000173615	0.00205845	-0.32652	1.45601e-05	0.00142583	-0.182658	0.0149133	0.0182606	-0.198051	0.00829406	0.0124979	-0.185145	0.0134945	0.0295293	-0.285062	0.00499233	0.00881848	-0.289274	0.00444466	0.0075269	-0.297805	0.00351118	0.00783716	-0.234101	0.0212389	0.0166118	-0.0848067	0.401511	0.291719
ENSMUSG00000025229	Pitx3	paired-like homeodomain transcription factor 3 [Source:MGI Symbol;Acc:MGI:1100498]	19	46135685	46148375	2.66454	0.111559	0.0838566	1.8563	0.255724	0.227716	0	1	1	0	1	1	1.86059	0.254708	0.210289	1.32068	0.163095	0.106941	2.18098	0.0152263	0.0161693	-0.805922	0.502877	0.343506	1.13622	0.241017	0.142592	2.2039	0.0137921	0.0240382
ENSMUSG00000030685	Kctd13	potassium channel tetramerisation domain containing 13 [Source:MGI Symbol;Acc:MGI:1923739]	7	126928879	126945631	-0.0346577	0.518577	0.32819	0.109376	0.040205	0.0588355	-0.0023854	0.964534	0.559747	0.011995	0.822852	0.49007	-0.0232677	0.66434	0.421503	0.169605	0.00516144	0.00896896	0.230382	0.000144671	0.00178627	0.0930661	0.128082	0.115182	0.136495	0.0250191	0.0187624	0.253377	2.85588e-05	0.00138453
ENSMUSG00000051029	Serpinb1b	serine (or cysteine) peptidase inhibitor, clade B, member 1b [Source:MGI Symbol;Acc:MGI:2445361]	13	33084125	33094380	0.48252	0.436339	0.286444	1.09351	0.0727494	0.0861372	0.887164	0.147712	0.114094	0.382425	0.538058	0.342982	0.859953	0.160396	0.136985	-0.541445	0.0408814	0.0331914	-0.70927	0.00905478	0.0113912	-0.180167	0.486987	0.336071	-0.534225	0.0458927	0.0305028	-0.335134	0.197609	0.154954
ENSMUSG00000033855	Ston1	stonin 1 [Source:MGI Symbol;Acc:MGI:1924307]	17	88597684	88662586	0.258588	0.330885	0.232241	0.147245	0.58122	0.391762	0.167473	0.531223	0.343565	0.326817	0.217038	0.148127	0.262613	0.322848	0.253439	-0.376091	0.11173	0.0762897	-0.5826	0.0148729	0.0159085	-0.575388	0.0166451	0.0235205	-0.0881254	0.707488	0.420302	-0.724055	0.00262534	0.00873614
ENSMUSG00000038354	Ankrd35	ankyrin repeat domain 35 [Source:MGI Symbol;Acc:MGI:2442590]	3	96670131	96691009	0.00704966	0.948877	0.554348	0.0353585	0.745868	0.469588	0.0121724	0.911901	0.533291	0.0810893	0.456369	0.302895	0.130473	0.227212	0.171567	-0.250351	0.00687808	0.0104155	-0.274038	0.00324966	0.00636034	-0.174481	0.061162	0.0625946	-0.223733	0.0162039	0.0135544	-0.267861	0.00396364	0.0110377
ENSMUSG00000030055	Rab43	RAB43, member RAS oncogene family [Source:MGI Symbol;Acc:MGI:1917084]	6	87788853	87812164	0.142243	0.106169	0.0788219	0.0953521	0.279286	0.247149	0.0651395	0.462719	0.31001	0.0309311	0.727693	0.443424	0.101814	0.248381	0.198151	-0.196011	0.0160278	0.0173688	-0.261048	0.00150658	0.00438622	-0.173847	0.0348976	0.0405092	-0.0824274	0.310404	0.205305	-0.142972	0.0785951	0.076957
ENSMUSG00000021061	Sptb	spectrin beta, erythrocytic [Source:MGI Symbol;Acc:MGI:98387]	12	76580488	76710547	-0.0796922	0.1753	0.119052	-0.129317	0.0279006	0.0472869	-0.116828	0.0471402	0.0431934	-0.0963383	0.10141	0.079671	-0.0870395	0.138705	0.124889	0.232093	0.00146891	0.00512292	0.258203	0.000404732	0.00250633	0.21573	0.00320611	0.00737984	0.22366	0.00221355	0.0037414	0.248008	0.000679479	0.00439913
ENSMUSG00000033671	Cep350	centrosomal protein 350 [Source:MGI Symbol;Acc:MGI:1921331]	1	155844966	155972890	-0.118931	0.152104	0.107639	-0.189801	0.0225802	0.0418018	-0.11857	0.153727	0.117434	-0.190582	0.022312	0.0253938	-0.0617573	0.454927	0.318347	-0.139631	0.0748636	0.0535815	-0.230962	0.00348687	0.00659653	-0.0585692	0.456989	0.321872	-0.0641565	0.413464	0.25932	-0.119038	0.129118	0.115648
ENSMUSG00000052957	Gas1	growth arrest specific 1 [Source:MGI Symbol;Acc:MGI:95655]	13	60174405	60177365	0.152776	0.156446	0.109795	0.103323	0.338801	0.277258	0.106098	0.32801	0.242146	0.0452934	0.677905	0.41795	0.0496695	0.648176	0.413712	-0.463472	0.053658	0.041196	-0.448609	0.0621323	0.0466548	-0.468286	0.0522889	0.0551939	-0.0265916	0.911182	0.528905	-0.426324	0.0759578	0.0752205
ENSMUSG00000005640	Insrr	insulin receptor-related receptor [Source:MGI Symbol;Acc:MGI:1346037]	3	87796951	87816101	1.92538	0.187799	0.125078	2.56171	0.0716447	0.0853396	1.66309	0.263401	0.206847	1.64105	0.269233	0.206825	1.2393	0.413273	0.298439	-0.855033	0.273836	0.194037	-1.0578	0.181408	0.117964	-1.35839	0.0938926	0.0860557	-0.0388813	0.95942	0.555873	-1.3257	0.0981857	0.0898382
ENSMUSG00000017897	Eya2	eyes absent 2 homolog (Drosophila) [Source:MGI Symbol;Acc:MGI:109341]	2	165595032	165771727	-0.289157	0.266665	0.198334	-0.0387993	0.877831	0.525413	-0.0616308	0.808435	0.485954	-0.0889965	0.726588	0.44287	-0.114725	0.652596	0.415851	-0.790581	0.0561252	0.0427596	-0.929319	0.0256107	0.0232969	-0.886417	0.0334115	0.0392111	-0.0201678	0.960588	0.556612	-0.974436	0.0193635	0.0298395
ENSMUSG00000028978	Nos3	nitric oxide synthase 3, endothelial cell [Source:MGI Symbol;Acc:MGI:97362]	5	24364810	24384474	0.0288897	0.852814	0.506529	0.110527	0.473521	0.341017	0.00503207	0.974268	0.565975	0.120039	0.437009	0.293409	0.0602444	0.697597	0.437431	0.427744	0.0131905	0.015347	0.42356	0.0144135	0.0155667	0.374282	0.0319924	0.0379604	0.452423	0.00901062	0.00888259	0.186699	0.286342	0.233444
ENSMUSG00000032492	Pth1r	parathyroid hormone 1 receptor [Source:MGI Symbol;Acc:MGI:97801]	9	110722088	110743686	0.404141	0.0244718	0.0276823	0.53801	0.00234002	0.0127132	0.205329	0.26302	0.206553	0.436696	0.0146776	0.0187414	0.39585	0.0273854	0.042746	0.29087	0.0968964	0.065524	0.427463	0.0142862	0.0154742	0.213794	0.229345	0.175598	0.322248	0.0670532	0.0429873	0.371188	0.0337802	0.0427734
ENSMUSG00000035202	Lars2	leucyl-tRNA synthetase, mitochondrial [Source:MGI Symbol;Acc:MGI:2142973]	9	123366940	123462664	0.0261009	0.815433	0.487957	-0.552955	8.39528e-07	0.000561154	-0.304342	0.00657276	0.0104528	-0.547868	1.05759e-06	0.000457427	-0.417769	0.000193585	0.00489428	0.122744	0.234223	0.143252	-0.205563	0.046566	0.0362757	-0.294384	0.0044025	0.00913502	-0.245856	0.0173355	0.0142506	-0.0735451	0.476145	0.328176
ENSMUSG00000076258	Gm23935	predicted gene, 23935 [Source:MGI Symbol;Acc:MGI:5453712]	16	11144125	11144181	0.152937	0.0969502	0.0716601	-0.723313	1.09793e-14	4.16029e-05	-0.340048	0.000248838	0.00187152	-0.83368	7.21125e-19	2.6391e-05	-0.545207	4.88884e-09	0.000161154	0.0336819	0.713896	0.430269	-0.22095	0.0167499	0.0172743	-0.361931	9.67344e-05	0.00110863	-0.337399	0.000272088	0.00142874	-0.206782	0.0250868	0.0352603
ENSMUSG00000028197	Col24a1	collagen, type XXIV, alpha 1 [Source:MGI Symbol;Acc:MGI:1918605]	3	145292472	145552011	2.45517	0.0337317	0.0338844	1.35903	0.269039	0.241436	1.40013	0.255265	0.196981	2.11254	0.0728697	0.0613806	1.7923	0.134964	0.122708	0.955653	0.0672521	0.0494553	1.09671	0.0343954	0.0288451	1.20299	0.0203801	0.0272054	-0.556873	0.35224	0.227205	0.363631	0.504815	0.341892
ENSMUSG00000036598	Ccdc113	coiled-coil domain containing 113 [Source:MGI Symbol;Acc:MGI:3606076]	8	95534100	95558888	2.00016	9.65245e-06	0.000693874	1.72946	0.000168384	0.00382246	1.8479	5.31878e-05	0.00104114	1.82211	6.77049e-05	0.00114145	2.15843	1.35945e-06	0.000665442	-0.347524	0.0850775	0.0589363	-0.593757	0.00438099	0.00746595	-0.541431	0.0097216	0.0158845	-0.383705	0.0606845	0.0393876	-0.399521	0.0498306	0.0556738
ENSMUSG00000049661	Mtag2	metastasis associated gene 2 [Source:MGI Symbol;Acc:MGI:1860766]	7	45366163	45367948	0.19337	0.490359	0.313832	-0.123272	0.672995	0.436391	-0.0850179	0.771087	0.467811	0.232593	0.403919	0.276955	-0.00707727	0.980382	0.569236	0.305322	0.191274	0.120973	0.67563	0.00252874	0.00561271	0.395813	0.0926933	0.0851772	0.45438	0.0499669	0.0328442	0.54874	0.0157138	0.0261222
ENSMUSG00000084843	B230312C02Rik	RIKEN cDNA B230312C02 gene [Source:MGI Symbol;Acc:MGI:2444130]	2	180370491	180385885	0.0712839	0.909036	0.533841	0.0306975	0.960745	0.56138	-1.19363	0.102446	0.0814345	-0.819862	0.236819	0.160695	-0.394089	0.547378	0.36212	1.38761	0.0010548	0.00450219	1.23441	0.0046064	0.00767917	0.481874	0.328139	0.25799	1.41636	0.000903019	0.00236733	1.42899	0.000734808	0.00456325
ENSMUSG00000003418	St8sia6	ST8 alpha-N-acetyl-neuraminide alpha-2,8-sialyltransferase 6 [Source:MGI Symbol;Acc:MGI:2386797]	2	13651020	13793808	-0.211176	0.283143	0.207651	-0.629411	0.00230848	0.0126333	-0.35202	0.0790215	0.0654524	-0.464243	0.0221972	0.0252976	-0.46624	0.0214113	0.037281	-0.518792	0.0123866	0.0147403	-0.592846	0.00465313	0.0077244	-0.313741	0.129122	0.115946	-0.325823	0.113451	0.0708729	-0.254982	0.211286	0.162193
ENSMUSG00000021794	Glud1	glutamate dehydrogenase 1 [Source:MGI Symbol;Acc:MGI:95753]	14	34310727	34345144	0.00423531	0.934352	0.546526	0.022594	0.659682	0.430215	0.0580817	0.257874	0.200913	0.0113305	0.825504	0.491304	0.0150674	0.769223	0.471233	0.137847	0.0181572	0.0188559	0.207115	0.000385295	0.00246274	0.0615988	0.293226	0.239809	0.0678043	0.246558	0.150852	0.0967092	0.0978657	0.0896044
ENSMUSG00000028393	Alad	aminolevulinate, delta-, dehydratase [Source:MGI Symbol;Acc:MGI:96853]	4	62509169	62519918	0.0890858	0.404124	0.270114	0.112056	0.290736	0.253128	-0.00471346	0.96522	0.560155	0.048892	0.648427	0.402621	0.0788294	0.459932	0.320743	0.288706	0.00333468	0.00725824	0.309865	0.00168035	0.00460643	0.203619	0.042814	0.0472786	0.254665	0.0104875	0.00996687	0.382778	9.19144e-05	0.00200342
ENSMUSG00000034684	Sema3f	sema domain, immunoglobulin domain (Ig), short basic domain, secreted, (semaphorin) 3F [Source:MGI Symbol;Acc:MGI:1096347]	9	107681502	107710475	1.44848	4.54217e-05	0.00110097	1.46151	3.81338e-05	0.00200342	1.0003	0.00510046	0.00897815	1.08862	0.00224596	0.0053562	1.55877	1.12078e-05	0.001444	0.19557	0.183682	0.117259	0.40147	0.00581455	0.00875018	0.463246	0.00150101	0.00450898	0.326068	0.0262327	0.019438	0.346738	0.0174976	0.0279647
ENSMUSG00000047139	Cd24a	CD24a antigen [Source:MGI Symbol;Acc:MGI:88323]	10	43579169	43584262	0.343682	0.0189623	0.023501	0.239218	0.104207	0.110138	0.494362	0.000651995	0.00286294	0.34759	0.0175289	0.0212675	0.507264	0.000453094	0.00686396	-0.222288	0.0509107	0.0394631	-0.308435	0.00724694	0.00992588	-0.160873	0.160279	0.136113	-0.388291	0.000797572	0.00223844	-0.40281	0.000485774	0.00377851
ENSMUSG00000048001	Hes5	hairy and enhancer of split 5 (Drosophila) [Source:MGI Symbol;Acc:MGI:104876]	4	154960923	154962371	0.517072	0.000223639	0.00231337	0.469342	0.000817886	0.00785089	0.474117	0.000745431	0.00305345	0.534803	0.000131614	0.00140475	0.653256	2.487e-06	0.000827718	0.419814	0.00088976	0.00422185	0.346421	0.00632068	0.00917555	0.170396	0.183532	0.149758	0.532513	2.48476e-05	0.000754364	0.547758	1.3828e-05	0.00107458
ENSMUSG00000090063	Dlx6os1	Dlx6 opposite strand transcript 1 [Source:MGI Symbol;Acc:MGI:2443217]	6	6820189	6871592	0.0666556	0.580026	0.3617	-0.15877	0.197244	0.171019	0.125615	0.294384	0.224642	0.209327	0.0773023	0.0639491	0.208439	0.0781703	0.0811258	-0.287136	0.366902	0.243246	-0.797874	0.0168381	0.0173387	-0.160444	0.614969	0.398749	-0.295321	0.357333	0.229888	0.00655254	0.983211	0.573515
ENSMUSG00000030708	Dnajb13	DnaJ (Hsp40) related, subfamily B, member 13 [Source:MGI Symbol;Acc:MGI:1916637]	7	100503018	100514960	0.688701	0.138287	0.100614	0.831488	0.0671547	0.0820793	0.315882	0.518112	0.337085	0.472025	0.322668	0.235063	1.0807	0.014299	0.0303383	-0.402015	0.131984	0.0905348	-0.800118	0.00483991	0.00789234	-0.373388	0.168858	0.141241	-0.646741	0.0207477	0.0163227	-0.430939	0.10953	0.0991407
ENSMUSG00000035473	Galm	galactose mutarotase [Source:MGI Symbol;Acc:MGI:2442420]	17	80127471	80185101	0.751159	0.0468899	0.0422079	0.640671	0.0906112	0.0987451	0.860004	0.0225797	0.0245885	0.837728	0.0262142	0.0286368	1.14269	0.00230213	0.0134359	-0.728553	0.0221201	0.021519	-0.784365	0.0149893	0.0159953	-0.352528	0.257555	0.210909	-0.159735	0.598303	0.358113	-0.404357	0.190377	0.151089
ENSMUSG00000042485	Mustn1	musculoskeletal, embryonic nuclear protein 1 [Source:MGI Symbol;Acc:MGI:1913425]	14	30879257	30881608	-0.0730153	0.843517	0.501964	0.331553	0.349759	0.282709	-0.18644	0.618612	0.390212	-0.134459	0.717791	0.438401	0.262525	0.46255	0.321995	-0.70985	0.0543979	0.0416636	-0.709766	0.0558895	0.0424793	-0.412746	0.259832	0.2143	-0.0889048	0.804207	0.473228	-0.795861	0.0327436	0.041899
ENSMUSG00000051777	Iqcj	IQ motif containing J [Source:MGI Symbol;Acc:MGI:3644166]	3	67892220	68056593	-0.153578	0.642774	0.397218	-0.887939	0.0171951	0.035847	-1.29815	0.00126206	0.0039949	0.0622646	0.845234	0.500538	-0.131521	0.689242	0.433466	0.458054	0.373056	0.246495	1.3061	0.00433941	0.00742685	0.85805	0.0827531	0.078267	0.322	0.545317	0.328068	0.9733	0.0422696	0.0496383
ENSMUSG00000029994	Anxa4	annexin A4 [Source:MGI Symbol;Acc:MGI:88030]	6	86736840	86793584	0.117299	0.621323	0.385453	0.532943	0.0194722	0.0384404	0.0878058	0.712432	0.438553	0.0390863	0.870013	0.511976	0.227646	0.33181	0.257982	-0.322082	0.336105	0.227066	-0.756438	0.0265911	0.0239227	-0.853322	0.013234	0.0199388	-0.278008	0.407272	0.256121	-0.806455	0.0182681	0.0287518
ENSMUSG00000033307	Mif	macrophage migration inhibitory factor [Source:MGI Symbol;Acc:MGI:96982]	10	75859353	75860250	0.205559	0.000623599	0.0036951	0.14935	0.0130118	0.030843	0.113747	0.0595051	0.0529652	0.00917666	0.879666	0.516406	0.0230288	0.703615	0.440288	0.228083	0.000500733	0.00344063	0.223069	0.000679198	0.00304288	0.163769	0.0130492	0.0197355	0.159285	0.0155542	0.0131615	0.296499	5.97197e-06	0.000825574
ENSMUSG00000038086	Hspb2	heat shock protein 2 [Source:MGI Symbol;Acc:MGI:1916503]	9	50751072	50752354	0.874221	0.123235	0.0924906	1.47313	0.0063776	0.0210929	0.554555	0.342945	0.249944	0.286003	0.63403	0.395048	0.531854	0.362914	0.273774	-0.973894	0.0360163	0.0301694	-1.01533	0.0304383	0.0263713	-1.12808	0.0189432	0.0258003	0.196041	0.646314	0.386039	-0.921333	0.0473083	0.0536692
ENSMUSG00000063600	Egfem1	EGF-like and EMI domain containing 1 [Source:MGI Symbol;Acc:MGI:1922990]	3	29082023	29691204	0.0198422	0.904879	0.531812	-0.0666279	0.689773	0.444097	-0.0111838	0.946535	0.54969	0.0970428	0.555983	0.35231	0.149646	0.361082	0.272846	0.371403	0.0785419	0.0555263	0.621356	0.00254468	0.0056318	0.424833	0.0467617	0.0505911	0.324831	0.130457	0.0829331	0.667293	0.00109467	0.00553099
ENSMUSG00000029338	Antxr2	anthrax toxin receptor 2 [Source:MGI Symbol;Acc:MGI:1919164]	5	97882783	98030733	0.1458	0.651585	0.401967	0.450386	0.147136	0.142945	0.313264	0.323124	0.239576	0.668478	0.0280266	0.0301309	0.983956	0.000838192	0.0087755	-0.524286	0.146125	0.0981572	-0.723489	0.0494285	0.0381136	-0.441745	0.224376	0.172592	-0.110555	0.754621	0.446289	-0.696745	0.0575236	0.0619118
ENSMUSG00000032177	Pde4a	phosphodiesterase 4A, cAMP specific [Source:MGI Symbol;Acc:MGI:99558]	9	21165714	21213248	0.0786587	0.193923	0.128025	0.0667172	0.270143	0.242123	0.10507	0.082518	0.0676083	0.0425104	0.483221	0.315994	0.0550158	0.363669	0.274151	0.238625	0.00134839	0.00495181	0.243942	0.00107303	0.00374543	0.379489	3.5404e-07	0.000188719	0.135559	0.0709669	0.0450538	0.335287	6.32694e-06	0.000837468
ENSMUSG00000022044	Stmn4	stathmin-like 4 [Source:MGI Symbol;Acc:MGI:1931224]	14	66344296	66361680	0.0447742	0.440431	0.288512	0.0839613	0.147098	0.142922	0.0213266	0.713609	0.439149	0.0296217	0.609953	0.38205	-0.0349858	0.547447	0.362155	0.228808	0.00226195	0.0060998	0.237988	0.00151035	0.00439076	0.142981	0.0578371	0.0598696	0.144373	0.0549811	0.0358742	0.259457	0.000536792	0.00395416
ENSMUSG00000030218	Mgp	matrix Gla protein [Source:MGI Symbol;Acc:MGI:96976]	6	136872436	136875805	0.192104	0.45773	0.297279	0.104639	0.68596	0.442357	0.0677779	0.793745	0.478891	0.0926041	0.720677	0.439881	0.318219	0.217763	0.166688	-0.303095	0.584018	0.357809	-0.870642	0.118556	0.0831069	-0.706293	0.204285	0.161429	0.0344037	0.95039	0.550339	-1.20119	0.0324823	0.0416802
ENSMUSG00000039470	Zdhhc2	zinc finger, DHHC domain containing 2 [Source:MGI Symbol;Acc:MGI:1923452]	8	40423815	40510268	-0.0987194	0.241443	0.158309	-0.11169	0.184528	0.164202	-0.023504	0.779481	0.471925	-0.0630707	0.453217	0.301358	-0.127413	0.130816	0.120244	-0.13061	0.0944644	0.0640843	-0.258743	0.00106113	0.00372563	-0.0738204	0.347648	0.268021	-0.180374	0.0220985	0.0171099	-0.077866	0.318173	0.249794
ENSMUSG00000094234	Gm8910	predicted gene 8910 [Source:MGI Symbol;Acc:MGI:3643310]	3	11014399	11015163	0.0220994	0.831252	0.495881	-0.0417986	0.687743	0.443162	-0.0581192	0.578462	0.368347	-0.0464471	0.656201	0.406669	-0.0403959	0.698085	0.437661	0.213074	0.0933447	0.0634462	0.353427	0.00509109	0.00812246	0.313062	0.0140703	0.0208444	0.286712	0.0241562	0.0182806	0.386955	0.0020827	0.00769188
ENSMUSG00000026271	Gpr35	G protein-coupled receptor 35 [Source:MGI Symbol;Acc:MGI:1929509]	1	92973119	92986391	0.187061	0.716188	0.436378	-0.0788994	0.882079	0.527138	-0.418841	0.455069	0.306223	-0.424042	0.449229	0.299402	-0.438569	0.433775	0.308271	-0.419387	0.331375	0.224594	-1.29519	0.00799032	0.0105313	-0.501447	0.260152	0.214784	-0.218049	0.609249	0.36454	-0.546341	0.21536	0.164329
ENSMUSG00000041859	Mcm3	minichromosome maintenance deficient 3 (S. cerevisiae) [Source:MGI Symbol;Acc:MGI:101845]	1	20802974	20820278	-0.694571	0.0118552	0.0175741	-0.87403	0.00186073	0.0114055	-0.285602	0.27809	0.21589	-0.587847	0.030879	0.0323387	-0.605895	0.0260585	0.0415434	-0.668138	0.0109536	0.0136568	-0.756233	0.0047748	0.00783435	-0.771992	0.00460187	0.00942261	-0.507548	0.0513364	0.0336423	-1.08142	0.000110757	0.00213109
ENSMUSG00000024759	Atl3	atlastin GTPase 3 [Source:MGI Symbol;Acc:MGI:1924270]	19	7494040	7538608	-0.0899362	0.311876	0.222378	-0.0295216	0.737995	0.466042	-0.111482	0.211245	0.147705	-0.0781167	0.379007	0.264311	-0.0636018	0.47289	0.326863	-0.173153	0.0818611	0.0572638	-0.271022	0.00695404	0.00968709	-0.10311	0.30269	0.244867	-0.158077	0.11381	0.0711731	-0.32868	0.00109438	0.00553032
ENSMUSG00000028082	Sh3d19	SH3 domain protein D19 [Source:MGI Symbol;Acc:MGI:1350923]	3	85971109	86130526	0.565555	0.00922284	0.0151067	0.516617	0.0173521	0.0360306	0.240038	0.270246	0.21139	0.397088	0.0676432	0.0583125	0.572315	0.00840177	0.0235967	-0.257543	0.0288366	0.0257575	-0.309428	0.00925549	0.0115526	-0.190778	0.108276	0.0977871	-0.0393533	0.735916	0.436009	-0.306328	0.00986158	0.0192567
ENSMUSG00000042115	Klhdc8a	kelch domain containing 8A [Source:MGI Symbol;Acc:MGI:2442630]	1	132298626	132307357	0.132392	0.403566	0.269837	0.356234	0.0224637	0.0416793	0.103647	0.514052	0.33508	0.011559	0.942294	0.545997	-0.146196	0.36486	0.274742	0.212125	0.0255888	0.023735	0.284309	0.00275504	0.00585835	0.190214	0.047263	0.0510152	0.189809	0.0469044	0.0310872	0.459325	1.09038e-06	0.000559877
ENSMUSG00000043252	Tmem64	transmembrane protein 64 [Source:MGI Symbol;Acc:MGI:2140359]	4	15265831	15286753	0.196287	0.030876	0.0321023	0.0919011	0.313864	0.264714	0.147969	0.104829	0.0836733	0.0444961	0.627246	0.391416	0.166003	0.0680435	0.0746705	-0.240739	0.0891592	0.0611133	-0.306096	0.0310461	0.0267539	-0.30698	0.0308911	0.0369826	-0.148869	0.29313	0.196383	-0.299739	0.0346312	0.0434809
ENSMUSG00000020932	Gfap	glial fibrillary acidic protein [Source:MGI Symbol;Acc:MGI:95697]	11	102887336	102900912	0.298454	0.000376197	0.00293185	0.297042	0.000400162	0.0056855	-0.082942	0.323812	0.239937	-0.119432	0.155481	0.116522	0.0638439	0.447022	0.314607	-0.0248358	0.819559	0.48583	0.210305	0.0533681	0.0407404	-0.211122	0.0529172	0.0557231	0.00794285	0.941858	0.545423	-0.0404063	0.710608	0.444009
ENSMUSG00000083626	Gm4459	predicted gene 4459 [Source:MGI Symbol;Acc:MGI:3782643]	7	139659688	139660155	0.0125703	0.935998	0.547382	0.214597	0.159747	0.150358	0.237609	0.120321	0.0980004	-0.130268	0.412484	0.281214	-0.211192	0.187235	0.151122	0.20708	0.178016	0.114468	0.466999	0.00177145	0.00472118	0.519229	0.000549194	0.00252823	0.401802	0.00800962	0.00814002	0.574298	9.28378e-05	0.0020099
ENSMUSG00000025981	Coq10b	coenzyme Q10 homolog B (S. cerevisiae) [Source:MGI Symbol;Acc:MGI:1915126]	1	55052770	55072701	-0.266984	0.0400823	0.0378044	-0.371366	0.00456281	0.0176633	-0.146296	0.255702	0.197676	-0.44011	0.000872674	0.00316115	-0.468812	0.000399062	0.00653706	-0.244273	0.0617493	0.046274	-0.348011	0.00860586	0.0110276	-0.226883	0.0862357	0.0806486	-0.423055	0.00155261	0.003056	-0.11873	0.360742	0.271259
ENSMUSG00000032537	Ephb1	Eph receptor B1 [Source:MGI Symbol;Acc:MGI:1096337]	9	101922128	102354693	-0.246125	0.0477166	0.0427695	-0.0706374	0.566796	0.384465	-0.0711648	0.564618	0.36084	-0.121184	0.327263	0.23745	-0.27655	0.0261957	0.041667	0.164189	0.0545153	0.041737	0.270286	0.00151286	0.00439362	0.231147	0.00699792	0.012603	0.255365	0.00278574	0.00425426	0.179231	0.0359449	0.0445612
ENSMUSG00000040856	Dlk1	delta-like 1 homolog (Drosophila) [Source:MGI Symbol;Acc:MGI:94900]	12	109452823	109463336	0.405893	0.19853	0.130235	0.595396	0.0584225	0.0753932	0.567624	0.0714625	0.0607733	0.782851	0.0127001	0.0169159	0.51333	0.103193	0.098379	-0.29518	0.00142825	0.00506871	-0.21644	0.0192911	0.019073	-0.0663861	0.472635	0.329286	-0.195593	0.0344964	0.0240261	-0.341584	0.000227567	0.00276263
ENSMUSG00000044626	Liph	lipase, member H [Source:MGI Symbol;Acc:MGI:2388029]	16	21953826	21995542	0.571386	0.388278	0.262037	-0.415095	0.580908	0.391603	0.69894	0.285867	0.220128	0.764104	0.237834	0.16188	0.655769	0.316336	0.250168	-1.49454	0.0159589	0.0173216	-1.59761	0.0117691	0.0135457	-1.19317	0.0510547	0.0541617	-1.40173	0.0241545	0.0182797	-0.64868	0.249604	0.195405
ENSMUSG00000021453	Gadd45g	growth arrest and DNA-damage-inducible 45 gamma [Source:MGI Symbol;Acc:MGI:1346325]	13	51846678	51848468	-0.251337	0.0217104	0.0256523	-0.366304	0.000877872	0.0081073	-0.554562	7.28897e-07	0.000348494	-0.485058	1.30438e-05	0.000695508	-0.592772	1.21523e-07	0.000337979	-0.114442	0.311295	0.214217	-0.325085	0.00452424	0.00759995	-0.336943	0.00342889	0.00771434	-0.428595	0.000202512	0.00128509	-0.308429	0.00695617	0.0154691
ENSMUSG00000090307	1700071M16Rik	RIKEN cDNA 1700071M16 gene [Source:MGI Symbol;Acc:MGI:1920754]	17	43588340	43592442	-0.48596	0.000865106	0.00432496	-0.391735	0.00671349	0.0216846	-0.210365	0.141816	0.11078	-0.29219	0.0422229	0.0403336	-0.328474	0.0226266	0.0384135	-0.416525	0.00105695	0.0045047	-0.354583	0.00526403	0.0082731	-0.343963	0.00733176	0.0130082	-0.340054	0.0076016	0.00783834	-0.258583	0.0397597	0.0476363
ENSMUSG00000097558	Gm26902	predicted gene, 26902 [Source:MGI Symbol;Acc:MGI:5477396]	19	34474808	34481546	0.155364	0.65745	0.405134	0.466991	0.160436	0.150764	0.0482778	0.892236	0.524417	-0.358775	0.343337	0.245851	0.171342	0.622925	0.401228	0.776146	0.00906264	0.0121702	0.894795	0.0023369	0.00539643	-0.0229826	0.947352	0.549783	0.543817	0.0828585	0.0512755	0.648091	0.0338909	0.0428651
ENSMUSG00000027661	Slc2a10	solute carrier family 2 (facilitated glucose transporter), member 10 [Source:MGI Symbol;Acc:MGI:2156687]	2	165503787	165519917	-0.0754826	0.740455	0.449201	-0.145984	0.524334	0.36409	-0.393012	0.102749	0.0817065	-0.359839	0.13218	0.103676	-0.440358	0.0685329	0.0749837	-0.250495	0.261857	0.183129	-0.584018	0.0118082	0.0135742	-0.297419	0.19154	0.154294	-0.265711	0.23906	0.140517	-0.40531	0.074753	0.0744276
ENSMUSG00000043241	Upf2	UPF2 regulator of nonsense transcripts homolog (yeast) [Source:MGI Symbol;Acc:MGI:2449307]	2	5951469	6056703	-0.0787593	0.335938	0.23487	-0.103681	0.204978	0.175109	0.0387124	0.634468	0.398581	-0.120836	0.140559	0.108403	0.0069264	0.932219	0.542858	-0.15825	0.0774275	0.0549432	-0.245474	0.00651248	0.00933053	-0.0720964	0.422689	0.305368	-0.125753	0.161637	0.0991694	-0.160537	0.0737209	0.0737407
ENSMUSG00000074743	Thbd	thrombomodulin [Source:MGI Symbol;Acc:MGI:98736]	2	148404471	148408188	0.16746	0.248176	0.171105	0.159282	0.27136	0.242809	0.126351	0.384422	0.271059	0.0269854	0.853192	0.504226	0.20165	0.16341	0.138604	-0.448901	0.344839	0.231638	-0.849934	0.075461	0.0543913	-0.878893	0.0662742	0.066559	-0.100707	0.831798	0.487849	-0.949407	0.0474728	0.053798
ENSMUSG00000006611	Hfe	hemochromatosis [Source:MGI Symbol;Acc:MGI:109191]	13	23702034	23710854	0.637672	0.0285462	0.0305616	0.625772	0.0314806	0.050824	0.146903	0.618607	0.39021	0.290373	0.32233	0.234896	0.710852	0.0144553	0.0305009	-0.316974	0.106132	0.0717364	-0.47962	0.0163496	0.0169817	-0.372512	0.0622736	0.0634773	-0.301578	0.126705	0.0807749	-0.649705	0.0013287	0.00609576
ENSMUSG00000018459	Slc13a3	solute carrier family 13 (sodium-dependent dicarboxylate transporter), member 3 [Source:MGI Symbol;Acc:MGI:2149635]	2	165405028	165473230	-0.0776644	0.685434	0.420069	-0.019906	0.917067	0.541303	-0.275438	0.153606	0.117364	-0.262337	0.173767	0.126134	-0.280721	0.145557	0.12881	-0.443168	0.223061	0.136528	-0.580844	0.110972	0.0767979	-0.931019	0.0111403	0.0175505	-0.204292	0.573675	0.343835	-0.965506	0.00849414	0.0175016
ENSMUSG00000039607	Rbms3	RNA binding motif, single stranded interacting protein [Source:MGI Symbol;Acc:MGI:2444477]	9	116572746	117629913	-0.0302808	0.764904	0.462061	-0.0345301	0.732323	0.463484	-0.0258266	0.798809	0.481337	-0.0439915	0.66422	0.410852	-0.0295201	0.770228	0.4717	0.31656	0.000257199	0.0027268	0.274348	0.00163327	0.00454911	0.210981	0.0165726	0.0234496	0.103117	0.242623	0.144706	0.141328	0.107116	0.0969621
ENSMUSG00000063796	Slc22a8	solute carrier family 22 (organic anion transporter), member 8 [Source:MGI Symbol;Acc:MGI:1336187]	19	8591254	8611834	0.260818	0.0927387	0.069062	0.23867	0.123611	0.128178	-0.0400087	0.799915	0.481866	0.0341737	0.827639	0.492303	0.150702	0.333645	0.258935	-0.479665	0.240126	0.148856	-0.65251	0.111088	0.0768959	-0.747157	0.0687197	0.0683746	-0.0649773	0.873183	0.509307	-0.962268	0.0194975	0.0299743
ENSMUSG00000030536	Iqgap1	IQ motif containing GTPase activating protein 1 [Source:MGI Symbol;Acc:MGI:1352757]	7	80711583	80803331	0.432936	0.00487377	0.0104488	0.320524	0.0374765	0.0563174	0.240888	0.119327	0.0973029	0.303197	0.0493128	0.045661	0.472138	0.00210969	0.0129508	-0.22203	0.067243	0.0494501	-0.303021	0.01313	0.0145952	-0.216007	0.0773557	0.0745418	-0.13127	0.279391	0.189007	-0.344445	0.00486978	0.0124768
ENSMUSG00000032012	Pvrl1	poliovirus receptor-related 1 [Source:MGI Symbol;Acc:MGI:1926483]	9	43744576	43807454	0.00889894	0.87347	0.516589	0.0256808	0.644853	0.423281	-0.0108407	0.846473	0.503716	-0.0783793	0.162839	0.120428	0.00336673	0.951922	0.552293	0.205876	0.00645238	0.0100677	0.242604	0.00133325	0.00414298	0.131482	0.084142	0.0792188	0.0716718	0.346236	0.224009	0.206999	0.00621379	0.0144533
ENSMUSG00000049265	Kcnk3	potassium channel, subfamily K, member 3 [Source:MGI Symbol;Acc:MGI:1100509]	5	30588170	30625270	-0.00942629	0.924221	0.541376	0.142181	0.14443	0.141334	0.118309	0.227277	0.156101	0.013369	0.892405	0.522262	0.0967033	0.323606	0.253812	0.169403	0.0160323	0.0173713	0.229453	0.00110362	0.00379684	0.16112	0.0230775	0.029787	0.120588	0.0886342	0.0542496	0.218721	0.00186518	0.00725564
ENSMUSG00000027935	Rab13	RAB13, member RAS oncogene family [Source:MGI Symbol;Acc:MGI:1927232]	3	90213695	90226385	-0.0813123	0.669946	0.411825	0.0393413	0.833597	0.507385	0.0420595	0.822983	0.492852	-0.24015	0.216836	0.148028	-0.00288318	0.987787	0.574476	-0.317417	0.0788185	0.0556698	-0.434065	0.0179439	0.0181283	-0.235747	0.195183	0.156352	-0.0288831	0.871038	0.508205	-0.316424	0.0808671	0.078422
ENSMUSG00000050232	Cxcr3	chemokine (C-X-C motif) receptor 3 [Source:MGI Symbol;Acc:MGI:1277207]	X	101731535	101734269	3.17417	0.0480353	0.042991	1.85	0.25138	0.219886	2.67223	0.103488	0.0823923	3.16601	0.0485181	0.0450456	0	1	1	-1.79568	0.0402022	0.0327702	-3.04169	0.00392447	0.00702552	-1.66505	0.0593134	0.0610867	-2.22026	0.018917	0.0152228	-1.76114	0.0446264	0.0515325
ENSMUSG00000056498	Tmem154	transmembrane protein 154 [Source:MGI Symbol;Acc:MGI:2444725]	3	84666192	84704575	0.88192	0.335498	0.23464	0.308259	0.756532	0.474343	1.28277	0.136476	0.107741	0.335349	0.736094	0.447692	1.25962	0.143757	0.127799	-1.23813	0.0442467	0.0352991	-1.40223	0.026396	0.0238005	-1.7409	0.00899713	0.0150185	-0.59467	0.308904	0.204542	-1.54767	0.0157022	0.026109
ENSMUSG00000051367	Six1	sine oculis-related homeobox 1 [Source:MGI Symbol;Acc:MGI:102780]	12	73040015	73053887	0.583141	0.505741	0.321609	0.651635	0.452424	0.331332	0.303978	0.734486	0.449661	0.889396	0.297728	0.22215	0.279301	0.755149	0.46468	-0.79566	0.2674	0.189117	-1.3852	0.0584675	0.0442356	-1.34659	0.0658318	0.0662296	-0.833277	0.246713	0.151116	-2.25929	0.00300362	0.00941388
ENSMUSG00000017978	Cadps2	Ca2+-dependent activator protein for secretion 2 [Source:MGI Symbol;Acc:MGI:2443963]	6	23262773	23839421	-0.039908	0.526602	0.332298	-0.0619766	0.325066	0.270338	0.0528787	0.399085	0.278402	0.0616196	0.3251	0.23633	0.14676	0.0183823	0.0343781	-0.364282	7.20053e-05	0.00179643	-0.228699	0.0123619	0.0140045	-0.14663	0.109086	0.0985557	-0.215465	0.0185356	0.0149913	-0.208443	0.0224059	0.032774
ENSMUSG00000026479	Lamc2	laminin, gamma 2 [Source:MGI Symbol;Acc:MGI:99913]	1	153122756	153186447	0.119218	0.711324	0.433816	0.71869	0.0210618	0.040182	0.17809	0.578986	0.368634	0.216713	0.498192	0.323275	0.03079	0.924099	0.539215	-0.557004	0.202255	0.126326	-0.780635	0.0791025	0.056401	-0.981127	0.0308514	0.0369465	-0.5334	0.224147	0.130136	-0.859031	0.054126	0.0591048
ENSMUSG00000032128	Robo3	roundabout homolog 3 (Drosophila) [Source:MGI Symbol;Acc:MGI:1343102]	9	37415669	37433163	-0.496242	0.000719924	0.00395727	-0.486983	0.000882479	0.00812838	-0.515378	0.000455048	0.00242338	-0.48519	0.000938487	0.0032855	-0.575879	9.17862e-05	0.00353818	0.302639	0.554406	0.341153	1.11933	0.0209661	0.020222	0.757127	0.129358	0.116115	0.508696	0.315674	0.208024	-0.000601707	0.998988	0.584548
ENSMUSG00000048482	Bdnf	brain derived neurotrophic factor [Source:MGI Symbol;Acc:MGI:88145]	2	109674700	109727007	-0.244835	0.00281284	0.00780148	-0.304762	0.000205143	0.00419183	-0.309678	0.000169902	0.00161169	-0.17617	0.0308697	0.0323315	-0.33565	4.55861e-05	0.00258994	0.473914	5.36346e-05	0.00164855	0.356008	0.00260351	0.00569673	0.399109	0.00076665	0.00302088	0.355848	0.00266484	0.00415533	0.311812	0.00843872	0.017431
ENSMUSG00000055148	Klf2	Kruppel-like factor 2 (lung) [Source:MGI Symbol;Acc:MGI:1342772]	8	72319033	72321656	-0.249267	0.182502	0.122525	-0.245212	0.188881	0.166548	-0.327408	0.0812301	0.066823	-0.534504	0.00481902	0.00864952	-0.282359	0.131198	0.120472	-0.345743	0.073672	0.0529453	-0.37589	0.0526597	0.0402513	-0.462612	0.0180148	0.0248861	-0.536956	0.00607975	0.00676881	-0.28437	0.141014	0.123042
ENSMUSG00000072941	Sod3	superoxide dismutase 3, extracellular [Source:MGI Symbol;Acc:MGI:103181]	5	52363946	52371405	0.587857	0.00363565	0.00890842	0.676908	0.000796952	0.00775824	0.350407	0.0840536	0.0685277	0.343957	0.0897424	0.0712247	0.71715	0.00038071	0.006417	-0.166647	0.478903	0.30154	-0.389568	0.0997044	0.0682765	-0.477299	0.0445479	0.0487511	0.0132343	0.955112	0.553194	-0.549576	0.0206341	0.0310938
ENSMUSG00000005237	Dnah2	dynein, axonemal, heavy chain 2 [Source:MGI Symbol;Acc:MGI:107731]	11	69420809	69549110	0.230206	0.30846	0.220629	0.298009	0.183479	0.163642	0.434079	0.0507243	0.0460113	0.3001	0.181358	0.130007	0.522123	0.0177733	0.0337855	-0.60475	0.00115885	0.00466677	-0.501412	0.00674554	0.00951705	-0.409841	0.0271088	0.0335473	-0.256054	0.158114	0.0973616	-0.449432	0.0145191	0.0248473
ENSMUSG00000064340	mt-Tl1	mitochondrially encoded tRNA leucine 1 [Source:MGI Symbol;Acc:MGI:102482]	MT	2676	2750	0.300778	0.00103776	0.0047341	0.309718	0.000699721	0.0073122	0.387356	2.12545e-05	0.000789638	0.340158	0.000197029	0.00164053	0.444613	9.02993e-07	0.000575242	0.435288	0.000678419	0.00382445	0.363166	0.00485852	0.00791011	0.38258	0.00315937	0.0073099	0.409961	0.0014697	0.00297203	0.549537	1.64539e-05	0.00113961
ENSMUSG00000036198	Arhgap36	Rho GTPase activating protein 36 [Source:MGI Symbol;Acc:MGI:1922654]	X	49463945	49500244	0.239405	0.563881	0.352406	0.440143	0.271319	0.242786	0.565214	0.152364	0.116676	0.287673	0.484695	0.316705	0.272548	0.50791	0.343252	-0.249297	0.0028715	0.00677499	-0.244252	0.00353742	0.00664676	-0.0238364	0.775061	0.474529	-0.0475292	0.568264	0.340748	-0.186304	0.0257212	0.0358412
ENSMUSG00000031355	Arhgap6	Rho GTPase activating protein 6 [Source:MGI Symbol;Acc:MGI:1196332]	X	168795099	169304435	0.110578	0.709543	0.432865	0.0191048	0.948813	0.555228	0.591559	0.0418938	0.039215	0.246044	0.404138	0.277064	0.322437	0.272329	0.227268	-0.18748	0.035791	0.0300296	-0.245623	0.0062717	0.00913502	-0.265007	0.00343036	0.00771659	-0.13817	0.122624	0.0781372	-0.350548	0.00010485	0.00209224
ENSMUSG00000097364	Gm26719	predicted gene, 26719 [Source:MGI Symbol;Acc:MGI:5477213]	6	21985908	22067687	1.34469	0.0216813	0.0256316	0.544283	0.390174	0.302244	0.217362	0.742995	0.453915	0.942009	0.121863	0.0975785	0.793398	0.19895	0.157132	-0.464679	0.454163	0.28878	-1.14591	0.0761731	0.0547935	-1.1348	0.0812876	0.07726	0.0190891	0.975199	0.566404	-1.68495	0.0118623	0.0217679
ENSMUSG00000031551	Ido1	indoleamine 2,3-dioxygenase 1 [Source:MGI Symbol;Acc:MGI:96416]	8	24584136	24597009	-1.90822	0.24313	0.161029	-1.90822	0.239241	0.197506	-1.90822	0.243979	0.17419	-1.90822	0.242618	0.168855	-0.0477417	0.976468	0.566619	1.92315	0.154175	0.102354	3.02763	0.0162344	0.0168992	2.72766	0.0349588	0.0405633	1.68154	0.22302	0.129546	1.27718	0.368625	0.275225
ENSMUSG00000047793	Sned1	sushi, nidogen and EGF-like domains 1 [Source:MGI Symbol;Acc:MGI:3045960]	1	93235841	93301065	0.325382	0.0334496	0.0337116	0.258383	0.0914667	0.0993716	-0.0191094	0.901759	0.528703	-0.0310692	0.840892	0.49851	0.284985	0.0626292	0.0711211	-0.431281	0.105978	0.0716184	-0.47364	0.07621	0.054813	-0.585966	0.0287444	0.0350452	-0.309636	0.245439	0.148978	-0.785272	0.00347236	0.0102204
ENSMUSG00000043131	Mob1a	MOB kinase activator 1A [Source:MGI Symbol;Acc:MGI:2442631]	6	83326016	83343776	0.0827935	0.402139	0.269108	-0.0700787	0.482047	0.344895	0.0708943	0.473891	0.315488	-0.0240514	0.809079	0.483536	0.0361162	0.715307	0.445842	-0.065192	0.536201	0.331321	-0.305004	0.00461164	0.00768397	-0.237102	0.0281262	0.0344828	-0.110562	0.298851	0.199354	-0.232369	0.0297706	0.0393934
ENSMUSG00000085609	1700016P03Rik	RIKEN cDNA 1700016P03 gene [Source:MGI Symbol;Acc:MGI:1922792]	11	75172560	75177633	-0.300728	0.0478459	0.0428567	-0.461121	0.00275821	0.013745	-0.29898	0.0494813	0.0450183	-0.401905	0.00887899	0.0131224	-0.348445	0.0223018	0.0381142	-0.348468	0.0484745	0.0379539	-0.480933	0.00743451	0.010083	-0.635146	0.000562468	0.00255875	-0.686875	0.000188369	0.00125487	-0.546352	0.00246112	0.00842389
ENSMUSG00000041238	Rbbp8	retinoblastoma binding protein 8 [Source:MGI Symbol;Acc:MGI:2442995]	18	11633276	11743207	0.588723	0.0526467	0.0462263	0.655533	0.0293835	0.0487842	0.516801	0.0918163	0.0733186	0.225475	0.474765	0.311866	0.435497	0.157659	0.135497	-0.217856	0.428184	0.275319	-0.755668	0.00986145	0.0120344	-0.27623	0.325943	0.256864	-0.53015	0.0647269	0.0417229	-0.545711	0.0560162	0.0606675
ENSMUSG00000072115	Ang	angiogenin, ribonuclease, RNase A family, 5 [Source:MGI Symbol;Acc:MGI:88022]	14	51091077	51102007	-0.00770497	0.973363	0.569973	0.156818	0.483494	0.345546	0.319458	0.145951	0.11311	0.156294	0.486809	0.317732	0.188103	0.399606	0.291825	-0.51349	0.00702162	0.010536	-0.579411	0.00282452	0.00592996	-0.568964	0.00385386	0.00834456	-0.195725	0.288315	0.193829	-0.46175	0.0151722	0.0255515
ENSMUSG00000023949	Tcte1	t-complex-associated testis expressed 1 [Source:MGI Symbol;Acc:MGI:98640]	17	45523434	45542679	0.0788437	0.311713	0.222297	0.0956101	0.218176	0.181985	0.120999	0.119681	0.0975542	0.0515559	0.509185	0.328661	0.110317	0.155413	0.134271	0.52721	8.77699e-07	0.000583257	0.322835	0.00317356	0.00628739	0.411759	0.000169969	0.00141276	0.302717	0.00590257	0.00664625	0.38755	0.000362995	0.00332491
ENSMUSG00000047953	Gp5	glycoprotein 5 (platelet) [Source:MGI Symbol;Acc:MGI:1096363]	16	30307686	30310779	-0.0794767	0.740507	0.449229	-0.196307	0.419906	0.316185	0.116848	0.615049	0.388318	0.0137957	0.953387	0.55194	-0.0966174	0.687226	0.432507	0.346699	0.279515	0.197474	0.770968	0.01245	0.0140735	0.248919	0.450506	0.318786	0.490443	0.124271	0.0792339	0.790559	0.0101463	0.0196153
ENSMUSG00000056972	Magel2	melanoma antigen, family L, 2 [Source:MGI Symbol;Acc:MGI:1351648]	7	62376979	62381640	0.626693	0.00860497	0.0144844	0.365729	0.133116	0.13441	0.56448	0.0186248	0.0213521	0.483711	0.0451744	0.0425149	0.637949	0.00734808	0.0221618	-0.218373	0.06586	0.0486676	-0.24339	0.0404926	0.0325514	-0.00786373	0.947134	0.549672	-0.244112	0.0399935	0.0271069	-0.336136	0.00471723	0.0122359
ENSMUSG00000008136	Fhl2	four and a half LIM domains 2 [Source:MGI Symbol;Acc:MGI:1338762]	1	43123074	43163961	-0.194151	0.114814	0.0867012	-0.248731	0.0436172	0.061957	-0.174504	0.156346	0.118886	-0.153665	0.211299	0.145222	-0.348061	0.00498101	0.0186373	-0.198906	0.413514	0.267702	-0.555736	0.0252459	0.0230577	-0.457363	0.0657332	0.0661507	-0.202696	0.406988	0.255974	-0.454961	0.065252	0.0678982
ENSMUSG00000063506	Arhgap22	Rho GTPase activating protein 22 [Source:MGI Symbol;Acc:MGI:2443418]	14	33214026	33369934	-0.116778	0.569055	0.355355	-0.0539856	0.790795	0.489362	-0.243337	0.241461	0.16971	-0.159982	0.43715	0.293478	-0.207098	0.315788	0.249893	0.354815	0.0440396	0.0351738	0.467116	0.00774278	0.0103325	0.254119	0.156558	0.133833	0.391464	0.0268546	0.0197778	0.283406	0.110357	0.09994
ENSMUSG00000046157	Tmem229b	transmembrane protein 229B [Source:MGI Symbol;Acc:MGI:2444389]	12	78961795	79007627	0.157516	0.0248437	0.0279518	0.245204	0.000404084	0.00571194	0.192202	0.00605127	0.00993885	0.00608682	0.932018	0.540892	0.139411	0.047082	0.0590723	0.28344	0.000523352	0.00349178	0.274591	0.000810568	0.00328392	0.199087	0.0162931	0.0231575	0.100885	0.224348	0.130238	0.314828	0.000117311	0.0021757
ENSMUSG00000029501	Ankle2	ankyrin repeat and LEM domain containing 2 [Source:MGI Symbol;Acc:MGI:1261856]	5	110231004	110256651	-0.0713521	0.339928	0.236956	-0.24263	0.00136026	0.00988275	-0.0820788	0.27326	0.213188	-0.1628	0.0307959	0.0322755	-0.166398	0.0271501	0.0425399	-0.176905	0.016029	0.0173694	-0.23915	0.00127486	0.00405835	-0.10236	0.166774	0.14002	-0.156749	0.0340282	0.023774	-0.303529	4.69212e-05	0.00162277
ENSMUSG00000034911	Ushbp1	Usher syndrome 1C binding protein 1 [Source:MGI Symbol;Acc:MGI:1922920]	8	71384274	71395801	0.135787	0.513857	0.325762	0.282353	0.168906	0.155589	-0.00953288	0.963874	0.559339	0.130997	0.528822	0.338308	0.0791798	0.70433	0.44064	0.388273	0.0831615	0.0579428	0.531601	0.0170414	0.0174885	0.334131	0.142202	0.124771	0.235142	0.303207	0.201609	0.219717	0.334479	0.257985
ENSMUSG00000043719	Col6a6	collagen, type VI, alpha 6 [Source:MGI Symbol;Acc:MGI:2444259]	9	105689417	105828085	0.646903	0.496843	0.317109	1.17125	0.202319	0.17372	-0.255542	0.803834	0.483756	-0.591006	0.578076	0.364341	-0.985848	0.372198	0.278414	0.530521	0.32718	0.222421	1.23457	0.0147458	0.0158171	1.27714	0.0122443	0.0188342	1.07556	0.0371365	0.0254892	0.841547	0.109586	0.0991991
ENSMUSG00000019539	Rcn3	reticulocalbin 3, EF-hand calcium binding domain [Source:MGI Symbol;Acc:MGI:1277122]	7	45082913	45092221	0.271503	0.107241	0.0797835	0.25992	0.122382	0.127321	0.0476313	0.780794	0.472573	0.319608	0.0570122	0.0515099	0.269506	0.109341	0.104143	-0.268917	0.422639	0.272454	-0.484505	0.150255	0.101955	-0.746856	0.0276079	0.0340041	-0.110046	0.74263	0.439727	-0.920564	0.00678357	0.0152384
ENSMUSG00000022558	Mroh1	maestro heat-like repeat family member 1 [Source:MGI Symbol;Acc:MGI:2442558]	15	76380261	76453038	0.151887	0.0385788	0.0368593	0.214641	0.00330873	0.0150154	0.251257	0.000588513	0.00272813	0.210254	0.0040641	0.00771011	0.275631	0.000156847	0.00447361	0.249858	0.0165067	0.0177036	0.267007	0.0104402	0.0124946	0.344732	0.000956161	0.00343017	0.175283	0.0935589	0.0568856	0.16228	0.120183	0.109029
ENSMUSG00000031290	Lrch2	leucine-rich repeats and calponin homology (CH) domain containing 2 [Source:MGI Symbol;Acc:MGI:2147870]	X	147470375	147554081	-0.198846	0.0859024	0.0652963	-0.128137	0.26273	0.236826	-0.104757	0.361028	0.259236	-0.0502148	0.659058	0.408148	-0.154479	0.179061	0.146891	-0.236711	0.0296783	0.0262892	-0.316384	0.00409176	0.00718683	-0.209307	0.0575109	0.059598	-0.174137	0.110625	0.0685354	-0.22889	0.0359665	0.04458
ENSMUSG00000040432	Ltb4r2	leukotriene B4 receptor 2 [Source:MGI Symbol;Acc:MGI:1888501]	14	55761428	55763229	-0.196007	0.837865	0.499161	-0.971008	0.345451	0.280565	-0.0335002	0.971836	0.564366	0.568112	0.532585	0.340214	-0.427985	0.661403	0.420103	0.783791	0.120517	0.0833193	1.24777	0.00936095	0.0116387	0.276442	0.615542	0.39904	0.523676	0.321599	0.211101	-0.207168	0.72062	0.448783
ENSMUSG00000015133	Lrrk1	leucine-rich repeat kinase 1 [Source:MGI Symbol;Acc:MGI:2142227]	7	66226912	66388350	0.548003	0.0151302	0.0203579	0.283075	0.2187	0.182259	0.0464708	0.843957	0.502564	0.0742193	0.752499	0.455909	0.00865174	0.970818	0.563024	-0.360072	0.247384	0.159953	-0.600669	0.0561593	0.0426669	-0.83222	0.00898821	0.0150068	-0.396272	0.204929	0.120602	-1.03788	0.00118738	0.00575651
ENSMUSG00000020101	4632428N05Rik	RIKEN cDNA 4632428N05 gene [Source:MGI Symbol;Acc:MGI:1921298]	10	60346851	60372684	-0.123377	0.157281	0.110209	-0.0200486	0.816186	0.500139	0.0529222	0.53856	0.347219	-0.0750027	0.387895	0.268849	-0.0859725	0.322106	0.253061	-0.146651	0.0669574	0.0492884	-0.251794	0.00191193	0.00489627	-0.216736	0.00795816	0.0137711	-0.127626	0.113132	0.0706028	-0.117524	0.142331	0.123816
ENSMUSG00000025420	Katnal2	katanin p60 subunit A-like 2 [Source:MGI Symbol;Acc:MGI:1924234]	18	76977148	77047308	0.549699	0.00098424	0.0046096	0.372084	0.0288546	0.0482555	0.270573	0.119412	0.0973588	0.478553	0.00448489	0.00823941	0.387686	0.0227623	0.0385393	-0.145208	0.234947	0.143823	-0.354666	0.00476502	0.00782517	-0.148848	0.231011	0.176699	-0.164076	0.184588	0.110636	-0.215248	0.0816053	0.0789024
ENSMUSG00000032363	Adamts7	a disintegrin-like and metallopeptidase (reprolysin type) with thrombospondin type 1 motif, 7 [Source:MGI Symbol;Acc:MGI:1347346]	9	90162978	90208071	0.312447	0.549285	0.344306	0.213326	0.684977	0.441906	0.327554	0.530367	0.343124	0.703786	0.157593	0.117664	0.358053	0.489203	0.334507	-0.36772	0.373507	0.246729	-1.01628	0.0212618	0.0204191	-0.470811	0.265653	0.221504	-0.223912	0.586968	0.3515	-0.286356	0.487176	0.333476
ENSMUSG00000033033	Calhm2	calcium homeostasis modulator 2 [Source:MGI Symbol;Acc:MGI:1919941]	19	47105353	47138294	0.0300046	0.829528	0.495017	-0.229101	0.10993	0.116045	-0.186725	0.192787	0.138178	-0.121086	0.393535	0.271714	-0.111424	0.431147	0.307013	-0.230014	0.138508	0.0941241	-0.443978	0.00555228	0.00852511	-0.363969	0.023507	0.0301993	-0.261302	0.0970732	0.0589131	-0.486597	0.00244528	0.0083927
ENSMUSG00000041263	Rusc1	RUN and SH3 domain containing 1 [Source:MGI Symbol;Acc:MGI:1919546]	3	89083981	89093363	-0.0107523	0.860768	0.510414	0.052346	0.391513	0.302869	-0.0387729	0.527709	0.341805	-0.0263475	0.667507	0.412558	-0.01798	0.76921	0.471226	0.163366	0.011387	0.013994	0.21341	0.000947616	0.00352961	0.148467	0.0219811	0.0287483	0.126141	0.0513588	0.0336565	0.225175	0.000483155	0.00376917
ENSMUSG00000044447	Dock5	dedicator of cytokinesis 5 [Source:MGI Symbol;Acc:MGI:2652871]	14	67751928	67933572	0.359548	0.0386142	0.0368841	0.363325	0.0362231	0.0551678	0.324291	0.0628331	0.0552379	0.370239	0.03298	0.0338536	0.515876	0.00275145	0.0144784	-0.182231	0.259274	0.179279	-0.401438	0.0141627	0.0153841	-0.296959	0.0695693	0.0689895	-0.0989593	0.540421	0.325409	-0.357259	0.0285142	0.0383069
ENSMUSG00000025190	Got1	glutamate oxaloacetate transaminase 1, soluble [Source:MGI Symbol;Acc:MGI:95791]	19	43499752	43524605	0.00306417	0.948006	0.553858	0.0770691	0.0998681	0.106006	0.0897614	0.0555595	0.0499793	0.0965157	0.039396	0.0383089	0.0825502	0.0780723	0.0810617	0.213175	0.00254975	0.00643058	0.229807	0.00114929	0.00386784	0.237183	0.000807102	0.00310914	0.177959	0.0119089	0.0109412	0.275239	9.76001e-05	0.00204278
ENSMUSG00000026727	Rsu1	Ras suppressor protein 1 [Source:MGI Symbol;Acc:MGI:103040]	2	13076967	13271431	0.0690049	0.518024	0.327903	-0.0218915	0.838648	0.509465	0.0528419	0.621729	0.391886	0.0170338	0.873991	0.513791	0.05971	0.575549	0.376601	-0.287372	0.0197884	0.019977	-0.329689	0.00805731	0.0105826	-0.274773	0.0279394	0.0343112	-0.18957	0.124223	0.0792046	-0.294704	0.017325	0.0277866
ENSMUSG00000030589	Rasgrp4	RAS guanyl releasing protein 4 [Source:MGI Symbol;Acc:MGI:2386851]	7	29134854	29153961	0.105804	0.358109	0.246482	0.0901605	0.433005	0.322309	0.138607	0.227888	0.156438	0.00677511	0.953463	0.551982	-0.00523942	0.963988	0.55888	0.166196	0.159406	0.105056	0.348474	0.00284488	0.00595135	0.232692	0.0505137	0.0537168	0.0954639	0.425778	0.265674	0.270368	0.0212611	0.031689
ENSMUSG00000032500	Dclk3	doublecortin-like kinase 3 [Source:MGI Symbol;Acc:MGI:3039580]	9	111439081	111489608	-0.29345	0.0103471	0.0162085	-0.484966	2.74201e-05	0.0017706	-0.332149	0.00382204	0.00753987	-0.407612	0.000407501	0.00220153	-0.290146	0.0111289	0.0269921	-0.323722	0.00238865	0.00624431	-0.297664	0.00528188	0.00828979	-0.123666	0.244469	0.190424	-0.457104	2.3356e-05	0.000745789	-0.132569	0.209433	0.161208
ENSMUSG00000027834	Serpini1	serine (or cysteine) peptidase inhibitor, clade I, member 1 [Source:MGI Symbol;Acc:MGI:1194506]	3	75557547	75643495	0.0331278	0.682642	0.418572	0.0871332	0.281392	0.248265	0.0455355	0.574119	0.365994	0.128801	0.111243	0.0890708	-0.0305706	0.706212	0.441544	0.471177	1.38113e-05	0.00118754	0.322779	0.00295854	0.00606947	0.181051	0.0967238	0.0881332	0.206253	0.0580584	0.0377628	0.247958	0.0225023	0.0328651
ENSMUSG00000028463	Car9	carbonic anhydrase 9 [Source:MGI Symbol;Acc:MGI:2447188]	4	43506966	43513729	0.376952	0.450224	0.293465	0.34472	0.489855	0.348445	0.280372	0.578134	0.368167	0.157292	0.757291	0.458295	0.622356	0.201256	0.158308	-0.511443	0.133198	0.0912195	-0.937447	0.00911201	0.0114373	-0.0469515	0.88678	0.522902	-0.159203	0.63101	0.377254	-0.507126	0.137766	0.121074
ENSMUSG00000021506	Pitx1	paired-like homeodomain transcription factor 1 [Source:MGI Symbol;Acc:MGI:107374]	13	55825051	55836192	-0.445955	0.71593	0.436245	-0.966495	0.450681	0.330522	-0.94059	0.464361	0.310802	-3.59623	0.0293364	0.0311648	-3.59623	0.0288532	0.0440837	-0.842902	0.504467	0.314778	-1.35935	0.287439	0.203378	-0.837879	0.50708	0.345474	-1.44165	0.26033	0.173553	-4.18542	0.00369645	0.0106051
ENSMUSG00000022306	Zfpm2	zinc finger protein, multitype 2 [Source:MGI Symbol;Acc:MGI:1334444]	15	40655042	41104592	-0.0540805	0.59899	0.372716	-0.0822556	0.423631	0.31794	-0.0717281	0.486605	0.3217	0.0754984	0.458571	0.303979	-0.0265395	0.795719	0.483406	0.358185	0.0185095	0.0190939	0.36345	0.0171203	0.0175425	0.270311	0.0803407	0.0766074	0.266217	0.0835411	0.051625	0.192499	0.2114	0.162255
ENSMUSG00000024897	Apba1	amyloid beta (A4) precursor protein binding, family A, member 1 [Source:MGI Symbol;Acc:MGI:1860297]	19	23758876	23949597	0.0118554	0.832647	0.496582	0.0614722	0.272324	0.243348	-0.000270945	0.996149	0.582257	-0.0260379	0.642828	0.399677	-0.0375231	0.503918	0.341398	0.208349	0.00340865	0.0073315	0.228959	0.00129659	0.00409035	0.15003	0.0353972	0.0409458	0.168512	0.0180165	0.0146711	0.176961	0.0129317	0.0230416
ENSMUSG00000026163	Sphkap	SPHK1 interactor, AKAP domain containing [Source:MGI Symbol;Acc:MGI:1924879]	1	83254139	83408200	-0.246729	5.22224e-05	0.00115911	-0.271454	8.51723e-06	0.00119204	-0.188858	0.00193315	0.00502149	-0.162101	0.00771307	0.0118763	-0.306298	5.27976e-07	0.000490914	0.216107	0.00522829	0.00902486	0.257242	0.000892242	0.00342695	0.240539	0.00200282	0.00544063	0.216869	0.0052432	0.00617637	0.278186	0.000319931	0.00315324
ENSMUSG00000026825	Dnm1	dynamin 1 [Source:MGI Symbol;Acc:MGI:107384]	2	32308471	32353329	-0.0978439	0.11001	0.0823941	0.0567359	0.353716	0.284667	-0.00731858	0.904812	0.530083	0.0587884	0.336626	0.24234	0.0209493	0.732061	0.453783	0.136482	0.0847261	0.0587529	0.213119	0.00711468	0.009817	0.19832	0.012285	0.0188774	0.148414	0.0609074	0.039522	0.222084	0.0050362	0.0127336
ENSMUSG00000027371	Fahd2a	fumarylacetoacetate hydrolase domain containing 2A [Source:MGI Symbol;Acc:MGI:1915376]	2	127436215	127444565	0.020022	0.885421	0.522373	-0.0146404	0.916075	0.540895	-0.297442	0.0378026	0.0361222	-0.025113	0.857063	0.506007	-0.034953	0.801973	0.486216	0.151071	0.222575	0.136284	0.342451	0.00517437	0.00819377	-0.0596432	0.640913	0.411716	0.0920977	0.462779	0.284824	0.0313921	0.802448	0.486839
ENSMUSG00000029019	Nppb	natriuretic peptide type B [Source:MGI Symbol;Acc:MGI:97368]	4	147985788	147987205	0	1	1	0	1	1	0	1	1	0	1	1	0	1	1	5.38713	3.48385e-06	0.000844257	4.47174	0.0008695	0.00338734	4.56351	0.000650277	0.00276263	4.3268	0.00165099	0.00315932	2.64218	0.0968145	0.0888489
ENSMUSG00000029299	Abcg3	ATP-binding cassette, sub-family G (WHITE), member 3 [Source:MGI Symbol;Acc:MGI:1351624]	5	104935057	104982718	3.19517	0.0769323	0.060535	1.8454	0.273787	0.244154	1.85571	0.271538	0.212184	1.88829	0.267682	0.205854	3.17384	0.07848	0.0813271	3.48701	0.022461	0.0217382	4.47608	0.00130498	0.00410291	3.9434	0.00809658	0.0139401	3.19741	0.0421014	0.028317	4.61934	0.000728378	0.00454426
ENSMUSG00000030516	Tjp1	tight junction protein 1 [Source:MGI Symbol;Acc:MGI:98759]	7	65296165	65371239	-0.0859615	0.20581	0.133714	-0.150155	0.0273378	0.0467216	-0.0527229	0.437227	0.297428	-0.0759127	0.263462	0.202709	-0.0964366	0.155605	0.134376	-0.172152	0.0215552	0.021153	-0.21779	0.00381302	0.00691705	-0.178937	0.0178323	0.0247003	-0.167876	0.0256497	0.0191161	-0.228989	0.00234243	0.00819821
ENSMUSG00000030551	Nr2f2	nuclear receptor subfamily 2, group F, member 2 [Source:MGI Symbol;Acc:MGI:1352452]	7	70351946	70366735	0.179032	0.368256	0.251762	0.331066	0.0956527	0.102519	0.358094	0.071596	0.060858	0.421614	0.0338132	0.0344374	0.31582	0.112035	0.106709	-0.291538	3.76299e-05	0.00150403	-0.222147	0.00166743	0.00458908	-0.156264	0.0273208	0.0337396	-0.279777	8.221e-05	0.000975447	-0.334159	2.55906e-06	0.000674068
ENSMUSG00000031383	Dusp9	dual specificity phosphatase 9 [Source:MGI Symbol;Acc:MGI:2387107]	X	73639419	73643514	-0.427553	0.391575	0.263717	-0.144008	0.762386	0.476956	0.422725	0.33862	0.247683	-0.262624	0.589565	0.370758	-0.277625	0.568473	0.372886	0.530852	0.138844	0.0943033	0.994668	0.00292456	0.0060343	0.749849	0.0341043	0.0398192	0.859572	0.0125221	0.0113295	0.330053	0.376668	0.279273
ENSMUSG00000035238	Kcnk15	potassium channel, subfamily K, member 15 [Source:MGI Symbol;Acc:MGI:2675209]	2	163853651	163859746	-2.70425	0.104825	0.077662	-2.70425	0.102014	0.107984	-2.70425	0.105455	0.0842748	-2.70425	0.104455	0.0824074	-2.70425	0.103379	0.0985369	4.23817	0.00211687	0.00593476	4.47168	0.00087287	0.00339367	4.37878	0.00142951	0.00437381	3.87004	0.00781209	0.00799183	3.148	0.042044	0.0494588
ENSMUSG00000052026	Slc6a7	solute carrier family 6 (neurotransmitter transporter, L-proline), member 7 [Source:MGI Symbol;Acc:MGI:2147363]	18	60995381	61014199	0.0220901	0.728396	0.44285	0.0763575	0.227743	0.187026	0.0748938	0.237966	0.164731	0.131285	0.0378353	0.0372153	0.0913812	0.148895	0.130681	0.0942678	0.250448	0.164725	0.211773	0.00969784	0.0119067	0.26689	0.00113502	0.00380735	0.106995	0.193037	0.114758	0.100258	0.221899	0.167766
ENSMUSG00000058135	Gstm1	glutathione S-transferase, mu 1 [Source:MGI Symbol;Acc:MGI:95860]	3	108012255	108017973	0.0232245	0.719382	0.438074	0.091506	0.15586	0.148107	0.103903	0.107376	0.0862611	0.111297	0.084427	0.0680786	0.116203	0.0714584	0.0768635	-0.226781	0.00376691	0.00768566	-0.224723	0.00412252	0.00721562	-0.216619	0.00576216	0.0110155	-0.0442435	0.571321	0.342476	-0.00412316	0.957873	0.557814
ENSMUSG00000066382	Iqcf5	IQ motif containing F5 [Source:MGI Symbol;Acc:MGI:1922720]	9	106514573	106516003	-1.92387	0.247056	0.168719	0.705161	0.642642	0.422235	-1.92387	0.247909	0.182581	-0.0411246	0.980769	0.569344	0.735713	0.629916	0.40472	4.02833	0.00442975	0.00830669	4.47153	0.000873603	0.00339495	2.73617	0.0878592	0.081777	4.11629	0.00357888	0.00488652	4.27423	0.00191757	0.00735692
ENSMUSG00000087400	Gm15270	predicted gene 15270 [Source:MGI Symbol;Acc:MGI:3705149]	10	24549441	24597108	-0.141045	0.648923	0.400532	-0.00243217	0.993714	0.582554	0.0185478	0.951856	0.552475	0.241057	0.427954	0.288922	0.0904286	0.767577	0.47046	-0.151998	0.783482	0.467172	-0.617272	0.269383	0.192118	-0.495054	0.375037	0.281889	-0.309183	0.577763	0.346193	-1.05392	0.0624399	0.0658091
ENSMUSG00000091575	2010016I18Rik	RIKEN cDNA 2010016I18 gene [Source:MGI Symbol;Acc:MGI:1916456]	3	106482013	106483437	2.65576	0.121161	0.0912271	1.8474	0.26299	0.237062	0	1	1	0	1	1	2.64746	0.12211	0.114789	3.77552	0.0182197	0.0189011	4.48384	0.00371479	0.00682032	2.71954	0.103392	0.0934355	3.19513	0.0526168	0.0344169	3.52256	0.0299165	0.0395225
ENSMUSG00000095334	Gm21984	predicted gene 21984 [Source:MGI Symbol;Acc:MGI:5439453]	7	126942144	126952873	-0.170824	0.055234	0.0480636	0.00554102	0.94993	0.555766	0.00876304	0.921065	0.537449	-0.051179	0.563457	0.356355	0.0250543	0.776435	0.474578	0.100596	0.21633	0.133196	0.244652	0.0025447	0.0056318	0.165866	0.0422564	0.046805	0.184508	0.0233874	0.0178506	0.275049	0.000677195	0.00439234
ENSMUSG00000004187	Kifc2	kinesin family member C2 [Source:MGI Symbol;Acc:MGI:109187]	15	76660641	76668196	0.0073808	0.898524	0.52873	0.121639	0.0352858	0.0543148	0.0106224	0.854394	0.507334	0.0505751	0.381949	0.265811	0.00130528	0.982004	0.570349	0.115033	0.269621	0.191076	0.229673	0.0274965	0.0244961	0.174875	0.0935611	0.0858103	0.0713226	0.494038	0.301101	0.115391	0.268222	0.221876
ENSMUSG00000029007	Agtrap	angiotensin II, type I receptor-associated protein [Source:MGI Symbol;Acc:MGI:1339977]	4	148077061	148088031	0.417476	0.0216262	0.0255881	0.536632	0.00299642	0.0143101	0.251909	0.168618	0.125515	0.380276	0.0365387	0.0363204	0.479551	0.00814282	0.0232508	-0.110273	0.283678	0.199806	-0.285042	0.00630975	0.00916651	-0.286779	0.00636259	0.0117947	-0.00867268	0.932785	0.540388	-0.175331	0.0902933	0.0844335
ENSMUSG00000038069	Cdkn2aip	CDKN2A interacting protein [Source:MGI Symbol;Acc:MGI:1918175]	8	47709344	47713931	-0.119379	0.265747	0.197663	-0.176643	0.100296	0.106386	-0.332818	0.00237417	0.00562608	-0.166325	0.122381	0.097911	-0.251985	0.0200961	0.0360475	-0.154185	0.106557	0.0720675	-0.297951	0.00223357	0.00528096	-0.24491	0.0124436	0.0190565	-0.218684	0.024287	0.0183571	-0.294938	0.00242881	0.00836238
ENSMUSG00000004707	Ly9	lymphocyte antigen 9 [Source:MGI Symbol;Acc:MGI:96885]	1	171588624	171607410	0.496923	0.616132	0.382536	1.51868	0.0898872	0.0982295	-0.415512	0.706818	0.435715	0.488167	0.62218	0.388697	0.222041	0.826475	0.497138	-1.09419	0.083202	0.0579633	-1.84085	0.00917205	0.0114865	-1.75563	0.0133944	0.0201135	-0.603703	0.314875	0.207616	-1.05357	0.0955671	0.0879859
ENSMUSG00000027514	Zbp1	Z-DNA binding protein 1 [Source:MGI Symbol;Acc:MGI:1927449]	2	173206612	173218923	-2.00823	0.174845	0.118829	-2.05141	0.164711	0.153212	-1.21919	0.376808	0.267226	-3.89742	0.0235442	0.0264069	-0.741181	0.575442	0.376543	-0.462782	0.609482	0.37254	-4.47291	0.00236158	0.00542511	-0.51494	0.58039	0.381094	-0.356117	0.694509	0.413105	-4.47291	0.00227986	0.00807723
ENSMUSG00000028116	Myoz2	myozenin 2 [Source:MGI Symbol;Acc:MGI:1913063]	3	123006206	123034990	-2.72973	0.109226	0.0816636	-2.72973	0.10641	0.112338	0.480818	0.72246	0.443622	-2.72973	0.108857	0.0866983	-0.076402	0.958678	0.555868	-0.683318	0.408096	0.264898	-4.46027	0.00135285	0.00417218	-1.21217	0.185487	0.150883	-2.56297	0.0201983	0.0159966	-0.18609	0.810346	0.490448
ENSMUSG00000034801	Sos2	son of sevenless homolog 2 (Drosophila) [Source:MGI Symbol;Acc:MGI:98355]	12	69583762	69681852	0.00656023	0.936341	0.547559	0.0241463	0.767671	0.479299	-0.000515439	0.995006	0.581365	-0.0194746	0.81297	0.485394	-0.0491636	0.550943	0.363893	-0.187612	0.00731968	0.0107774	-0.224733	0.00142754	0.00427851	-0.179483	0.0112948	0.0177331	-0.193467	0.00608618	0.00677284	-0.154737	0.0269826	0.0369675
ENSMUSG00000040264	Gbp5	guanylate binding protein 5 [Source:MGI Symbol;Acc:MGI:2429943]	3	142496934	142522344	-0.330408	0.287599	0.209999	-0.359294	0.247387	0.211603	-0.605955	0.0606705	0.0537827	-0.649766	0.0452517	0.0425695	-0.372819	0.231885	0.174503	0.061008	0.875753	0.514087	-0.902841	0.0319999	0.0273639	-1.09069	0.0117021	0.0182109	-0.604358	0.142112	0.0891517	-0.483149	0.234169	0.175432
ENSMUSG00000050974	Gm9847	predicted pseudogene 9847 [Source:MGI Symbol;Acc:MGI:3642840]	12	14494561	14495157	0.369651	0.36626	0.250725	0.845028	0.024462	0.0437592	0.849441	0.0245039	0.0261376	0.313495	0.447516	0.298563	0.542863	0.170682	0.142492	2.54254	4.75708e-06	0.00092634	1.85408	0.00316753	0.00628183	1.17884	0.098142	0.0892044	1.65137	0.011518	0.0106821	1.50622	0.0233542	0.0336711
ENSMUSG00000037820	Tgm2	transglutaminase 2, C polypeptide [Source:MGI Symbol;Acc:MGI:98731]	2	158116402	158146436	-0.0386452	0.76001	0.459492	0.206631	0.0956395	0.102509	0.275472	0.0261014	0.0274062	0.039775	0.751748	0.455532	0.0857526	0.493321	0.336414	-0.20197	0.489612	0.30707	-0.436843	0.136788	0.0947175	-0.247125	0.399064	0.293841	-0.116781	0.689572	0.41037	-0.532296	0.0702705	0.0714108
ENSMUSG00000010021	Kif19a	kinesin family member 19A [Source:MGI Symbol;Acc:MGI:2447024]	11	114765388	114790739	0.0224103	0.906057	0.532383	-0.33076	0.0942377	0.101406	-0.0391344	0.838154	0.499899	-0.0240861	0.899601	0.525592	-0.357343	0.0722394	0.0773579	-0.379376	0.00256314	0.00644574	-0.352807	0.0051568	0.00817897	-0.190101	0.129231	0.116022	-0.0757128	0.537957	0.324083	-0.32128	0.0104497	0.0200095
ENSMUSG00000023945	Slc5a7	solute carrier family 5 (choline transporter), member 7 [Source:MGI Symbol;Acc:MGI:1927126]	17	54273594	54299034	-0.944274	0.123699	0.0927567	-2.35954	0.00133647	0.00980362	-0.0440058	0.936757	0.544836	0.0859898	0.874738	0.514133	-0.964126	0.115851	0.110125	-0.0734208	0.813245	0.482585	-0.91545	0.00875745	0.0111533	-0.423142	0.202403	0.160376	-0.708137	0.0381069	0.026033	-0.445407	0.173357	0.141793
ENSMUSG00000046699	Slitrk4	SLIT and NTRK-like family, member 4 [Source:MGI Symbol;Acc:MGI:2442509]	X	64264885	64276996	-0.0422168	0.644586	0.3982	-0.119941	0.191471	0.167942	-0.064055	0.485017	0.32092	-0.0341627	0.70863	0.433759	-0.143785	0.118469	0.112231	-0.191517	0.104574	0.0705919	-0.295257	0.0132741	0.0147078	-0.115105	0.331995	0.259995	-0.153751	0.194066	0.115265	-0.286088	0.0162289	0.0266713
ENSMUSG00000068452	Duox2	dual oxidase 2 [Source:MGI Symbol;Acc:MGI:3036280]	2	122279247	122298165	-3.8739	0.0160084	0.0210959	-0.340478	0.759372	0.475615	-1.22522	0.316731	0.236225	0.43381	0.678963	0.418498	-3.8739	0.0155894	0.0316357	-0.663587	0.619951	0.378608	-4.43507	0.0127036	0.0142721	-1.26857	0.364953	0.276839	-2.52859	0.10211	0.0620542	-1.79198	0.214806	0.164043
ENSMUSG00000065147	Snora31	small nucleolar RNA, H/ACA box 31 [Source:MGI Symbol;Acc:MGI:3819500]	14	75847905	75848034	-0.111155	0.807923	0.484195	-0.144382	0.75212	0.47238	-0.0322854	0.943042	0.547919	-0.88382	0.0889695	0.0707523	0.0796863	0.856855	0.51032	-0.814121	0.183751	0.117291	-1.83964	0.00953163	0.0117742	-0.0311528	0.95588	0.55419	-0.721237	0.23975	0.141207	-0.244518	0.670258	0.424611
ENSMUSG00000022371	Col14a1	collagen, type XIV, alpha 1 [Source:MGI Symbol;Acc:MGI:1341272]	15	55307750	55520803	0.838981	0.193701	0.127917	0.456792	0.490791	0.348875	0.344844	0.608142	0.384569	1.13249	0.072618	0.0612321	0.693325	0.287417	0.235491	-1.60309	0.00233788	0.00618668	-1.22519	0.0155783	0.0164267	-1.8668	0.000832443	0.00316131	-1.19226	0.0186789	0.0150794	-1.6809	0.00170319	0.00692481
ENSMUSG00000044645	Gm7334	predicted gene 7334 [Source:MGI Symbol;Acc:MGI:3647393]	17	50698525	50699880	0.0723768	0.626301	0.388195	0.0918259	0.533344	0.36829	0.28693	0.0461465	0.0424335	0.0271302	0.856097	0.505555	0.0884724	0.549605	0.363224	0.432062	0.00525914	0.00905191	0.434641	0.00516348	0.00818464	0.0943166	0.560012	0.370863	0.00308759	0.984833	0.573559	0.124435	0.435405	0.308406
ENSMUSG00000049583	Grm5	glutamate receptor, metabotropic 5 [Source:MGI Symbol;Acc:MGI:1351342]	7	87602544	88134907	-0.195874	0.00106505	0.0047953	-0.132043	0.0269184	0.0462907	-0.0414888	0.486339	0.321568	-0.0475246	0.425093	0.287505	-0.0980972	0.100014	0.095668	-0.258748	0.00058711	0.00363594	-0.209798	0.00530055	0.0083048	-0.0722542	0.336398	0.262243	-0.148902	0.0476516	0.0315228	-0.211418	0.00493862	0.0125843
ENSMUSG00000049796	Crh	corticotropin releasing hormone [Source:MGI Symbol;Acc:MGI:88496]	3	19693401	19695396	0.127736	0.655084	0.403852	0.231027	0.411053	0.312016	0.233518	0.408329	0.283021	-0.119838	0.685012	0.421618	-0.263763	0.380051	0.282279	0.533198	0.150798	0.100608	0.748055	0.0419802	0.0334475	0.997328	0.00635889	0.0117905	0.309433	0.41333	0.259254	0.827633	0.0238124	0.0340966
ENSMUSG00000045005	Fzd5	frizzled homolog 5 (Drosophila) [Source:MGI Symbol;Acc:MGI:108571]	1	64730560	64737750	0.56068	0.0335357	0.033764	0.790876	0.00194363	0.011644	0.368186	0.173696	0.128201	0.640587	0.0140466	0.0181646	0.882665	0.000481917	0.00703216	-0.150451	0.366522	0.243046	-0.347986	0.0376373	0.0308193	-0.350294	0.0367383	0.0420949	-0.171998	0.30278	0.201384	-0.415751	0.0131199	0.0232487
ENSMUSG00000060802	B2m	beta-2 microglobulin [Source:MGI Symbol;Acc:MGI:88127]	2	122147686	122153083	0.0209728	0.810995	0.485738	-0.0346885	0.692724	0.445457	-0.0978154	0.268147	0.210139	0.0383219	0.66171	0.40954	0.013236	0.879952	0.520214	-0.164675	0.163353	0.107071	-0.272603	0.0216624	0.020698	-0.337536	0.00468932	0.00954451	-0.0622863	0.597959	0.357907	-0.4077	0.000623484	0.00422991
ENSMUSG00000023274	Cd4	CD4 antigen [Source:MGI Symbol;Acc:MGI:88335]	6	124864692	124888221	0.721427	0.400385	0.268216	-0.0660867	0.944855	0.55335	0.729967	0.394935	0.276311	0.89772	0.282386	0.214198	0.493693	0.57674	0.377221	1.42357	0.107471	0.0728074	2.1889	0.00661149	0.00940807	0.754947	0.444047	0.315688	1.51725	0.0860435	0.0529059	1.46091	0.0984544	0.090037
ENSMUSG00000097929	2810011L19Rik	RIKEN cDNA 2810011L19 gene [Source:MGI Symbol;Acc:MGI:1917202]	12	105336594	105383931	0.146662	0.0988257	0.0729055	-0.0049083	0.956485	0.559097	0.0518113	0.564004	0.360513	0.0374475	0.676737	0.417342	0.00416296	0.963112	0.558377	0.277432	0.000503588	0.00344681	0.24989	0.00179948	0.00475921	0.223635	0.00555708	0.0107355	0.224464	0.00519997	0.0061438	0.268736	0.000772272	0.00467259
ENSMUSG00000027360	Hdc	histidine decarboxylase [Source:MGI Symbol;Acc:MGI:96062]	2	126593667	126619299	0.807549	0.000675879	0.00383946	0.663385	0.00596207	0.0203489	0.62612	0.0102246	0.0141404	0.88204	0.000174985	0.00155947	0.679739	0.00482935	0.0183866	0.286188	0.0301437	0.0265797	0.280937	0.033388	0.0282336	0.0814873	0.538188	0.360176	0.199127	0.131899	0.0837373	0.0504002	0.703113	0.440453
ENSMUSG00000079065	BC005561	cDNA sequence BC005561 [Source:MGI Symbol;Acc:MGI:3040669]	5	104508352	104522383	-0.0287929	0.873742	0.51672	-0.150421	0.410099	0.311573	-0.18516	0.313985	0.234792	-0.247923	0.179697	0.129172	-0.242203	0.189311	0.152191	-0.169497	0.383781	0.252158	-0.458863	0.0219009	0.0208581	-0.163197	0.407497	0.297966	-0.187955	0.338094	0.219722	-0.657193	0.00124063	0.00588402
ENSMUSG00000098794	RP23-395P6.9		2	30281043	30301078	0.141168	0.552732	0.346183	0.259684	0.265291	0.238905	0.0919324	0.701367	0.432958	0.205431	0.383179	0.266447	0.377548	0.100797	0.0963023	0.204794	0.243775	0.153858	0.487949	0.0042256	0.00731705	0.420746	0.0157095	0.0225614	0.23815	0.178631	0.107693	0.374093	0.0303365	0.0398729
ENSMUSG00000007989	Fzd3	frizzled homolog 3 (Drosophila) [Source:MGI Symbol;Acc:MGI:108476]	14	65201026	65262463	-0.21021	0.226802	0.143919	-0.275008	0.114937	0.121187	-0.057643	0.73699	0.450919	-0.0788228	0.646004	0.401355	-0.0723093	0.67295	0.425645	-0.189253	0.177614	0.114272	-0.371374	0.00948309	0.0117352	-0.159845	0.260055	0.214648	-0.155977	0.268835	0.182362	-0.459694	0.00142123	0.00631031
ENSMUSG00000025400	Tac2	tachykinin 2 [Source:MGI Symbol;Acc:MGI:98476]	10	127724478	127731767	-0.163261	0.574628	0.358556	0.025555	0.927817	0.545774	-0.474918	0.118109	0.0963784	0.0176944	0.950281	0.550208	-0.201434	0.489941	0.334847	-0.142216	0.113114	0.0773913	-0.288708	0.00158413	0.00448698	-0.177194	0.0523553	0.0552517	0.0691418	0.436596	0.271274	-0.103487	0.248932	0.194215
ENSMUSG00000028753	Vwa5b1	von Willebrand factor A domain containing 5B1 [Source:MGI Symbol;Acc:MGI:1922968]	4	138565360	138635884	0.92443	0.000276643	0.00254518	0.739482	0.00388595	0.016278	0.740093	0.00395807	0.00770495	0.607684	0.0186176	0.0222198	1.14262	5.53239e-06	0.00110888	-0.213212	0.00802664	0.0113438	-0.23418	0.00367392	0.00677938	-0.0940519	0.242669	0.188051	-0.155941	0.0527417	0.0344945	-0.233786	0.00371505	0.0106343
ENSMUSG00000029001	Fbxo44	F-box protein 44 [Source:MGI Symbol;Acc:MGI:1354744]	4	148152800	148160482	0.110564	0.055613	0.0483366	0.116876	0.0426179	0.0610448	0.0533323	0.357558	0.257472	0.0422287	0.466253	0.307736	0.0981643	0.0891455	0.0879531	0.182932	0.00284606	0.00674635	0.217892	0.000382546	0.00245666	0.126956	0.040143	0.0450114	0.191114	0.00189065	0.00340914	0.301237	8.26134e-07	0.000526799
ENSMUSG00000036256	Igfbp7	insulin-like growth factor binding protein 7 [Source:MGI Symbol;Acc:MGI:1352480]	5	77349240	77408045	0.720342	0.00161264	0.00588596	0.797859	0.000475234	0.00613731	0.437617	0.0556692	0.0500733	0.454177	0.0468931	0.0438173	0.775359	0.000685579	0.00807325	0.326581	0.0979507	0.0661652	0.3021	0.126329	0.0886581	0.0596281	0.764027	0.469543	0.280561	0.156001	0.096281	-0.179787	0.366522	0.274165
ENSMUSG00000045471	Hcrt	hypocretin [Source:MGI Symbol;Acc:MGI:1202306]	11	100761069	100762931	0.767598	0.662441	0.407819	2.20285	0.198753	0.17182	1.61827	0.346704	0.251886	0.0268879	0.99293	0.578487	0.77238	0.661182	0.419997	-0.0525147	0.910002	0.531239	0.780918	0.0942417	0.0648535	1.02768	0.0282911	0.0346336	-0.315088	0.498383	0.30337	1.07449	0.0219309	0.0323255
ENSMUSG00000054885	4930578G10Rik	RIKEN cDNA 4930578G10 gene [Source:MGI Symbol;Acc:MGI:1923202]	4	42735545	42846248	-0.29585	0.549254	0.344287	-0.763182	0.150557	0.144991	-1.34883	0.0222145	0.0242941	-0.501202	0.326568	0.237095	-0.747215	0.159439	0.136455	3.84806	0.042869	0.0344394	4.47113	0.020115	0.0196481	2.74823	0.135764	0.120534	2.70795	0.139738	0.0879155	1.86182	0.275056	0.226939
ENSMUSG00000067700	Gm5862	predicted gene 5862 [Source:MGI Symbol;Acc:MGI:3645135]	5	26017278	26022916	-1.20528	0.299436	0.216043	0.754008	0.423684	0.317964	-1.9802	0.122178	0.0992196	0.205902	0.835541	0.496	-0.702043	0.520154	0.34897	-4.50933	0.0123549	0.0147178	-4.50933	0.013225	0.0146689	-4.50933	0.0150509	0.0218852	-2.60214	0.102532	0.0623396	-4.50933	0.012961	0.0230744
ENSMUSG00000080441	Mir1249	microRNA 1249 [Source:MGI Symbol;Acc:MGI:4834217]	15	84951526	84951623	-0.230805	0.688473	0.421679	0.168207	0.757074	0.474586	0.279365	0.604257	0.382471	-0.143197	0.801207	0.479775	-1.02891	0.108605	0.103421	0.65996	0.0168265	0.0179319	0.747056	0.00650704	0.00932639	0.784668	0.00452769	0.00931531	0.606707	0.0305778	0.0218505	-0.00648994	0.982762	0.573202
ENSMUSG00000087639	Gm15512	predicted gene 15512 [Source:MGI Symbol;Acc:MGI:3782960]	14	33365951	33370143	-0.0320722	0.88883	0.524031	-0.00806098	0.97181	0.56785	-0.0502418	0.827174	0.494812	-0.0286876	0.900462	0.525992	-0.0552086	0.809978	0.489835	0.377018	0.0623815	0.046666	0.535339	0.00764229	0.0102511	0.312254	0.129058	0.115898	0.360687	0.077009	0.0482331	0.348626	0.0863481	0.0819077
ENSMUSG00000044681	Cnpy1	canopy 1 homolog (zebrafish) [Source:MGI Symbol;Acc:MGI:2442451]	5	28200819	28245792	-2.09487	0.214303	0.137808	-1.3274	0.406156	0.309726	0.354962	0.811057	0.487197	-1.26091	0.430331	0.290104	-2.09067	0.214508	0.165032	3.43681	0.0950457	0.0644251	4.71104	0.0329616	0.0279661	0	1	1	3.22491	0.113944	0.0712828	3.5073	0.0903941	0.0844952
ENSMUSG00000006270	Vax1	ventral anterior homeobox containing gene 1 [Source:MGI Symbol;Acc:MGI:1277163]	19	59166187	59170978	-0.602343	0.108074	0.0805618	-0.393117	0.276522	0.245649	-0.111611	0.748857	0.456841	-0.0447996	0.896606	0.524212	-0.378409	0.294967	0.239403	-0.85031	0.00965656	0.012634	-0.593383	0.0686372	0.0505726	-0.343555	0.289593	0.237808	-0.394246	0.22406	0.130091	-0.413462	0.202058	0.157304
ENSMUSG00000078640	Gm11627	predicted gene 11627 [Source:MGI Symbol;Acc:MGI:3650659]	11	102576398	102579461	0.133907	0.703962	0.429887	0.459553	0.165871	0.153856	0.33175	0.330864	0.243631	0.456505	0.170917	0.124661	0.626761	0.052511	0.0635221	0.321998	0.281413	0.198552	0.695339	0.0163313	0.0169678	0.383669	0.203844	0.161181	0.159138	0.605152	0.362139	0.682727	0.0183774	0.0288605
ENSMUSG00000023043	Krt18	keratin 18 [Source:MGI Symbol;Acc:MGI:96692]	15	102028216	102032026	1.34069	0.0512824	0.0452468	1.50522	0.0290926	0.0484907	0.778836	0.254642	0.195881	1.08915	0.111904	0.0896983	1.40796	0.040882	0.0540499	-0.221715	0.325124	0.221353	-0.568502	0.0156592	0.0164847	-0.210094	0.35792	0.273274	-0.230103	0.312315	0.206296	-0.380574	0.0980497	0.0897368
ENSMUSG00000023022	Lima1	LIM domain and actin binding 1 [Source:MGI Symbol;Acc:MGI:1920992]	15	99778470	99875428	-0.141613	0.324892	0.229119	-0.0969848	0.498115	0.352186	-0.16071	0.264745	0.207855	0.0187534	0.895253	0.523594	-0.0737082	0.606585	0.392872	-0.288865	0.125924	0.0869822	-0.361384	0.0567943	0.0431045	-0.338836	0.0750327	0.0729013	-0.0892783	0.635157	0.379642	-0.562478	0.00324926	0.00983915
ENSMUSG00000052551	Adarb2	adenosine deaminase, RNA-specific, B2 [Source:MGI Symbol;Acc:MGI:2151118]	13	8202866	8768747	-0.278841	0.0069152	0.0127118	-0.300077	0.00361588	0.0156877	-0.337203	0.0011592	0.00382231	-0.234047	0.0229137	0.0258961	-0.400288	0.000119368	0.00397065	0.405583	0.000483866	0.00339546	0.346087	0.00310947	0.0062245	0.26944	0.0230212	0.0297321	0.424928	0.000273682	0.00143196	0.292143	0.0128078	0.0228973
ENSMUSG00000060180	Myh13	myosin, heavy polypeptide 13, skeletal muscle [Source:MGI Symbol;Acc:MGI:1339967]	11	67321658	67371586	-0.63414	0.667908	0.410753	-1.05262	0.484296	0.345916	-0.332005	0.820286	0.491578	-4.18099	0.024361	0.0270883	-0.126749	0.930643	0.542142	2.53162	0.00136512	0.00497718	2.18935	0.00805404	0.0105802	2.61257	0.0010031	0.00352899	1.90753	0.0260042	0.0193094	2.57636	0.00110433	0.00555411
ENSMUSG00000004328	Hif3a	hypoxia inducible factor 3, alpha subunit [Source:MGI Symbol;Acc:MGI:1859778]	7	17031507	17062427	0.414631	0.153083	0.108125	0.784814	0.00611696	0.0206232	0.552919	0.0557117	0.0501071	0.948419	0.000892698	0.00320015	-0.266169	0.374895	0.279748	0.314093	0.200089	0.125284	0.526776	0.0301909	0.0262117	0.521594	0.0329384	0.0387982	0.964515	5.46041e-05	0.000887647	-0.327258	0.201483	0.156995
ENSMUSG00000015568	Lpl	lipoprotein lipase [Source:MGI Symbol;Acc:MGI:96820]	8	68880491	68907448	-0.291778	0.00211865	0.00677157	-0.209308	0.0261823	0.0455336	-0.184858	0.0498503	0.0453191	-0.129789	0.166577	0.122406	-0.174735	0.0630995	0.0714428	0.346274	0.0564465	0.0429605	0.504381	0.00484817	0.00790097	0.363949	0.0484197	0.0519702	0.353909	0.0536254	0.0350327	0.173934	0.350644	0.26613
ENSMUSG00000021068	Nin	ninein [Source:MGI Symbol;Acc:MGI:105108]	12	70011435	70111925	-0.0792568	0.261031	0.193477	-0.405571	2.03367e-08	0.000267841	-0.324117	6.89429e-06	0.000590914	-0.457396	3.40292e-10	0.000129148	-0.281048	8.70788e-05	0.00345988	-0.324651	0.00274358	0.00664125	-0.287046	0.00813624	0.0106447	-0.170827	0.115173	0.10429	-0.179436	0.0965362	0.0585899	-0.465478	2.24461e-05	0.00127412
ENSMUSG00000039092	Sptlc3	serine palmitoyltransferase, long chain base subunit 3 [Source:MGI Symbol;Acc:MGI:2444678]	2	139493913	139637674	3.8381	0.0173345	0.0221752	4.26056	0.00669341	0.021647	3.18746	0.0555649	0.0499841	3.14612	0.058143	0.0522956	3.53085	0.0310356	0.0459901	-0.315827	0.610558	0.373157	-1.96894	0.0108922	0.0128541	-0.962869	0.159352	0.135541	-0.0262663	0.965269	0.55962	-0.743816	0.256656	0.207559
ENSMUSG00000033595	Lgi3	leucine-rich repeat LGI family, member 3 [Source:MGI Symbol;Acc:MGI:2182619]	14	70530821	70538323	-0.0222989	0.775786	0.467735	0.0513395	0.511062	0.358025	-0.0448706	0.566885	0.362059	-0.0286837	0.714141	0.436554	-0.0839826	0.283886	0.233628	0.176243	0.0450057	0.0357903	0.268327	0.00226768	0.00532103	0.285329	0.00118773	0.00391006	0.172837	0.049609	0.0326363	0.341839	9.92698e-05	0.00205365
ENSMUSG00000001025	S100a6	S100 calcium binding protein A6 (calcyclin) [Source:MGI Symbol;Acc:MGI:1339467]	3	90612894	90614414	-0.100832	0.50584	0.32166	-0.185463	0.224227	0.185123	-0.387589	0.0140631	0.0175355	-0.1313	0.387936	0.268868	-0.263585	0.0881805	0.0873368	-0.35139	0.0170237	0.0180704	-0.334237	0.0236079	0.0219862	-0.580803	0.000122274	0.0012173	-0.293639	0.0466977	0.0309635	-0.614545	4.31424e-05	0.00158208
ENSMUSG00000020887	A230052G05Rik	RIKEN cDNA A230052G05 gene [Source:MGI Symbol;Acc:MGI:3045239]	8	70863127	70865428	0.5345	0.278895	0.205345	0.803791	0.0875871	0.0966077	-0.648559	0.278275	0.215989	0.312331	0.541221	0.344608	-1.2275	0.0606377	0.0697595	1.23504	0.0268579	0.0245305	1.4466	0.00811088	0.0106243	1.44837	0.00882448	0.0148138	0.862372	0.145342	0.0908178	1.43346	0.00871686	0.0177767
ENSMUSG00000062312	Erbb2	v-erb-b2 erythroblastic leukemia viral oncogene homolog 2, neuro/glioblastoma derived oncogene homolog (avian) [Source:MGI Symbol;Acc:MGI:95410]	11	98412470	98437716	0.327973	0.204491	0.133074	0.411377	0.106184	0.112113	0.575673	0.0216864	0.0238586	0.305622	0.237999	0.162089	0.604157	0.0153149	0.031363	-0.47601	0.0298687	0.0264079	-0.479858	0.0294193	0.0257263	-0.807407	0.000405159	0.00215687	-0.474995	0.0315255	0.0223785	-0.910784	6.48892e-05	0.00179469
ENSMUSG00000087541	Gm15830	predicted gene 15830 [Source:MGI Symbol;Acc:MGI:3801917]	5	77094532	77102303	0.372681	0.00250346	0.0073635	0.226821	0.0669009	0.0818981	-0.10322	0.412454	0.285065	-0.120222	0.339652	0.243917	0.134174	0.28059	0.23186	0.264267	0.125502	0.0867121	0.464212	0.00649347	0.00931613	-0.15152	0.404498	0.296492	0.0596697	0.736075	0.436096	-0.238389	0.188287	0.149958
ENSMUSG00000037716	Ccdc33	coiled-coil domain containing 33 [Source:MGI Symbol;Acc:MGI:1922464]	9	58028677	58118823	0.616882	0.155504	0.109332	0.953282	0.0195419	0.0385169	0.993812	0.0148511	0.018207	0.94098	0.0220221	0.0251523	1.36028	0.000370203	0.00635013	-0.653059	0.0118661	0.0143514	-0.688215	0.00881124	0.0111958	-0.44284	0.0859536	0.0804567	-0.400417	0.115315	0.0724081	-0.636776	0.0144519	0.0247772
ENSMUSG00000041193	Pla2g5	phospholipase A2, group V [Source:MGI Symbol;Acc:MGI:101899]	4	138799244	138863482	2.2155	0.000247118	0.00241919	2.31204	0.000132746	0.00342517	1.99216	0.000955618	0.00345993	1.91833	0.00144297	0.00411256	2.49457	3.97078e-05	0.00243384	-0.224765	0.40892	0.265326	-0.665998	0.0188349	0.0187519	-0.217427	0.429435	0.308654	0.0412541	0.878057	0.511818	-0.668624	0.0181852	0.0286657
ENSMUSG00000029189	Sel1l3	sel-1 suppressor of lin-12-like 3 (C. elegans) [Source:MGI Symbol;Acc:MGI:1916941]	5	53107084	53213452	0.0721202	0.28183	0.206955	0.0791708	0.235512	0.192842	0.107226	0.108622	0.0875808	0.089565	0.180412	0.129533	0.216524	0.00103317	0.00959326	0.464421	0.000547715	0.00354615	0.342089	0.0118695	0.0136226	0.310503	0.0237846	0.0304577	0.245946	0.0733446	0.0463066	0.169713	0.217282	0.165333
ENSMUSG00000020029	Nudt4	nudix (nucleoside diphosphate linked moiety X)-type motif 4 [Source:MGI Symbol;Acc:MGI:1918457]	10	95547007	95564167	0.0779859	0.197537	0.129754	0.0918116	0.128308	0.131328	0.059052	0.329931	0.24314	-0.047938	0.431318	0.290594	-0.00629718	0.917424	0.536279	-0.220043	0.00315195	0.00707009	-0.216532	0.0037308	0.00683589	-0.22279	0.00296441	0.00701633	-0.133762	0.072733	0.0459911	-0.281916	0.000163781	0.002456
ENSMUSG00000052783	Grk4	G protein-coupled receptor kinase 4 [Source:MGI Symbol;Acc:MGI:95801]	5	34660379	34755305	-0.171103	0.434204	0.285365	-0.183337	0.401403	0.307505	-0.385841	0.0837299	0.0683377	-0.250299	0.25588	0.193806	-0.290772	0.187776	0.151398	-0.273813	0.139067	0.0944282	-0.527386	0.00620786	0.00908305	-0.440104	0.0227924	0.0295123	-0.134634	0.464431	0.28568	-0.451319	0.0177433	0.028214
ENSMUSG00000037573	Tob1	transducer of ErbB-2.1 [Source:MGI Symbol;Acc:MGI:1349721]	11	94211454	94215495	-0.0227408	0.787514	0.473783	-0.0516954	0.53993	0.371381	-0.156804	0.0655609	0.0570166	-0.0417638	0.620902	0.388008	-0.055991	0.507347	0.342987	-0.233493	0.0015311	0.00520827	-0.215767	0.00348105	0.00659035	-0.362399	1.40656e-06	0.000266156	-0.276212	0.000202914	0.00128586	-0.33981	4.90926e-06	0.000787085
ENSMUSG00000069670	Nkain2	Na+/K+ transporting ATPase interacting 2 [Source:MGI Symbol;Acc:MGI:1923447]	10	32889905	32890462	0.0225601	0.928533	0.543555	-0.00673708	0.978555	0.572166	-0.204493	0.428495	0.29307	0.15503	0.531382	0.339603	-0.144431	0.57221	0.374834	0.42122	0.0655313	0.0484808	0.654805	0.00324191	0.00635232	0.441459	0.0583465	0.0602902	0.581931	0.010099	0.00968862	0.417186	0.0698374	0.0711155
ENSMUSG00000032359	Ctsh	cathepsin H [Source:MGI Symbol;Acc:MGI:107285]	9	90054152	90076089	0.0380212	0.827897	0.494199	0.213334	0.214538	0.180093	-0.0324321	0.853928	0.507123	0.118322	0.495439	0.321945	0.191121	0.267692	0.224399	-0.157325	0.505658	0.315393	-0.445762	0.0628092	0.0470923	-0.409106	0.088386	0.0821432	-0.0356507	0.880059	0.512849	-0.519386	0.0305322	0.0400409
ENSMUSG00000045238	A730035I17Rik	RIKEN cDNA A730035I17 gene [Source:MGI Symbol;Acc:MGI:3696858]	5	98185296	98185984	-0.243227	0.0146359	0.0199433	-0.226163	0.0226638	0.0418885	-0.165298	0.0954893	0.0758365	-0.172045	0.0824965	0.0669644	-0.15579	0.115003	0.109406	1.16999	0.0115253	0.0140967	0.88874	0.0577015	0.0437187	0.573964	0.228205	0.174892	0.33219	0.489372	0.298675	1.07088	0.0212843	0.0317118
ENSMUSG00000034059	Ypel4	yippee-like 4 (Drosophila) [Source:MGI Symbol;Acc:MGI:3605071]	2	84734058	84738655	0.0570374	0.3714	0.253386	0.0152382	0.811375	0.498111	0.109649	0.084767	0.0689553	0.163626	0.00974943	0.0140327	0.10028	0.114454	0.108931	0.238526	0.00478591	0.00863119	0.232928	0.00596617	0.00888106	0.335535	7.52705e-05	0.00100868	0.209604	0.0135837	0.011979	0.153843	0.0700471	0.0712535
ENSMUSG00000097007	4930432B10Rik	RIKEN cDNA 4930432B10 gene [Source:MGI Symbol;Acc:MGI:1921869]	10	11244790	11281221	-0.757974	0.435491	0.286007	-1.67844	0.121013	0.126325	-1.65913	0.126545	0.101941	-0.235626	0.79641	0.477453	-1.6656	0.124282	0.116228	1.87919	0.0328507	0.0282425	2.00285	0.022064	0.0209687	0.887586	0.363904	0.276311	1.44046	0.116844	0.0737271	1.90515	0.0304589	0.0399783
ENSMUSG00000033256	Shf	Src homology 2 domain containing F [Source:MGI Symbol;Acc:MGI:3613669]	2	122348892	122369162	-0.0317531	0.711408	0.433859	0.118703	0.16103	0.151101	0.0668975	0.432669	0.29515	0.100268	0.238071	0.162198	0.105929	0.21194	0.163726	0.203926	0.0144865	0.0162801	0.263243	0.00158624	0.00448943	0.163616	0.0539876	0.056629	0.206982	0.0138429	0.0121312	0.260233	0.00177214	0.00706978
ENSMUSG00000024232	Bambi	BMP and activin membrane-bound inhibitor [Source:MGI Symbol;Acc:MGI:1915260]	18	3507957	3516404	-0.22843	0.264689	0.196874	-0.0786801	0.697226	0.447515	-0.14107	0.488915	0.322843	-0.180352	0.377013	0.263285	-0.262405	0.200893	0.158124	-0.186505	0.201399	0.125907	-0.444117	0.00357585	0.00668591	-0.253316	0.0925207	0.0850511	-0.505589	0.00108332	0.00256667	-0.161019	0.270805	0.223942
ENSMUSG00000032259	Drd2	dopamine receptor D2 [Source:MGI Symbol;Acc:MGI:94924]	9	49340662	49407214	0.138475	0.679269	0.416774	0.520288	0.102504	0.108461	0.85181	0.00577012	0.00965646	0.104283	0.756308	0.457808	0.757664	0.0147733	0.030824	0.356022	0.019592	0.0198407	0.398988	0.00895772	0.0113127	0.500836	0.00103623	0.00360378	0.413203	0.00688111	0.00731552	0.59417	7.7991e-05	0.00190516
ENSMUSG00000047205	Dusp18	dual specificity phosphatase 18 [Source:MGI Symbol;Acc:MGI:1922469]	11	3895240	3901296	0.160343	0.091566	0.0683865	0.0933918	0.326469	0.271047	0.113116	0.235399	0.161916	0.158175	0.0959681	0.0753734	0.193966	0.0407312	0.0539268	-0.147723	0.108406	0.0735857	-0.282263	0.00257409	0.00566447	-0.269892	0.00429165	0.00898081	-0.112981	0.221913	0.128989	-0.315861	0.000759333	0.00463594
ENSMUSG00000021196	Pfkp	phosphofructokinase, platelet [Source:MGI Symbol;Acc:MGI:1891833]	13	6579768	6648777	0.0548087	0.336201	0.235006	0.159652	0.00489813	0.0183318	0.0970038	0.0884212	0.071164	0.141857	0.0125465	0.0167741	0.169044	0.00289694	0.0147962	0.162801	0.00332298	0.007249	0.196462	0.000397898	0.00249056	0.159151	0.00430392	0.00899903	0.15072	0.0067383	0.00721817	0.235022	2.19981e-05	0.001266
ENSMUSG00000026039	Sgol2	shugoshin-like 2 (S. pombe) [Source:MGI Symbol;Acc:MGI:1098767]	1	57995971	58025899	-0.580396	0.107706	0.0802074	-1.82643	3.62352e-05	0.00196309	-1.17545	0.00326637	0.00682501	-0.381023	0.274325	0.209796	-0.543734	0.128235	0.118704	-0.442552	0.380506	0.250425	-1.37211	0.0156609	0.0164856	-0.283843	0.574451	0.378086	-0.888618	0.0985638	0.0598082	-0.341725	0.495412	0.337406
ENSMUSG00000035390	Brsk1	BR serine/threonine kinase 1 [Source:MGI Symbol;Acc:MGI:2685946]	7	4690604	4715997	-0.060728	0.224495	0.142751	-0.00496796	0.920673	0.54279	0.0533313	0.284909	0.219609	0.00125136	0.98	0.568783	-0.016376	0.742865	0.458889	0.160191	0.00619128	0.00985237	0.20877	0.000360898	0.00240883	0.216635	0.000222586	0.00159857	0.165724	0.0047113	0.00577024	0.263855	6.32632e-06	0.000837468
ENSMUSG00000027120	Fshb	follicle stimulating hormone beta [Source:MGI Symbol;Acc:MGI:95582]	2	107056140	107059656	0	1	1	0	1	1	0	1	1	0	1	1	0	1	1	-2.14341	0.16519	0.108011	-2.49716	0.11358	0.0790258	-1.12724	0.449137	0.318129	-6.30796	0.00189639	0.00341429	-4.45069	0.0129067	0.0230105
ENSMUSG00000011751	Sptbn4	spectrin beta, non-erythrocytic 4 [Source:MGI Symbol;Acc:MGI:1890574]	7	27356383	27447686	0.000436472	0.993718	0.58562	-0.120371	0.0302046	0.0496002	-0.0345217	0.533835	0.344868	0.00205943	0.970363	0.562203	-0.000349833	0.994963	0.579674	0.269892	0.045026	0.0358039	0.235774	0.0799794	0.056877	0.382552	0.00452791	0.00931552	0.202129	0.13345	0.0845915	0.228675	0.0894767	0.0839026
ENSMUSG00000001435	Col18a1	collagen, type XVIII, alpha 1 [Source:MGI Symbol;Acc:MGI:88451]	10	77052178	77166548	0.967975	0.00156862	0.00580465	1.06992	0.000463419	0.00606968	0.536204	0.0820552	0.0673259	0.762249	0.0129617	0.0171612	1.05337	0.000571194	0.00751465	0.304794	0.112456	0.0768651	0.413004	0.0313033	0.0269201	0.258271	0.182047	0.148914	0.196063	0.310848	0.205536	-0.0143032	0.941395	0.549171
ENSMUSG00000026104	Stat1	signal transducer and activator of transcription 1 [Source:MGI Symbol;Acc:MGI:103063]	1	52119438	52161865	-0.174695	0.106618	0.0792192	-0.0809953	0.449278	0.329869	-0.0391018	0.715138	0.439917	-0.121437	0.259592	0.198916	0.039	0.713229	0.44487	-0.181768	0.124249	0.0858896	-0.308848	0.00975084	0.0119494	-0.302636	0.0118715	0.0184068	-0.133613	0.25974	0.172726	-0.177747	0.133532	0.118471
ENSMUSG00000040569	Slc26a7	solute carrier family 26, member 7 [Source:MGI Symbol;Acc:MGI:2384791]	4	14502430	14621805	-0.464386	0.431788	0.284154	-0.116695	0.840219	0.510115	-0.428537	0.467168	0.312192	-0.143918	0.804021	0.481108	0.0649625	0.909768	0.532961	-0.972875	0.142562	0.0962915	-1.16586	0.0809524	0.0574112	-1.46568	0.0302925	0.0364418	-0.47827	0.466749	0.286887	-1.94543	0.00469852	0.0122065
ENSMUSG00000065579	Mir425	microRNA 425 [Source:MGI Symbol;Acc:MGI:3619401]	9	108568777	108568861	-0.384116	0.579394	0.361336	0.642789	0.269438	0.241683	0.585738	0.321924	0.238951	0.574496	0.331315	0.239566	0.457967	0.446529	0.314369	0.511121	0.444346	0.283703	1.54019	0.00846463	0.0109096	0.0956077	0.89527	0.526469	0.922079	0.149374	0.0928804	0.866765	0.175429	0.142946
ENSMUSG00000069378	Prdm6	PR domain containing 6 [Source:MGI Symbol;Acc:MGI:2684938]	18	53464546	53575907	-0.169808	0.837107	0.498789	-0.206224	0.80277	0.494462	-0.167595	0.839329	0.500436	-0.822565	0.345815	0.247141	0.260993	0.744005	0.45942	-0.906708	0.225841	0.137995	-1.11176	0.141221	0.0971201	-1.55483	0.0442386	0.048492	-0.127983	0.862138	0.503635	-1.8423	0.0181719	0.028652
ENSMUSG00000052504	Epha3	Eph receptor A3 [Source:MGI Symbol;Acc:MGI:99612]	16	63543538	63864158	-0.248871	0.0657619	0.0544512	-0.26436	0.0501338	0.0679435	-0.295774	0.0299176	0.0303743	-0.288776	0.0334927	0.0342086	-0.30608	0.0242829	0.0399338	-0.393856	0.236179	0.144897	-0.647714	0.0571959	0.0433778	-0.692347	0.0448052	0.0489656	-0.311836	0.349341	0.225667	-0.308681	0.352032	0.266838
ENSMUSG00000091510	Mtag2	metastasis associated gene 2 [Source:MGI Symbol;Acc:MGI:1860766]	7	45367233	45367948	0.0813169	0.761636	0.460344	-0.072977	0.789558	0.48883	-0.11	0.691286	0.427842	0.166749	0.527871	0.337838	-0.107903	0.695586	0.436469	0.203555	0.415323	0.268642	0.655688	0.00574003	0.00868397	0.377371	0.129486	0.116204	0.402046	0.102788	0.0625188	0.443293	0.0685833	0.0702474
ENSMUSG00000042532	Golga7b	golgi autoantigen, golgin subfamily a, 7B [Source:MGI Symbol;Acc:MGI:1918396]	19	42247574	42270348	0.108862	0.0827104	0.0636041	0.150253	0.0162819	0.0347712	0.124005	0.0480586	0.0439003	0.0449212	0.475198	0.312078	-0.0351401	0.577611	0.377674	0.184516	0.00132342	0.00491378	0.209752	0.000267895	0.0021754	0.200395	0.0005446	0.00251674	0.218369	0.000152335	0.0011732	0.275317	1.53716e-06	0.000602246
ENSMUSG00000064359	mt-Tg	mitochondrially encoded tRNA glycine [Source:MGI Symbol;Acc:MGI:102486]	MT	9391	9458	-0.0650988	0.615906	0.382405	-0.0986363	0.447162	0.328896	-0.0428656	0.7408	0.452824	0.128556	0.3115	0.229279	-0.103112	0.42779	0.305397	0.241145	0.236556	0.145242	0.511647	0.010423	0.0124819	0.0903309	0.666685	0.424163	0.0187776	0.928735	0.538201	0.367001	0.0691877	0.0706701
ENSMUSG00000024590	Lmnb1	lamin B1 [Source:MGI Symbol;Acc:MGI:96795]	18	56707813	56753424	0.0605963	0.682396	0.418442	-0.0388226	0.794477	0.49094	-0.0477639	0.750046	0.45743	0.0518197	0.726514	0.442834	0.0152505	0.918185	0.536607	-0.174907	0.157357	0.104007	-0.329291	0.00894897	0.0113065	-0.287407	0.0233692	0.0300685	-0.1762	0.15766	0.09713	-0.18579	0.134669	0.119166
ENSMUSG00000028909	Ptpru	protein tyrosine phosphatase, receptor type, U [Source:MGI Symbol;Acc:MGI:1321151]	4	131768457	131838288	0.0650961	0.296518	0.214566	0.11826	0.0565438	0.0737921	0.197302	0.00143389	0.00427407	0.175145	0.00468081	0.00848361	0.237567	0.000116214	0.00392369	0.13791	0.121507	0.084042	0.242868	0.00628667	0.0091462	0.175077	0.0503359	0.0535693	0.131529	0.141116	0.0886406	0.14904	0.0944834	0.0872298
ENSMUSG00000073421	H2-Ab1	histocompatibility 2, class II antigen A, beta 1 [Source:MGI Symbol;Acc:MGI:103070]	17	34263209	34269418	0.638645	0.160093	0.111604	0.576203	0.205073	0.175161	-0.298995	0.528215	0.342056	1.04283	0.0203577	0.0237326	0.751081	0.0971457	0.0934295	-0.836616	0.153127	0.101807	-0.969629	0.0991878	0.0679438	-1.13622	0.0546978	0.0572224	0.0709248	0.90257	0.524436	-1.5566	0.00930823	0.0185445
ENSMUSG00000056737	Capg	capping protein (actin filament), gelsolin-like [Source:MGI Symbol;Acc:MGI:1098259]	6	72544391	72562983	-0.0420562	0.874416	0.517047	0.215936	0.400764	0.307206	-0.103279	0.700392	0.432471	-0.106266	0.691533	0.424966	-0.0280696	0.915673	0.535504	-0.254267	0.244498	0.154996	-0.537978	0.0173914	0.017734	-0.29279	0.189098	0.15292	-0.126741	0.560787	0.336559	-0.792618	0.000635941	0.00426759
ENSMUSG00000020482	Ccdc117	coiled-coil domain containing 117 [Source:MGI Symbol;Acc:MGI:2144383]	11	5528887	5542187	-0.0382754	0.725361	0.441244	-0.145665	0.184062	0.163955	-0.0179569	0.868979	0.513961	-0.27334	0.014042	0.0181609	-0.0860316	0.430957	0.306923	-0.200318	0.0509133	0.0394647	-0.273172	0.00839354	0.0108494	-0.221542	0.0333331	0.0391437	-0.510713	1.47854e-06	0.000481215	-0.199309	0.052739	0.0579859
ENSMUSG00000035095	Fam167a	family with sequence similarity 167, member A [Source:MGI Symbol;Acc:MGI:3606565]	14	63436394	63465498	0.295062	0.246156	0.166862	0.0136024	0.958216	0.56001	0.241502	0.345324	0.251176	0.0948504	0.713453	0.436203	0.426198	0.0902343	0.0886585	-0.00817164	0.946804	0.55078	-0.332043	0.0088306	0.0112111	-0.161703	0.199514	0.158752	-0.273173	0.0308941	0.0220288	-0.136919	0.270555	0.223753
ENSMUSG00000022376	Adcy8	adenylate cyclase 8 [Source:MGI Symbol;Acc:MGI:1341110]	15	64699042	64922296	-0.0854497	0.482644	0.309921	0.101544	0.39784	0.30584	-0.0274377	0.821132	0.491977	0.105976	0.378143	0.263869	-0.0760188	0.531529	0.354372	0.173559	0.0401506	0.0327377	0.234294	0.00556435	0.00853573	0.250062	0.00323153	0.00741879	0.318878	0.000155506	0.00118025	0.255733	0.00243024	0.0083657
ENSMUSG00000033294	Noc4l	nucleolar complex associated 4 homolog (S. cerevisiae) [Source:MGI Symbol;Acc:MGI:2140843]	5	110648418	110653417	-0.149534	0.15473	0.108951	-0.132355	0.205354	0.175307	-0.0552894	0.595473	0.377648	-0.0500373	0.630191	0.393001	-0.0883433	0.396575	0.290344	0.269324	0.0237033	0.0225477	0.314701	0.00822788	0.0107197	0.138437	0.254357	0.20567	0.135906	0.261222	0.174771	0.177192	0.140092	0.122488
ENSMUSG00000041351	Rap1gap	Rap1 GTPase-activating protein [Source:MGI Symbol;Acc:MGI:109338]	4	137664726	137729861	0.0245205	0.642256	0.396925	0.0668888	0.203802	0.174492	0.118546	0.0242801	0.0259621	0.0502671	0.340426	0.244317	0.0599115	0.255414	0.21142	0.148048	0.0597363	0.0450244	0.206565	0.00861698	0.0110364	0.241954	0.00211102	0.00563456	0.144576	0.0662402	0.0425544	0.252924	0.00129139	0.00600852
ENSMUSG00000044288	Cnr1	cannabinoid receptor 1 (brain) [Source:MGI Symbol;Acc:MGI:104615]	4	33924593	33948831	-0.100142	0.0836137	0.064084	-0.142079	0.0141315	0.0322203	0.0234648	0.684164	0.424208	0.0406106	0.481017	0.314918	-0.0407512	0.480363	0.33036	-0.216445	0.00767886	0.0110631	-0.211041	0.00943117	0.0116945	0.00308756	0.969597	0.561998	-0.125417	0.122277	0.0779006	-0.165243	0.0416487	0.0491455
ENSMUSG00000046192	Iqub	IQ motif and ubiquitin domain containing [Source:MGI Symbol;Acc:MGI:3041159]	6	24444865	24515067	1.15934	0.00130414	0.00529796	1.21407	0.000709273	0.007356	0.782231	0.0345778	0.0338047	1.4026	7.8128e-05	0.00119393	1.44153	4.75343e-05	0.00263803	-0.755578	0.00103981	0.00447529	-0.612441	0.00713008	0.00982884	-0.381255	0.0883534	0.0821205	-0.520572	0.0212897	0.0166399	-0.644383	0.00473215	0.0122595
ENSMUSG00000097419	Gm26666	predicted gene, 26666 [Source:MGI Symbol;Acc:MGI:5477160]	6	145047559	145050430	0.130678	0.491299	0.314301	0.0377306	0.843667	0.511533	-0.0186585	0.923337	0.5385	0.197105	0.294567	0.220548	0.176181	0.34937	0.266937	0.271165	0.0618461	0.0463351	0.396437	0.00600293	0.00891251	0.336306	0.0216475	0.0284264	0.404492	0.00519204	0.00613783	0.361204	0.0124703	0.0224991
ENSMUSG00000036151	Tm6sf2	transmembrane 6 superfamily member 2 [Source:MGI Symbol;Acc:MGI:1933210]	8	70072924	70080066	0.042342	0.907197	0.532934	-0.309561	0.407146	0.310188	-0.15893	0.667522	0.415672	-0.384861	0.307159	0.227013	0.0801632	0.824985	0.496484	-0.103819	0.756319	0.452823	-0.80238	0.0260665	0.0235945	-0.194545	0.569555	0.375614	-1.16049	0.00211736	0.0036441	-0.19886	0.556986	0.367115
ENSMUSG00000042567	Nek10	NIMA (never in mitosis gene a)- related kinase 10 [Source:MGI Symbol;Acc:MGI:2685128]	14	14820765	15006743	0.0837205	0.89479	0.526905	-0.696831	0.322158	0.268878	-0.480144	0.484168	0.320507	0.29559	0.630434	0.393131	-0.334464	0.617473	0.398476	-0.838591	0.016264	0.0175344	-0.931349	0.00903595	0.0113769	-1.1161	0.00276132	0.00670551	-0.890505	0.0126185	0.0113887	-1.10806	0.00241253	0.0083315
ENSMUSG00000051323	Pcdh19	protocadherin 19 [Source:MGI Symbol;Acc:MGI:2685563]	X	133582863	133688993	-0.15495	0.0218437	0.0257532	-0.270835	6.67282e-05	0.00251904	-0.0415837	0.535787	0.345834	0.0462048	0.488848	0.318733	-0.0768032	0.252923	0.206878	-0.219293	0.00953046	0.0125369	-0.218074	0.0100673	0.0121983	-0.0939482	0.26722	0.22312	-0.138514	0.101561	0.0616864	-0.242986	0.00415508	0.0113466
ENSMUSG00000029782	Tmem209	transmembrane protein 209 [Source:MGI Symbol;Acc:MGI:1919899]	6	30479053	30509783	-0.0443071	0.64511	0.398483	-0.0228906	0.810779	0.497867	-0.0326243	0.734406	0.449624	-0.0100531	0.916414	0.533404	0.0102319	0.914621	0.53505	-0.155872	0.0644412	0.0478638	-0.26863	0.00173335	0.00467366	-0.158927	0.0637236	0.0646054	-0.157809	0.0637834	0.041204	-0.250787	0.00333577	0.00998438
ENSMUSG00000041617	Ccdc74a	coiled-coil domain containing 74A [Source:MGI Symbol;Acc:MGI:1919565]	16	17646470	17650738	0.0911534	0.340943	0.237491	-0.0802019	0.407172	0.3102	-0.166637	0.0885569	0.0712449	-0.0284498	0.768421	0.463793	0.0405799	0.672416	0.425386	0.139012	0.193547	0.122082	0.289967	0.00631529	0.00917152	-0.0483826	0.659435	0.420701	0.0643257	0.552428	0.331947	0.0964222	0.369957	0.275896
ENSMUSG00000003974	Grm3	glutamate receptor, metabotropic 3 [Source:MGI Symbol;Acc:MGI:1351340]	5	9485236	9725352	-0.174213	0.0418692	0.038959	-0.137237	0.107351	0.113321	-0.324878	0.000175315	0.00163129	-0.330471	0.00013299	0.00141021	-0.159433	0.0620274	0.0707081	0.116658	0.224209	0.13711	0.29604	0.00180045	0.00476059	0.086214	0.377655	0.283215	0.0843172	0.385313	0.244625	0.322543	0.000641086	0.00428453
ENSMUSG00000032514	Ttc21a	tetratricopeptide repeat domain 21A [Source:MGI Symbol;Acc:MGI:1921302]	9	119937606	119967793	1.22849	0.000302816	0.00265283	0.89217	0.00925233	0.0257629	0.930572	0.00667099	0.0105527	0.730436	0.0342009	0.0347081	0.999642	0.00345859	0.0159407	-0.388571	0.0319345	0.0276842	-0.425464	0.0194598	0.019193	-0.139596	0.437387	0.312494	-0.0552707	0.756478	0.447305	-0.405593	0.0255953	0.0357227
ENSMUSG00000040276	Pacsin1	protein kinase C and casein kinase substrate in neurons 1 [Source:MGI Symbol;Acc:MGI:1345181]	17	27655509	27711106	-0.0278836	0.578111	0.360587	-0.00264505	0.957886	0.55984	-0.014307	0.775367	0.469919	-0.0665907	0.184395	0.131562	-0.0178321	0.721966	0.449013	0.194524	0.003806	0.00772496	0.204639	0.00234224	0.00540219	0.259916	0.000112511	0.00117473	0.16508	0.0141653	0.0123219	0.305389	5.50804e-06	0.000809444
ENSMUSG00000050600	Zfp831	zinc finger protein 831 [Source:MGI Symbol;Acc:MGI:3641861]	2	174643534	174710832	-0.019031	0.809602	0.485046	-0.0209028	0.790838	0.48938	0.105664	0.177823	0.130392	0.0758426	0.333788	0.240857	0.0680395	0.385658	0.285026	-0.267379	0.0825723	0.0576349	-0.42004	0.00734858	0.010012	-0.275674	0.0776342	0.0747345	-0.174745	0.256695	0.167782	-0.284452	0.0659832	0.0684118
ENSMUSG00000055653	Gpc3	glypican 3 [Source:MGI Symbol;Acc:MGI:104903]	X	52272426	52613950	0.134844	0.487041	0.312142	0.134519	0.486531	0.346932	0.328698	0.0844724	0.0687782	0.184861	0.337971	0.243043	0.424219	0.0243689	0.0400142	-0.20049	0.188463	0.119605	-0.309179	0.0433531	0.0342784	-0.402754	0.00881817	0.0148067	-0.0477318	0.753899	0.4459	-0.498654	0.00118244	0.00574395
ENSMUSG00000070570	Slc17a7	solute carrier family 17 (sodium-dependent inorganic phosphate cotransporter), member 7 [Source:MGI Symbol;Acc:MGI:1920211]	7	45163921	45176138	-0.103616	0.0844571	0.0645346	-0.0460143	0.443352	0.32713	-0.0335187	0.576633	0.367354	-0.0289951	0.629094	0.392414	-0.067626	0.26	0.217767	2.33937	0.00824955	0.011523	1.85381	0.0335389	0.0283227	-1.16137	0.185155	0.150696	-0.226033	0.791716	0.46651	-1.34745	0.125463	0.113126
ENSMUSG00000049800	Sertad2	SERTA domain containing 2 [Source:MGI Symbol;Acc:MGI:1931026]	11	20543253	20653021	-0.157763	0.0879834	0.0664045	-0.15547	0.0916528	0.0995008	-0.176231	0.0572277	0.051308	-0.0345789	0.705425	0.432108	-0.187186	0.0431069	0.0558612	-0.269817	0.00841012	0.0116492	-0.290492	0.00485781	0.00790975	-0.22563	0.0293953	0.0356361	-0.0997439	0.326579	0.213687	-0.302447	0.0033539	0.0100179
ENSMUSG00000059854	Hydin	HYDIN, axonemal central pair apparatus protein [Source:MGI Symbol;Acc:MGI:2389007]	8	110266977	110610253	0.766865	0.00806008	0.0139139	0.532652	0.0708114	0.0847331	0.337621	0.263098	0.206615	0.257879	0.395945	0.272942	0.637181	0.0293796	0.0445519	-0.775778	2.80776e-05	0.00139811	-0.46914	0.00937015	0.0116455	-0.418833	0.0210875	0.0278901	-0.775668	3.37256e-05	0.000800664	-0.683068	0.000208123	0.00267473
ENSMUSG00000025207	Sema4g	sema domain, immunoglobulin domain (Ig), transmembrane domain (TM) and short cytoplasmic domain, (semaphorin) 4G [Source:MGI Symbol;Acc:MGI:1347047]	19	44989101	45003397	0.0396419	0.669323	0.411498	0.103573	0.260665	0.234683	0.100702	0.275881	0.214661	0.0917166	0.320888	0.234143	0.0850002	0.357344	0.270969	0.097094	0.442199	0.282596	0.252075	0.0457919	0.0357926	0.225784	0.0740657	0.0722246	0.0295341	0.815537	0.479269	0.0127709	0.9196	0.538857
ENSMUSG00000027419	Pcsk2	proprotein convertase subtilisin/kexin type 2 [Source:MGI Symbol;Acc:MGI:97512]	2	143546156	143816285	-0.111748	0.0309672	0.0321613	-0.0417493	0.418804	0.31566	-0.101584	0.0498709	0.0453352	-0.092086	0.0752137	0.0627372	-0.124087	0.0165647	0.0325986	0.140865	0.0408759	0.0331876	0.222201	0.00125279	0.00402547	0.27354	7.26762e-05	0.000995253	0.213632	0.00193641	0.00345901	0.212463	0.0020316	0.00758964
ENSMUSG00000060032	H2afj	H2A histone family, member J [Source:MGI Symbol;Acc:MGI:3606192]	6	136808248	136810074	0.0881907	0.2726	0.201862	0.1892	0.0177089	0.0364461	0.0137195	0.865159	0.51223	0.0629176	0.434441	0.292145	0.0344351	0.669028	0.423747	0.13711	0.109039	0.074098	0.242709	0.00443879	0.00752129	0.0577193	0.506355	0.345136	0.148303	0.0845707	0.052154	0.276452	0.00115432	0.00567489
ENSMUSG00000037962	Fam101a	family with sequence similarity 101, member A [Source:MGI Symbol;Acc:MGI:1920371]	5	125003447	125012547	-0.0378057	0.932795	0.545729	-0.122068	0.786653	0.487574	-0.556699	0.24478	0.175882	-0.73003	0.134515	0.105001	0.250099	0.56351	0.37031	-0.501491	0.0489735	0.0382653	-0.610569	0.0186417	0.0186197	-0.743393	0.00524629	0.0103139	-0.189852	0.446605	0.276447	-0.247654	0.320715	0.251069
ENSMUSG00000097540	1700037F24Rik	RIKEN cDNA 1700037F24 gene [Source:MGI Symbol;Acc:MGI:1920535]	1	132201069	132203803	1.26674	0.319856	0.226504	1.61014	0.183175	0.163476	-1.90484	0.235326	0.161819	-0.0323987	0.982677	0.570759	-0.0416788	0.977681	0.567406	1.41632	0.031079	0.027159	1.59846	0.0134202	0.0148217	1.57079	0.0166347	0.0235096	0.663285	0.361914	0.232333	1.45505	0.0266705	0.0366907
ENSMUSG00000032615	Nt5m	5',3'-nucleotidase, mitochondrial [Source:MGI Symbol;Acc:MGI:1917127]	11	59839447	59880968	-0.044999	0.472953	0.304998	0.0656515	0.287889	0.251663	0.0978633	0.113577	0.0925054	-0.0128332	0.837228	0.496798	0.0935149	0.129583	0.119503	0.134126	0.0480882	0.0377103	0.235372	0.000493061	0.00268851	0.202794	0.00303537	0.00712578	0.183583	0.00703811	0.00743139	0.265279	8.03548e-05	0.00192312
ENSMUSG00000034771	Tle2	transducin-like enhancer of split 2, homolog of Drosophila E(spl) [Source:MGI Symbol;Acc:MGI:104635]	10	81574561	81590845	0.136283	0.210757	0.136096	0.0355587	0.745089	0.469232	-0.0860823	0.436103	0.296869	-0.0677726	0.539089	0.343512	0.0321461	0.769089	0.471173	0.177757	0.414187	0.268055	0.345599	0.112366	0.0780042	0.313789	0.1497	0.129564	0.0715953	0.742512	0.439664	-0.0751576	0.730358	0.453366
ENSMUSG00000085631	9630028H03Rik	RIKEN cDNA 9630028H03 gene [Source:MGI Symbol;Acc:MGI:2444526]	2	135325447	135583584	-0.447234	0.0565159	0.0489562	-0.527043	0.0250629	0.0443834	-0.40111	0.0863289	0.0698898	-0.230168	0.317694	0.232466	-0.447653	0.0558793	0.0662243	-0.102485	0.767805	0.458893	-0.89511	0.0190964	0.018938	-0.029224	0.933518	0.54316	-0.222504	0.531158	0.320467	-0.251656	0.477247	0.328706
ENSMUSG00000022311	Csmd3	CUB and Sushi multiple domains 3 [Source:MGI Symbol;Acc:MGI:2386403]	15	47580637	48792063	-0.242958	0.0487608	0.0434897	-0.317407	0.0102753	0.0272455	-0.210347	0.0873622	0.0705127	-0.268704	0.0295585	0.0313388	-0.445564	0.000374939	0.00637902	-0.221678	0.0524052	0.0403946	-0.28522	0.0132594	0.0146967	-0.176823	0.124569	0.112533	-0.173772	0.129406	0.082343	-0.152952	0.179653	0.145285
ENSMUSG00000027643	Ghrh	growth hormone releasing hormone [Source:MGI Symbol;Acc:MGI:95709]	2	157329497	157347506	0	1	1	0	1	1	0	1	1	0	1	1	0	1	1	-0.284675	0.128175	0.0883763	-0.483484	0.011321	0.0131912	0.0045011	0.980595	0.56883	-0.285016	0.13038	0.0828879	0.0842539	0.644778	0.412036
ENSMUSG00000034936	Arl4d	ADP-ribosylation factor-like 4D [Source:MGI Symbol;Acc:MGI:1933155]	11	101665541	101667832	-0.579365	0.000990131	0.0046242	-0.612384	0.000500099	0.00627968	-0.657855	0.000198617	0.00171404	-0.953881	1.10625e-07	0.000322767	-0.90026	4.87302e-07	0.000479377	-0.852982	0.00402306	0.00792853	-0.76364	0.00987757	0.0120471	-0.739209	0.0127124	0.0193599	-0.944735	0.00155845	0.00306172	-0.898764	0.00251199	0.00852496
ENSMUSG00000085870	Gm12829	predicted gene 12829 [Source:MGI Symbol;Acc:MGI:3650003]	4	114680804	114687595	1.09853	0.280765	0.206372	1.05171	0.301386	0.258471	-0.0492453	0.967222	0.561387	0.325249	0.767847	0.463509	-3.21818	0.0453513	0.0576767	-0.668038	0.350198	0.234456	-1.11791	0.128599	0.0900566	-1.14956	0.121397	0.109928	0.235166	0.735697	0.435892	-2.18756	0.00577594	0.0138188
ENSMUSG00000050511	Oprd1	opioid receptor, delta 1 [Source:MGI Symbol;Acc:MGI:97438]	4	132110726	132144486	-0.136425	0.426371	0.281376	-0.0902038	0.596159	0.399431	0.196265	0.238741	0.165736	0.194496	0.242124	0.167963	0.0443381	0.792335	0.481863	-0.460514	0.0112687	0.0139003	-0.468864	0.0103735	0.0124396	-0.513517	0.00575857	0.0110103	-0.758164	6.41525e-05	0.000919347	-0.654175	0.000443622	0.00362741
ENSMUSG00000040659	Efhd2	EF hand domain containing 2 [Source:MGI Symbol;Acc:MGI:106504]	4	141858142	141874920	0.0747935	0.163059	0.113069	0.143173	0.00741572	0.0228652	0.0533645	0.320094	0.237973	1.91092e-05	0.999716	0.58394	0.0732474	0.171715	0.143029	0.178239	0.00404792	0.00795217	0.207224	0.000837857	0.00333231	0.141914	0.0226689	0.0293973	0.119794	0.0541116	0.0353295	0.306716	7.29492e-07	0.000512608
ENSMUSG00000042613	Pbxip1	pre B cell leukemia transcription factor interacting protein 1 [Source:MGI Symbol;Acc:MGI:2441670]	3	89436706	89450952	0.343521	0.00204628	0.00664829	0.285224	0.0104669	0.0275106	0.14187	0.204202	0.144084	0.224528	0.0441333	0.0417375	0.339795	0.00228232	0.0133865	-0.132409	0.0390321	0.0320333	-0.186448	0.00377837	0.00688218	-0.168878	0.00890992	0.0149159	-0.0856484	0.182511	0.109614	-0.249276	0.000110857	0.00213165
ENSMUSG00000072949	Acot1	acyl-CoA thioesterase 1 [Source:MGI Symbol;Acc:MGI:1349396]	12	84009502	84017670	0.357496	0.000143639	0.00188173	0.307425	0.00110186	0.0089927	0.173666	0.0707598	0.0603315	0.0302457	0.756612	0.457961	0.0490951	0.613587	0.3965	0.394536	0.00094955	0.00432741	0.334581	0.00546041	0.00844696	-0.312257	0.0152453	0.0220862	-0.0508735	0.683433	0.406947	0.0879801	0.473203	0.326752
ENSMUSG00000021071	Trim9	tripartite motif-containing 9 [Source:MGI Symbol;Acc:MGI:2137354]	12	70244539	70347614	-0.0360861	0.455768	0.296285	0.0213119	0.658718	0.429765	0.0157643	0.744278	0.454563	0.0625415	0.194801	0.136839	-0.00294355	0.951412	0.552035	0.306957	2.26003e-06	0.00074977	0.199514	0.00219945	0.00524227	0.209283	0.00136047	0.00424421	0.167505	0.0103022	0.00983226	0.195663	0.00266601	0.00880858
ENSMUSG00000026483	Fam129a	family with sequence similarity 129, member A [Source:MGI Symbol;Acc:MGI:2137237]	1	151571186	151721939	0.655995	0.00676404	0.012549	0.587736	0.0155313	0.0338887	0.370996	0.135207	0.107016	0.391935	0.113168	0.0908957	0.714316	0.00301705	0.0150484	-0.250082	0.323852	0.220704	-0.570003	0.0294149	0.0257225	-0.80825	0.00278317	0.00673987	-0.270778	0.290301	0.194883	-0.63955	0.0150115	0.0253813
ENSMUSG00000033730	Egr3	early growth response 3 [Source:MGI Symbol;Acc:MGI:1306780]	14	70077445	70080157	-0.165369	0.0321899	0.0329331	-0.325841	2.87848e-05	0.00180296	-0.237434	0.00223686	0.0054414	-0.204579	0.00820066	0.012401	-0.110941	0.148605	0.130519	-0.237823	0.318515	0.217946	-0.611753	0.0137808	0.0150926	-0.680147	0.00724691	0.0129087	-0.62613	0.0122593	0.0111661	-0.548928	0.0259692	0.0360564
ENSMUSG00000081111	Gm5913	predicted gene 5913 [Source:MGI Symbol;Acc:MGI:3648292]	8	97427712	97429110	0.708957	0.274855	0.203129	0.989222	0.108794	0.114823	0.932138	0.136807	0.107934	0.704667	0.277779	0.211717	1.48057	0.00940201	0.0249027	-0.356903	0.442617	0.282814	-1.23947	0.017034	0.0174838	-0.525517	0.275041	0.229066	-0.380419	0.419121	0.262258	-0.275035	0.551935	0.36461
ENSMUSG00000016256	Ctsz	cathepsin Z [Source:MGI Symbol;Acc:MGI:1891190]	2	174427493	174439039	0.186263	0.0538501	0.0470939	0.25414	0.00819207	0.024111	0.0722844	0.457121	0.307242	0.16788	0.0823502	0.0668823	0.308962	0.00128236	0.0105129	-0.193479	0.0209903	0.0207745	-0.217091	0.00989169	0.012058	-0.247795	0.00345691	0.00775692	-0.0559372	0.503756	0.306156	-0.177305	0.0346205	0.0434717
ENSMUSG00000038695	Josd2	Josephin domain containing 2 [Source:MGI Symbol;Acc:MGI:1913374]	7	44467980	44471652	0.0624658	0.420087	0.278203	0.059833	0.439346	0.325272	-0.0769344	0.324344	0.240221	-0.0313001	0.68757	0.422925	-0.0384409	0.621222	0.400377	0.100496	0.279968	0.19774	0.227494	0.0142581	0.0154547	0.197938	0.0336719	0.0394371	0.0631889	0.498513	0.303437	0.246728	0.00780779	0.0165962
ENSMUSG00000048285	Frmd6	FERM domain containing 6 [Source:MGI Symbol;Acc:MGI:2442579]	12	70825514	70902232	-0.0167552	0.854872	0.507531	-0.218786	0.0187267	0.0376129	0.020125	0.825618	0.49408	-0.0284513	0.756264	0.457785	0.0026809	0.976569	0.566683	-0.220327	0.0600395	0.0452165	-0.292801	0.0132908	0.0147208	-0.127798	0.277967	0.230982	-0.1443	0.218747	0.127408	-0.321831	0.00654711	0.0149186
ENSMUSG00000032532	Cck	cholecystokinin [Source:MGI Symbol;Acc:MGI:88297]	9	121489825	121495689	-0.0322495	0.621099	0.385326	-0.0364446	0.576261	0.389236	0.0111836	0.86383	0.511629	-0.100786	0.122852	0.0981946	-0.101209	0.121176	0.114154	0.595328	0.00568007	0.0094219	0.394549	0.0673961	0.0498684	0.199766	0.356212	0.272403	0.279286	0.196191	0.116306	0.0931715	0.666893	0.422976
ENSMUSG00000046352	Gjb2	gap junction protein, beta 2 [Source:MGI Symbol;Acc:MGI:95720]	14	57098600	57104702	0.0991964	0.699215	0.427377	0.16284	0.524617	0.364215	0.0141455	0.956177	0.554846	0.163233	0.524138	0.335972	-0.0748857	0.771544	0.472306	-0.286185	0.530244	0.328182	-0.684725	0.135327	0.0939191	-0.771405	0.0931616	0.0855161	-0.0616709	0.892311	0.519145	-0.943573	0.0405608	0.0482828
ENSMUSG00000035873	Pawr	PRKC, apoptosis, WT1, regulator [Source:MGI Symbol;Acc:MGI:2149961]	10	108332189	108414391	0.0600219	0.789201	0.474646	-0.159715	0.487665	0.347451	-0.162857	0.482051	0.319483	0.130687	0.556374	0.352516	-0.0113921	0.959783	0.55647	-0.25173	0.367523	0.24358	-0.565449	0.0484245	0.037457	-0.619236	0.0326899	0.0385791	-0.428189	0.132301	0.0839625	-0.88972	0.00242764	0.00836003
ENSMUSG00000092981	Mir5125	microRNA 5125 [Source:MGI Symbol;Acc:MGI:4950450]	17	23823291	23823369	0.159176	0.388055	0.261925	-0.0105804	0.955154	0.558392	-0.00116864	0.995073	0.581418	0.202078	0.270009	0.207266	0.0356132	0.849184	0.507026	0.237582	0.384807	0.252699	0.439316	0.106526	0.0731844	0.399082	0.144232	0.126077	0.0984382	0.720654	0.427569	-0.111955	0.685844	0.432142
ENSMUSG00000015377	Dennd6b	DENN/MADD domain containing 6B [Source:MGI Symbol;Acc:MGI:1916690]	15	89182217	89196474	0.00612047	0.944409	0.551866	0.106898	0.22002	0.182931	-0.125259	0.156942	0.119216	-0.050217	0.568527	0.359106	-0.0630191	0.474098	0.327435	0.0483472	0.75341	0.451288	0.25333	0.0992791	0.0680011	0.189102	0.219283	0.169749	0.0892667	0.562087	0.33729	0.112563	0.464353	0.322484
ENSMUSG00000020627	Klhl29	kelch-like 29 [Source:MGI Symbol;Acc:MGI:2683857]	12	5077472	5375682	-0.0998209	0.232146	0.147189	-0.177475	0.0339748	0.0531235	-0.110176	0.187644	0.135511	-0.0588409	0.480318	0.314579	0.00788576	0.924399	0.539342	0.17523	0.00682014	0.0103668	0.22131	0.00063588	0.00295855	0.301455	3.39156e-06	0.000346401	0.240242	0.00021352	0.00131001	0.280002	1.39039e-05	0.00107652
ENSMUSG00000029287	Tgfbr3	transforming growth factor, beta receptor III [Source:MGI Symbol;Acc:MGI:104637]	5	107106570	107289629	0.378236	0.0555026	0.0482564	0.506551	0.0101482	0.0270663	0.104712	0.59783	0.378939	0.304473	0.123453	0.0985595	0.547675	0.0054429	0.0193777	-0.454881	0.0892053	0.0611385	-0.474857	0.076398	0.0549176	-0.563989	0.0359063	0.0413812	-0.171613	0.520081	0.314656	-0.708979	0.00846109	0.0174605
ENSMUSG00000079505	Gm11131	predicted gene 11131 [Source:MGI Symbol;Acc:MGI:3779386]	17	35377021	35380292	-0.326533	0.241189	0.157878	-0.0950885	0.723992	0.45969	-0.557922	0.0526041	0.0475633	0.0209467	0.937225	0.543426	-0.194994	0.475483	0.328086	-0.321212	0.285144	0.200604	-0.653782	0.034598	0.0289663	-0.442695	0.148837	0.129021	0.0330496	0.911024	0.52882	-0.690955	0.02571	0.0358303
ENSMUSG00000048047	Zbtb33	zinc finger and BTB domain containing 33 [Source:MGI Symbol;Acc:MGI:1927290]	X	38189793	38197046	-0.167279	0.0791814	0.0617342	-0.0986931	0.295798	0.255682	-0.00234422	0.980096	0.570054	0.05634	0.546235	0.347201	-0.0351943	0.708128	0.442455	-0.0699765	0.475814	0.299941	-0.2758	0.00605687	0.00895692	-0.117625	0.239485	0.184047	-0.211597	0.0348131	0.0241997	-0.222555	0.0257846	0.0358978
ENSMUSG00000052426	Gm9877	predicted gene 9877 [Source:MGI Symbol;Acc:MGI:3708538]	10	70285549	70288176	1.37932	0.00704042	0.0128446	1.48254	0.00320509	0.014785	1.28801	0.0130097	0.0166278	0.862832	0.115825	0.0932218	1.70104	0.0005156	0.00721588	-0.130679	0.740181	0.444276	-1.08949	0.0153533	0.0162616	-0.5176	0.221145	0.170781	-0.328887	0.420994	0.263218	-0.203974	0.60975	0.39414
ENSMUSG00000044006	Cilp2	cartilage intermediate layer protein 2 [Source:MGI Symbol;Acc:MGI:1915959]	8	69880369	69887687	-0.168274	0.52147	0.329668	0.0417805	0.869915	0.522231	-0.0498985	0.847317	0.504099	-0.0903261	0.728283	0.443713	-0.13768	0.597772	0.388292	-0.986997	0.0646351	0.0479749	-0.962338	0.0717941	0.0523599	-1.10041	0.0411259	0.0458393	-0.349532	0.506915	0.307786	-1.17033	0.0296556	0.0392946
ENSMUSG00000016487	Ppfibp1	PTPRF interacting protein, binding protein 1 (liprin beta 1) [Source:MGI Symbol;Acc:MGI:1914783]	6	146888487	147032025	-0.149472	0.166586	0.114817	-0.343358	0.00180944	0.0112571	-0.349759	0.00158073	0.00450071	-0.129813	0.22836	0.154095	-0.238797	0.0283801	0.0436503	-0.251184	0.0555511	0.0423924	-0.282523	0.0320474	0.0273921	-0.195147	0.139172	0.122802	-0.195737	0.136507	0.0862331	-0.440343	0.000915832	0.00506156
ENSMUSG00000059173	Pde1a	phosphodiesterase 1A, calmodulin-dependent [Source:MGI Symbol;Acc:MGI:1201792]	2	79834453	80129458	0.0112465	0.882459	0.520939	0.0228926	0.763223	0.477329	0.162485	0.0322161	0.0320997	0.165865	0.0287308	0.0306932	0.110504	0.145351	0.128689	-0.197261	0.0588715	0.0444721	-0.264535	0.0116834	0.0134821	-0.255091	0.0154617	0.0223101	-0.232536	0.0266996	0.0196953	-0.260455	0.0129648	0.0230786
ENSMUSG00000043635	Adamts3	a disintegrin-like and metallopeptidase (reprolysin type) with thrombospondin type 1 motif, 3 [Source:MGI Symbol;Acc:MGI:3045353]	5	89673841	89883334	-0.27324	0.00272813	0.00768428	-0.288362	0.00152502	0.0104074	-0.428342	4.20571e-06	0.000523124	-0.286063	0.00172413	0.00455457	-0.486701	1.90168e-07	0.000378765	0.529779	0.000573726	0.00360362	0.428495	0.00613391	0.00902277	0.31664	0.0480762	0.0516845	0.302735	0.0574755	0.0374047	0.131148	0.416941	0.299385
ENSMUSG00000024958	Gpr137	G protein-coupled receptor 137 [Source:MGI Symbol;Acc:MGI:2147529]	19	6938069	6942450	0.165128	0.00579224	0.0114974	0.179861	0.00259198	0.0133434	0.126547	0.0349093	0.034045	0.10161	0.0904639	0.0716646	0.152024	0.0110587	0.0269109	0.0992328	0.0833219	0.0580247	0.203705	0.000365542	0.00241904	0.101486	0.0789405	0.0756513	0.184881	0.00125922	0.00275232	0.117225	0.0409623	0.0486052
ENSMUSG00000039081	Zfp503	zinc finger protein 503 [Source:MGI Symbol;Acc:MGI:1353644]	14	21983962	21989601	-0.168222	0.218694	0.139925	-0.322842	0.0200796	0.039105	-0.240497	0.081721	0.0671205	-0.240356	0.0814167	0.066338	-0.388451	0.00566021	0.0197077	-0.255905	0.00447505	0.00834717	-0.259991	0.00408787	0.00718264	-0.334639	0.000283657	0.00180439	-0.327868	0.000341837	0.00156172	-0.183231	0.0411478	0.0487519
ENSMUSG00000048164	Gm7204	predicted pseudogene 7204 [Source:MGI Symbol;Acc:MGI:3645884]	16	48218605	48219204	-0.573693	0.25486	0.184788	0.0694158	0.877321	0.525203	-0.0321183	0.944413	0.548609	-0.119885	0.797196	0.477839	-0.298646	0.533526	0.355344	-0.136843	0.76688	0.458404	-1.28244	0.0157391	0.0165408	-0.379527	0.431174	0.309493	-0.152024	0.744681	0.440835	-0.371382	0.434161	0.307795
ENSMUSG00000079002	C030006K11Rik	RIKEN cDNA C030006K11 gene [Source:MGI Symbol;Acc:MGI:1925941]	15	76721466	76723845	0.121197	0.274188	0.202754	0.110445	0.318004	0.26678	-0.138569	0.223989	0.154301	-0.0468106	0.677895	0.417946	-0.0878378	0.437139	0.309877	0.196481	0.0367707	0.0306352	0.287107	0.00221728	0.00526284	0.000831823	0.993133	0.576929	0.132323	0.164666	0.100721	0.222437	0.0181669	0.0286477
ENSMUSG00000027273	Snap25	synaptosomal-associated protein 25 [Source:MGI Symbol;Acc:MGI:98331]	2	136713453	136782428	-0.0241486	0.718528	0.437622	0.0467231	0.485463	0.346446	0.0587645	0.380366	0.269011	-0.00906585	0.892361	0.522241	-0.0408404	0.542157	0.359524	0.242691	0.000717356	0.00390225	0.207848	0.00377501	0.00687917	0.212109	0.00313709	0.00727769	0.1707	0.0174027	0.0142915	0.304247	2.23348e-05	0.00127223
ENSMUSG00000033965	Slc16a2	solute carrier family 16 (monocarboxylic acid transporters), member 2 [Source:MGI Symbol;Acc:MGI:1203732]	X	103697414	103821965	0.496077	0.0021437	0.0068124	0.520081	0.00128594	0.00963374	0.217748	0.17829	0.130638	0.35687	0.0272327	0.0294791	0.63562	8.40088e-05	0.00340439	-0.0942893	0.40322	0.262356	-0.270317	0.0173321	0.0176938	-0.177495	0.118246	0.107138	-0.0423558	0.707592	0.420358	-0.435479	0.000137602	0.00230761
ENSMUSG00000087640	Gm14798	predicted gene 14798 [Source:MGI Symbol;Acc:MGI:3705098]	X	94028854	94099304	-0.248458	0.476893	0.307005	-0.873476	0.0199606	0.0389752	-0.136372	0.693257	0.428846	-0.110378	0.748094	0.453718	-0.387968	0.273692	0.228037	-0.380529	0.276396	0.195617	-0.834514	0.0242353	0.022404	-0.655331	0.0745843	0.072583	-0.139112	0.686483	0.40863	-0.281603	0.417755	0.299782
ENSMUSG00000016349	Eef1a2	eukaryotic translation elongation factor 1 alpha 2 [Source:MGI Symbol;Acc:MGI:1096317]	2	181147653	181157014	-0.111022	0.0830006	0.0637569	0.0266301	0.677303	0.438377	0.00366344	0.95436	0.553823	-0.0176786	0.782411	0.470679	-0.0709244	0.267954	0.22457	0.11004	0.075735	0.0540468	0.183934	0.00299465	0.00610531	0.179723	0.00374321	0.0081804	0.0939166	0.129733	0.0825294	0.118295	0.056263	0.060875
ENSMUSG00000016128	Stard13	StAR-related lipid transfer (START) domain containing 13 [Source:MGI Symbol;Acc:MGI:2385331]	5	151037628	151233836	0.327443	0.00187345	0.00635197	0.219195	0.0383553	0.0571311	0.164089	0.123872	0.1003	0.0973868	0.362683	0.255938	0.341923	0.00113664	0.00999321	-0.247235	0.0562873	0.0428616	-0.322709	0.0137075	0.0150369	-0.307227	0.01983	0.0266708	-0.2153	0.0982133	0.0595973	-0.1522	0.238007	0.178797
ENSMUSG00000018589	Glra2	glycine receptor, alpha 2 subunit [Source:MGI Symbol;Acc:MGI:95748]	X	165129017	165327393	0.0895028	0.583799	0.363882	-0.0178852	0.91353	0.539849	0.178893	0.26958	0.211002	0.28577	0.0741125	0.0621028	-0.0362219	0.826567	0.49718	-0.317828	0.00893503	0.0120686	-0.289667	0.0173662	0.0177172	-0.0715738	0.55389	0.367835	-0.13397	0.267504	0.18125	0.0312698	0.793101	0.482548
ENSMUSG00000020227	Irak3	interleukin-1 receptor-associated kinase 3 [Source:MGI Symbol;Acc:MGI:1921164]	10	120141648	120202130	0.460131	0.279561	0.205714	0.528332	0.206793	0.176066	0.176159	0.693298	0.428867	0.455635	0.284297	0.215217	0.812872	0.042265	0.0551853	0.00110725	0.99739	0.584261	-0.950636	0.0158951	0.0166547	-0.918205	0.0210693	0.0278726	-0.19372	0.590905	0.353777	-0.765451	0.0461131	0.0527198
ENSMUSG00000020644	Id2	inhibitor of DNA binding 2 [Source:MGI Symbol;Acc:MGI:96397]	12	25093801	25096092	0.158754	0.0400434	0.0377788	0.122084	0.114394	0.120667	0.295189	0.000121854	0.00140332	0.230562	0.00276121	0.00604599	0.18884	0.0143461	0.0303852	0.35556	0.00228439	0.00612522	0.244809	0.0364331	0.0300989	0.320805	0.00617053	0.0115495	0.380158	0.001132	0.00261736	0.134334	0.25208	0.19958
ENSMUSG00000024942	Capn1	calpain 1 [Source:MGI Symbol;Acc:MGI:88263]	19	5988546	6015825	0.106814	0.219183	0.140157	0.152334	0.077377	0.0894715	0.0508291	0.561425	0.359133	0.109581	0.207216	0.14314	0.0650983	0.455105	0.318433	0.231706	0.0603086	0.0453834	0.30251	0.014062	0.0153097	0.269736	0.0301923	0.0363524	0.310858	0.0118131	0.0108807	0.255243	0.0387074	0.0467919
ENSMUSG00000025401	Myo1a	myosin IA [Source:MGI Symbol;Acc:MGI:107732]	10	127705170	127720887	1.96775	0.0260898	0.0288461	2.12491	0.014257	0.0323738	2.1536	0.0129696	0.016594	1.71865	0.058006	0.0522017	2.23841	0.00916841	0.0246062	0.627228	0.0470447	0.0370718	0.74661	0.0171039	0.0175324	0.174402	0.606307	0.394361	0.39613	0.226636	0.131464	0.134155	0.689639	0.433964
ENSMUSG00000030785	Cox6a2	cytochrome c oxidase subunit VIa polypeptide 2 [Source:MGI Symbol;Acc:MGI:104649]	7	128205436	128206366	0.121411	0.568309	0.354923	0.372543	0.071013	0.0848836	0.157806	0.456994	0.307179	-0.00440513	0.983744	0.571549	0.0853242	0.689083	0.433391	0.435084	0.103032	0.0695048	0.582801	0.0280643	0.0248632	0.565965	0.0344668	0.0401336	0.294644	0.27772	0.188055	0.282616	0.296298	0.238724
ENSMUSG00000034349	Smc4	structural maintenance of chromosomes 4 [Source:MGI Symbol;Acc:MGI:1917349]	3	69004738	69034623	-0.239385	0.182288	0.122425	-0.23209	0.193605	0.169087	-0.285514	0.114091	0.0930032	0.00327036	0.984994	0.57248	-0.38148	0.0363657	0.0503926	-0.464581	0.0263685	0.0242294	-0.492032	0.0197127	0.0193692	-0.439533	0.0383502	0.043493	-0.437663	0.0378829	0.0259064	-0.482764	0.0218332	0.032235
ENSMUSG00000045034	Ankrd34b	ankyrin repeat domain 34B [Source:MGI Symbol;Acc:MGI:2443245]	13	92425896	92441658	0.0395987	0.700764	0.42819	0.278145	0.00549481	0.0194896	0.242282	0.0164075	0.019518	0.058005	0.572579	0.361301	0.0633009	0.537243	0.357125	0.193825	0.0156422	0.0170975	0.241328	0.00262218	0.00571618	0.155933	0.0544859	0.0570414	0.166984	0.0385894	0.026305	0.127248	0.114591	0.103945
ENSMUSG00000045179	Sox3	SRY-box containing gene 3 [Source:MGI Symbol;Acc:MGI:98365]	X	60891370	60893430	0.320873	0.1979	0.129934	-0.19394	0.46077	0.33516	-0.180707	0.493797	0.325204	-0.758943	0.0073415	0.0114849	-0.393697	0.144593	0.128269	-0.135674	0.412585	0.26722	-0.332261	0.0472844	0.0367357	-0.428047	0.0114742	0.0179421	-0.472395	0.00518641	0.00613461	-0.558456	0.000976407	0.00522374
ENSMUSG00000066798	Zbtb6	zinc finger and BTB domain containing 6 [Source:MGI Symbol;Acc:MGI:2442998]	2	37425500	37443171	-0.143702	0.170876	0.116905	-0.122654	0.239612	0.198026	-0.0401976	0.698753	0.431639	-0.192068	0.0684911	0.0588172	-0.139301	0.183267	0.149093	-0.296811	0.00760965	0.011007	-0.292131	0.00892838	0.0112894	-0.149572	0.179345	0.147359	-0.386612	0.000640509	0.00202991	-0.317018	0.00458066	0.0120223
[truncated: 38,203 more rows]
