# Supplementary material for: Neurogenomic insights into paternal care and its relation to territorial aggression
Source: Nat Commun. 2019 Sep 30;10:4437. doi: 10.1038/s41467-019-12212-7 (PMC6768867; doi:10.1038/s41467-019-12212-7)
Supplement: Supplementary file 10 — Supplementary Data 6 [file 41467_2019_12212_MOESM10_ESM.xlsx]

## Sheet: Orthogroup_D_Hypothalamus
Summary
	Diencephalon		Hypothalamus
	genes	orthogroups	genes	orthogroup	orthogroup overlap	Pvalue
Added shared genes	356	90	838	265	14	< 0.001
Unique genes	244	54	33	4	0	>0.05
	Telencephalon		Hippocampus
	genes	orthogroups	genes	orthogroup	orthogroup overlap	Pvalue
Added shared genes	154	39	866	259	9	<0.001
Unique genes	89	22	34	8	0	>0.05
Diencephalon and Hypothalamus orthogroup gene members.
orthogroup	gacu_id	Mmus_id			Gene stable ID	Gene name	Gene description
EOG090B00HH	ENSGACG00000014475	ENSMUSG00000033196			ENSGACG00000000176
EOG090B00HH	ENSGACG00000014475	ENSMUSG00000053093			ENSGACG00000001836	cpne3 (1 of many)	copine III [Source:ZFIN;Acc:ZDB-GENE-040426-763]
EOG090B00HH	ENSGACG00000014475	ENSMUSG00000060180			ENSGACG00000002060
EOG090B00XG	ENSGACG00000005503	ENSMUSG00000024565			ENSGACG00000002272	anxa11b	annexin A11b [Source:ZFIN;Acc:ZDB-GENE-030707-5]
EOG090B01WI	ENSGACG00000002060	ENSMUSG00000033721			ENSGACG00000004163	adcyap1a	adenylate cyclase activating polypeptide 1a [Source:ZFIN;Acc:ZDB-GENE-020809-4]
EOG090B028A	ENSGACG00000018619	ENSMUSG00000021756			ENSGACG00000005503	sall3a	spalt-like transcription factor 3a [Source:ZFIN;Acc:ZDB-GENE-020228-4]
EOG090B02QF	ENSGACG00000018519	ENSMUSG00000052889			ENSGACG00000010949	klhdc8a	kelch domain containing 8A [Source:ZFIN;Acc:ZDB-GENE-120810-3]
EOG090B03S5	ENSGACG00000001836	ENSMUSG00000034361			ENSGACG00000014475
EOG090B07BX	ENSGACG00000002272	ENSMUSG00000021814			ENSGACG00000015502	bdnf	brain-derived neurotrophic factor [Source:ZFIN;Acc:ZDB-GENE-000412-1]
EOG090B07E4	ENSGACG00000010949	ENSMUSG00000042115			ENSGACG00000018519	prkca	protein kinase C, alpha [Source:ZFIN;Acc:ZDB-GENE-050208-100]
EOG090B0ACR	ENSGACG00000020077	ENSMUSG00000045179			ENSGACG00000018619
EOG090B0COB	ENSGACG00000015502	ENSMUSG00000048482			ENSGACG00000020077	sox19b	SRY (sex determining region Y)-box 19b [Source:ZFIN;Acc:ZDB-GENE-010111-1]
EOG090B0D45	ENSGACG00000004163	ENSMUSG00000024256			ENSGACG00000020281	cnih2	cornichon family AMPA receptor auxiliary protein 2 [Source:ZFIN;Acc:ZDB-GENE-050320-96]
EOG090B0DS7	ENSGACG00000020281	ENSMUSG00000026514			ENSGACG00000020297
EOG090B0K1Y	ENSGACG00000020297	ENSMUSG00000030337
EOG091G0Y2U	ENSGACG00000000176	ENSMUSG00000022044
Telencephalon and Hippocampus orthogroup gene members.
orthogroup	gacu_id	Mmus_id			Gene stable ID	Gene name	Gene description
EOG090B0052	ENSGACG00000020308	ENSMUSG00000042010			ENSGACG00000005341	spen	spen family transcriptional repressor [Source:ZFIN;Acc:ZDB-GENE-050309-70]
EOG090B01AP	ENSGACG00000012971	ENSMUSG00000041372			ENSGACG00000008635	ndufa7	NADH:ubiquinone oxidoreductase subunit A7 [Source:ZFIN;Acc:ZDB-GENE-040801-169]
EOG090B01VP	ENSGACG00000018300	ENSMUSG00000033981			ENSGACG00000012971	b4galnt3b	beta-1,4-N-acetyl-galactosaminyl transferase 3b [Source:ZFIN;Acc:ZDB-GENE-030131-8615]
EOG090B08BH	ENSGACG00000018713	ENSMUSG00000034765			ENSGACG00000015502	bdnf	brain-derived neurotrophic factor [Source:ZFIN;Acc:ZDB-GENE-000412-1]
EOG090B0COB	ENSGACG00000015502	ENSMUSG00000048482			ENSGACG00000018300	gria3a	glutamate receptor, ionotropic, AMPA 3a [Source:ZFIN;Acc:ZDB-GENE-020125-5]
EOG090B0EU9	ENSGACG00000019947	ENSMUSG00000022512			ENSGACG00000018713	dusp5	dual specificity phosphatase 5 [Source:ZFIN;Acc:ZDB-GENE-010625-1]
EOG090B0IGX	ENSGACG00000005341	ENSMUSG00000040761			ENSGACG00000018993	si:ch211-196h16.12	si:ch211-196h16.12 [Source:ZFIN;Acc:ZDB-GENE-121214-351]
EOG090B0IOF	ENSGACG00000008635	ENSMUSG00000041881			ENSGACG00000019947	cldn7a	claudin 7a [Source:ZFIN;Acc:ZDB-GENE-040718-29]
EOG091G0BDG	ENSGACG00000018993	ENSMUSG00000059810			ENSGACG00000020308	acaca	acetyl-CoA carboxylase alpha [Source:ZFIN;Acc:ZDB-GENE-060526-74]
