# Supplementary material for: Neurogenomic insights into paternal care and its relation to territorial aggression
Source: Nat Commun. 2019 Sep 30;10:4437. doi: 10.1038/s41467-019-12212-7 (PMC6768867; doi:10.1038/s41467-019-12212-7)
Supplement: Supplementary file 11 — Supplementary Data 7 [file 41467_2019_12212_MOESM11_ESM.xlsx]

## Sheet: combined.BP.size.5.cutoff.0.01
GO.ID	Desc	unique territorial aggression	unique paternal care
GO:0003008	system process	0.00614	1
GO:0006006	glucose metabolic process	1	0.00439
GO:0006082	organic acid metabolic process	1	0.00568
GO:0006094	gluconeogenesis	1	0.00439
GO:0006119	oxidative phosphorylation	1	0.0005
GO:0006163	purine nucleotide metabolic process	1	0.00329
GO:0006520	cellular amino acid metabolic process	1	0.00822
GO:0006928	movement of cell or subcellular component	0.00293	1
GO:0007517	muscle organ development	0.00215	1
GO:0007600	sensory perception	0.00022	1
GO:0007601	visual perception	0.00465	1
GO:0007605	sensory perception of sound	0.00738	1
GO:0009116	nucleoside metabolic process	1	0.00329
GO:0009119	ribonucleoside metabolic process	1	0.00329
GO:0009123	nucleoside monophosphate metabolic process	1	0.00329
GO:0009126	purine nucleoside monophosphate metabolic process	1	0.00329
GO:0009141	nucleoside triphosphate metabolic process	1	0.00329
GO:0009144	purine nucleoside triphosphate metabolic process	1	0.00329
GO:0009150	purine ribonucleotide metabolic process	1	0.00329
GO:0009161	ribonucleoside monophosphate metabolic process	1	0.00329
GO:0009167	purine ribonucleoside monophosphate metabolic process	1	0.00329
GO:0009199	ribonucleoside triphosphate metabolic process	1	0.00329
GO:0009205	purine ribonucleoside triphosphate metabolic process	1	0.00329
GO:0009259	ribonucleotide metabolic process	1	0.00329
GO:0009888	tissue development	0.00308	1
GO:0015980	energy derivation by oxidation of organic compounds	1	0.00729
GO:0016051	carbohydrate biosynthetic process	1	0.00439
GO:0019318	hexose metabolic process	1	0.00439
GO:0019319	hexose biosynthetic process	1	0.00439
GO:0019693	ribose phosphate metabolic process	1	0.00517
GO:0019752	carboxylic acid metabolic process	1	0.00739
GO:0022900	electron transport chain	1	0.00662
GO:0022904	respiratory electron transport chain	1	0.00662
GO:0042278	purine nucleoside metabolic process	1	0.00329
GO:0043436	oxoacid metabolic process	1	0.00739
GO:0044281	small molecule metabolic process	1	0.00093
GO:0044710	single-organism metabolic process	1	0.00944
GO:0045333	cellular respiration	1	0.00738
GO:0046034	ATP metabolic process	1	0.00329
GO:0046128	purine ribonucleoside metabolic process	1	0.00329
GO:0046364	monosaccharide biosynthetic process	1	0.00439
GO:0050877	neurological system process	0.00426	1
GO:0050953	sensory perception of light stimulus	0.00465	1
GO:0050954	sensory perception of mechanical stimulus	0.00738	1
GO:0055114	oxidation-reduction process	1	0.00552
GO:0061061	muscle structure development	0.00215	1
GO:0072521	purine-containing compound metabolic process	1	0.00939
GO:1901564	organonitrogen compound metabolic process	1	0.0003
GO:1901657	glycosyl compound metabolic process	1	0.00329
