# Supplementary material for: Neurogenomic insights into paternal care and its relation to territorial aggression
Source: Nat Commun. 2019 Sep 30;10:4437. doi: 10.1038/s41467-019-12212-7 (PMC6768867; doi:10.1038/s41467-019-12212-7)
Supplement: Supplementary file 12 — Supplementary Data 8 [file 41467_2019_12212_MOESM12_ESM.xlsx]

## Sheet: TableS8.txt
targets	tfs
ENSGACG00000000061	ENSGACG00000013947
ENSGACG00000000061	ENSGACG00000002524
ENSGACG00000000061	ENSGACG00000011447
ENSGACG00000000071	ENSGACG00000017176
ENSGACG00000000071	ENSGACG00000002995
ENSGACG00000000071	ENSGACG00000003160
ENSGACG00000000075	ENSGACG00000017225
ENSGACG00000000075	ENSGACG00000001883
ENSGACG00000000075	ENSGACG00000019462
ENSGACG00000000075	ENSGACG00000011207
ENSGACG00000000075	ENSGACG00000015831
ENSGACG00000000108	ENSGACG00000011250
ENSGACG00000000108	ENSGACG00000020111
ENSGACG00000000108	ENSGACG00000015648
ENSGACG00000000314	ENSGACG00000005793
ENSGACG00000000319	ENSGACG00000017225
ENSGACG00000000319	ENSGACG00000016858
ENSGACG00000000319	ENSGACG00000015648
ENSGACG00000000367	ENSGACG00000018911
ENSGACG00000000367	ENSGACG00000002418
ENSGACG00000000367	ENSGACG00000010672
ENSGACG00000000374	ENSGACG00000005416
ENSGACG00000000374	ENSGACG00000002418
ENSGACG00000000374	ENSGACG00000016365
ENSGACG00000000374	ENSGACG00000018373
ENSGACG00000000374	ENSGACG00000003520
ENSGACG00000000383	ENSGACG00000010820
ENSGACG00000000383	ENSGACG00000020332
ENSGACG00000000411	ENSGACG00000011250
ENSGACG00000000411	ENSGACG00000003778
ENSGACG00000000411	ENSGACG00000014720
ENSGACG00000000411	ENSGACG00000010270
ENSGACG00000000411	ENSGACG00000017176
ENSGACG00000000412	ENSGACG00000013182
ENSGACG00000000412	ENSGACG00000010270
ENSGACG00000000412	ENSGACG00000011743
ENSGACG00000000412	ENSGACG00000020127
ENSGACG00000000450	ENSGACG00000011142
ENSGACG00000000450	ENSGACG00000000451
ENSGACG00000000450	ENSGACG00000012956
ENSGACG00000000450	ENSGACG00000011301
ENSGACG00000000450	ENSGACG00000016516
ENSGACG00000000451	ENSGACG00000010788
ENSGACG00000000451	ENSGACG00000009792
ENSGACG00000000451	ENSGACG00000018137
ENSGACG00000000451	ENSGACG00000017345
ENSGACG00000000458	ENSGACG00000004227
ENSGACG00000000458	ENSGACG00000019462
ENSGACG00000000487	ENSGACG00000013182
ENSGACG00000000487	ENSGACG00000011207
ENSGACG00000000487	ENSGACG00000003778
ENSGACG00000000487	ENSGACG00000003679
ENSGACG00000000498	ENSGACG00000015525
ENSGACG00000000498	ENSGACG00000015958
ENSGACG00000000498	ENSGACG00000001665
ENSGACG00000000498	ENSGACG00000010185
ENSGACG00000000506	ENSGACG00000013947
ENSGACG00000000506	ENSGACG00000000510
ENSGACG00000000506	ENSGACG00000005679
ENSGACG00000000506	ENSGACG00000020195
ENSGACG00000000510	ENSGACG00000013947
ENSGACG00000000510	ENSGACG00000012216
ENSGACG00000000510	ENSGACG00000017820
ENSGACG00000000615	ENSGACG00000005793
ENSGACG00000000628	ENSGACG00000017225
ENSGACG00000000628	ENSGACG00000014234
ENSGACG00000000628	ENSGACG00000011207
ENSGACG00000000664	ENSGACG00000011802
ENSGACG00000000664	ENSGACG00000002418
ENSGACG00000000664	ENSGACG00000009888
ENSGACG00000000664	ENSGACG00000006780
ENSGACG00000000664	ENSGACG00000002432
ENSGACG00000000690	ENSGACG00000011250
ENSGACG00000000690	ENSGACG00000000628
ENSGACG00000000690	ENSGACG00000001106
ENSGACG00000000703	ENSGACG00000013846
ENSGACG00000000703	ENSGACG00000013679
ENSGACG00000000703	ENSGACG00000008982
ENSGACG00000000703	ENSGACG00000012744
ENSGACG00000000749	ENSGACG00000002124
ENSGACG00000000749	ENSGACG00000000510
ENSGACG00000000749	ENSGACG00000019834
ENSGACG00000000749	ENSGACG00000006600
ENSGACG00000000801	ENSGACG00000016681
ENSGACG00000000801	ENSGACG00000017221
ENSGACG00000000801	ENSGACG00000011864
ENSGACG00000000801	ENSGACG00000013904
ENSGACG00000000827	ENSGACG00000008751
ENSGACG00000000827	ENSGACG00000011185
ENSGACG00000000827	ENSGACG00000016275
ENSGACG00000000827	ENSGACG00000013501
ENSGACG00000000898	ENSGACG00000005648
ENSGACG00000000898	ENSGACG00000006479
ENSGACG00000001008	ENSGACG00000008751
ENSGACG00000001008	ENSGACG00000005416
ENSGACG00000001008	ENSGACG00000003964
ENSGACG00000001065	ENSGACG00000014234
ENSGACG00000001065	ENSGACG00000000628
ENSGACG00000001065	ENSGACG00000011250
ENSGACG00000001161	ENSGACG00000009112
ENSGACG00000001161	ENSGACG00000011250
ENSGACG00000001161	ENSGACG00000011142
ENSGACG00000001161	ENSGACG00000005648
ENSGACG00000001188	ENSGACG00000003679
ENSGACG00000001188	ENSGACG00000003778
ENSGACG00000001289	ENSGACG00000004124
ENSGACG00000001291	ENSGACG00000010820
ENSGACG00000001291	ENSGACG00000011250
ENSGACG00000001291	ENSGACG00000016516
ENSGACG00000001291	ENSGACG00000011207
ENSGACG00000001291	ENSGACG00000007277
ENSGACG00000001295	ENSGACG00000016516
ENSGACG00000001295	ENSGACG00000006654
ENSGACG00000001295	ENSGACG00000013605
ENSGACG00000001392	ENSGACG00000006479
ENSGACG00000001392	ENSGACG00000008062
ENSGACG00000001508	ENSGACG00000014956
ENSGACG00000001508	ENSGACG00000003888
ENSGACG00000001508	ENSGACG00000004579
ENSGACG00000001509	ENSGACG00000015958
ENSGACG00000001509	ENSGACG00000018910
ENSGACG00000001509	ENSGACG00000001665
ENSGACG00000001526	ENSGACG00000018317
ENSGACG00000001526	ENSGACG00000016592
ENSGACG00000001539	ENSGACG00000014234
ENSGACG00000001539	ENSGACG00000006481
ENSGACG00000001539	ENSGACG00000000628
ENSGACG00000001556	ENSGACG00000002226
ENSGACG00000001556	ENSGACG00000005610
ENSGACG00000001556	ENSGACG00000013679
ENSGACG00000001556	ENSGACG00000008991
ENSGACG00000001600	ENSGACG00000012650
ENSGACG00000001600	ENSGACG00000000510
ENSGACG00000001600	ENSGACG00000012216
ENSGACG00000001600	ENSGACG00000014714
ENSGACG00000001600	ENSGACG00000007627
ENSGACG00000001673	ENSGACG00000015525
ENSGACG00000001673	ENSGACG00000005950
ENSGACG00000001673	ENSGACG00000020876
ENSGACG00000001703	ENSGACG00000012890
ENSGACG00000001703	ENSGACG00000009548
ENSGACG00000001703	ENSGACG00000016682
ENSGACG00000001712	ENSGACG00000013522
ENSGACG00000001712	ENSGACG00000009548
ENSGACG00000001712	ENSGACG00000017458
ENSGACG00000001754	ENSGACG00000001883
ENSGACG00000001754	ENSGACG00000003778
ENSGACG00000001754	ENSGACG00000006481
ENSGACG00000001754	ENSGACG00000019075
ENSGACG00000001754	ENSGACG00000002124
ENSGACG00000001862	ENSGACG00000005416
ENSGACG00000001862	ENSGACG00000008751
ENSGACG00000001862	ENSGACG00000007542
ENSGACG00000001883	ENSGACG00000013182
ENSGACG00000001883	ENSGACG00000001981
ENSGACG00000001886	ENSGACG00000004346
ENSGACG00000001886	ENSGACG00000016678
ENSGACG00000001886	ENSGACG00000018547
ENSGACG00000001886	ENSGACG00000013904
ENSGACG00000001959	ENSGACG00000013947
ENSGACG00000001959	ENSGACG00000018896
ENSGACG00000001959	ENSGACG00000004387
ENSGACG00000001975	ENSGACG00000005950
ENSGACG00000001975	ENSGACG00000015525
ENSGACG00000001975	ENSGACG00000018910
ENSGACG00000001981	ENSGACG00000001883
ENSGACG00000001981	ENSGACG00000012956
ENSGACG00000001981	ENSGACG00000003778
ENSGACG00000001981	ENSGACG00000011207
ENSGACG00000001987	ENSGACG00000007386
ENSGACG00000001987	ENSGACG00000013947
ENSGACG00000001987	ENSGACG00000007398
ENSGACG00000001987	ENSGACG00000001208
ENSGACG00000001998	ENSGACG00000017221
ENSGACG00000001998	ENSGACG00000015618
ENSGACG00000001998	ENSGACG00000003839
ENSGACG00000001998	ENSGACG00000017458
ENSGACG00000002014	ENSGACG00000013182
ENSGACG00000002014	ENSGACG00000011207
ENSGACG00000002064	ENSGACG00000003678
ENSGACG00000002064	ENSGACG00000017882
ENSGACG00000002064	ENSGACG00000008212
ENSGACG00000002168	ENSGACG00000011743
ENSGACG00000002168	ENSGACG00000013182
ENSGACG00000002168	ENSGACG00000019075
ENSGACG00000002168	ENSGACG00000020127
ENSGACG00000002228	ENSGACG00000000628
ENSGACG00000002228	ENSGACG00000013182
ENSGACG00000002228	ENSGACG00000011974
ENSGACG00000002228	ENSGACG00000014234
ENSGACG00000002228	ENSGACG00000008378
ENSGACG00000002286	ENSGACG00000000628
ENSGACG00000002286	ENSGACG00000011743
ENSGACG00000002286	ENSGACG00000003199
ENSGACG00000002334	ENSGACG00000017221
ENSGACG00000002334	ENSGACG00000001998
ENSGACG00000002334	ENSGACG00000015618
ENSGACG00000002343	ENSGACG00000005610
ENSGACG00000002343	ENSGACG00000005793
ENSGACG00000002357	ENSGACG00000015958
ENSGACG00000002357	ENSGACG00000001665
ENSGACG00000002418	ENSGACG00000015779
ENSGACG00000002418	ENSGACG00000000367
ENSGACG00000002418	ENSGACG00000009548
ENSGACG00000002425	ENSGACG00000005950
ENSGACG00000002425	ENSGACG00000018910
ENSGACG00000002425	ENSGACG00000015958
ENSGACG00000002425	ENSGACG00000015123
ENSGACG00000002425	ENSGACG00000002422
ENSGACG00000002432	ENSGACG00000008391
ENSGACG00000002432	ENSGACG00000007829
ENSGACG00000002462	ENSGACG00000006792
ENSGACG00000002462	ENSGACG00000008062
ENSGACG00000002462	ENSGACG00000006547
ENSGACG00000002501	ENSGACG00000020693
ENSGACG00000002501	ENSGACG00000014234
ENSGACG00000002501	ENSGACG00000008378
ENSGACG00000002525	ENSGACG00000002824
ENSGACG00000002525	ENSGACG00000016681
ENSGACG00000002525	ENSGACG00000006481
ENSGACG00000002551	ENSGACG00000019222
ENSGACG00000002551	ENSGACG00000007999
ENSGACG00000002551	ENSGACG00000013013
ENSGACG00000002585	ENSGACG00000013947
ENSGACG00000002585	ENSGACG00000000510
ENSGACG00000002585	ENSGACG00000005679
ENSGACG00000002585	ENSGACG00000000096
ENSGACG00000002622	ENSGACG00000002995
ENSGACG00000002622	ENSGACG00000005648
ENSGACG00000002622	ENSGACG00000006028
ENSGACG00000002672	ENSGACG00000009608
ENSGACG00000002672	ENSGACG00000001703
ENSGACG00000002672	ENSGACG00000005058
ENSGACG00000002672	ENSGACG00000008451
ENSGACG00000002708	ENSGACG00000006996
ENSGACG00000002708	ENSGACG00000002824
ENSGACG00000002708	ENSGACG00000002995
ENSGACG00000002741	ENSGACG00000004346
ENSGACG00000002741	ENSGACG00000003199
ENSGACG00000002778	ENSGACG00000013182
ENSGACG00000002778	ENSGACG00000017225
ENSGACG00000002778	ENSGACG00000005648
ENSGACG00000002787	ENSGACG00000020178
ENSGACG00000002787	ENSGACG00000005793
ENSGACG00000002787	ENSGACG00000010707
ENSGACG00000002791	ENSGACG00000020178
ENSGACG00000002791	ENSGACG00000005793
ENSGACG00000002820	ENSGACG00000002064
ENSGACG00000002820	ENSGACG00000014956
ENSGACG00000002820	ENSGACG00000017882
ENSGACG00000002820	ENSGACG00000011556
ENSGACG00000002824	ENSGACG00000007196
ENSGACG00000002824	ENSGACG00000002152
ENSGACG00000002824	ENSGACG00000016682
ENSGACG00000002824	ENSGACG00000013605
ENSGACG00000002828	ENSGACG00000018911
ENSGACG00000002828	ENSGACG00000016862
ENSGACG00000002843	ENSGACG00000007999
ENSGACG00000002843	ENSGACG00000001703
ENSGACG00000002854	ENSGACG00000011250
ENSGACG00000002854	ENSGACG00000011207
ENSGACG00000002854	ENSGACG00000002870
ENSGACG00000002865	ENSGACG00000012956
ENSGACG00000002865	ENSGACG00000001981
ENSGACG00000002865	ENSGACG00000003778
ENSGACG00000002865	ENSGACG00000016370
ENSGACG00000002874	ENSGACG00000017225
ENSGACG00000002874	ENSGACG00000006481
ENSGACG00000002874	ENSGACG00000003778
ENSGACG00000002874	ENSGACG00000001981
ENSGACG00000002897	ENSGACG00000014295
ENSGACG00000002905	ENSGACG00000015958
ENSGACG00000002905	ENSGACG00000018910
ENSGACG00000002905	ENSGACG00000005950
ENSGACG00000002928	ENSGACG00000008175
ENSGACG00000002928	ENSGACG00000000510
ENSGACG00000002928	ENSGACG00000011743
ENSGACG00000002928	ENSGACG00000012216
ENSGACG00000002928	ENSGACG00000005880
ENSGACG00000002934	ENSGACG00000006960
ENSGACG00000002934	ENSGACG00000013679
ENSGACG00000002934	ENSGACG00000020307
ENSGACG00000002934	ENSGACG00000011802
ENSGACG00000002934	ENSGACG00000005347
ENSGACG00000002995	ENSGACG00000005648
ENSGACG00000002995	ENSGACG00000011207
ENSGACG00000002995	ENSGACG00000008918
ENSGACG00000003036	ENSGACG00000006756
ENSGACG00000003036	ENSGACG00000007999
ENSGACG00000003067	ENSGACG00000000628
ENSGACG00000003067	ENSGACG00000006481
ENSGACG00000003082	ENSGACG00000013947
ENSGACG00000003082	ENSGACG00000000510
ENSGACG00000003082	ENSGACG00000012216
ENSGACG00000003089	ENSGACG00000007398
ENSGACG00000003089	ENSGACG00000002299
ENSGACG00000003089	ENSGACG00000013947
ENSGACG00000003089	ENSGACG00000000694
ENSGACG00000003089	ENSGACG00000016525
ENSGACG00000003089	ENSGACG00000006400
ENSGACG00000003106	ENSGACG00000008751
ENSGACG00000003106	ENSGACG00000007398
ENSGACG00000003118	ENSGACG00000010672
ENSGACG00000003118	ENSGACG00000013251
ENSGACG00000003118	ENSGACG00000009548
ENSGACG00000003160	ENSGACG00000005648
ENSGACG00000003160	ENSGACG00000016370
ENSGACG00000003160	ENSGACG00000008918
ENSGACG00000003189	ENSGACG00000020178
ENSGACG00000003189	ENSGACG00000012138
ENSGACG00000003189	ENSGACG00000010707
ENSGACG00000003192	ENSGACG00000012956
ENSGACG00000003192	ENSGACG00000011142
ENSGACG00000003192	ENSGACG00000009792
ENSGACG00000003192	ENSGACG00000020202
ENSGACG00000003199	ENSGACG00000004346
ENSGACG00000003199	ENSGACG00000013904
ENSGACG00000003220	ENSGACG00000003912
ENSGACG00000003220	ENSGACG00000004267
ENSGACG00000003220	ENSGACG00000000510
ENSGACG00000003274	ENSGACG00000017176
ENSGACG00000003274	ENSGACG00000014234
ENSGACG00000003274	ENSGACG00000012028
ENSGACG00000003274	ENSGACG00000006780
ENSGACG00000003274	ENSGACG00000015648
ENSGACG00000003289	ENSGACG00000013182
ENSGACG00000003289	ENSGACG00000020202
ENSGACG00000003289	ENSGACG00000015648
ENSGACG00000003289	ENSGACG00000011743
ENSGACG00000003289	ENSGACG00000016510
ENSGACG00000003338	ENSGACG00000000510
ENSGACG00000003338	ENSGACG00000013947
ENSGACG00000003338	ENSGACG00000012216
ENSGACG00000003338	ENSGACG00000005679
ENSGACG00000003338	ENSGACG00000008175
ENSGACG00000003340	ENSGACG00000000801
ENSGACG00000003340	ENSGACG00000016681
ENSGACG00000003340	ENSGACG00000017458
ENSGACG00000003340	ENSGACG00000002152
ENSGACG00000003340	ENSGACG00000018547
ENSGACG00000003340	ENSGACG00000010518
ENSGACG00000003344	ENSGACG00000013411
ENSGACG00000003344	ENSGACG00000013013
ENSGACG00000003344	ENSGACG00000003964
ENSGACG00000003344	ENSGACG00000002626
ENSGACG00000003344	ENSGACG00000007999
ENSGACG00000003345	ENSGACG00000012956
ENSGACG00000003345	ENSGACG00000009241
ENSGACG00000003345	ENSGACG00000006649
ENSGACG00000003345	ENSGACG00000015660
ENSGACG00000003345	ENSGACG00000009112
ENSGACG00000003369	ENSGACG00000020178
ENSGACG00000003369	ENSGACG00000010707
ENSGACG00000003412	ENSGACG00000020178
ENSGACG00000003424	ENSGACG00000008175
ENSGACG00000003424	ENSGACG00000013947
ENSGACG00000003424	ENSGACG00000013875
ENSGACG00000003424	ENSGACG00000020195
ENSGACG00000003431	ENSGACG00000014720
ENSGACG00000003431	ENSGACG00000020127
ENSGACG00000003431	ENSGACG00000014846
ENSGACG00000003431	ENSGACG00000002995
ENSGACG00000003431	ENSGACG00000004757
ENSGACG00000003475	ENSGACG00000013522
ENSGACG00000003475	ENSGACG00000003964
ENSGACG00000003475	ENSGACG00000006581
ENSGACG00000003502	ENSGACG00000005950
ENSGACG00000003502	ENSGACG00000009831
ENSGACG00000003502	ENSGACG00000012340
ENSGACG00000003502	ENSGACG00000000364
ENSGACG00000003505	ENSGACG00000002824
ENSGACG00000003505	ENSGACG00000002152
ENSGACG00000003505	ENSGACG00000016678
ENSGACG00000003582	ENSGACG00000015958
ENSGACG00000003582	ENSGACG00000011827
ENSGACG00000003588	ENSGACG00000013182
ENSGACG00000003588	ENSGACG00000017225
ENSGACG00000003588	ENSGACG00000014234
ENSGACG00000003615	ENSGACG00000017176
ENSGACG00000003615	ENSGACG00000015648
ENSGACG00000003615	ENSGACG00000017345
ENSGACG00000003615	ENSGACG00000014720
ENSGACG00000003615	ENSGACG00000012956
ENSGACG00000003623	ENSGACG00000013875
ENSGACG00000003623	ENSGACG00000017820
ENSGACG00000003623	ENSGACG00000019462
ENSGACG00000003623	ENSGACG00000016894
ENSGACG00000003653	ENSGACG00000015525
ENSGACG00000003653	ENSGACG00000001665
ENSGACG00000003653	ENSGACG00000010185
ENSGACG00000003658	ENSGACG00000015958
ENSGACG00000003658	ENSGACG00000001665
ENSGACG00000003658	ENSGACG00000009831
ENSGACG00000003658	ENSGACG00000003033
ENSGACG00000003778	ENSGACG00000017225
ENSGACG00000003778	ENSGACG00000010970
ENSGACG00000003812	ENSGACG00000001883
ENSGACG00000003812	ENSGACG00000010270
ENSGACG00000003812	ENSGACG00000002124
ENSGACG00000003813	ENSGACG00000005950
ENSGACG00000003813	ENSGACG00000001665
ENSGACG00000003813	ENSGACG00000017463
ENSGACG00000003824	ENSGACG00000005950
ENSGACG00000003824	ENSGACG00000015525
ENSGACG00000003839	ENSGACG00000007885
ENSGACG00000003839	ENSGACG00000001998
ENSGACG00000003839	ENSGACG00000017458
ENSGACG00000003844	ENSGACG00000013947
ENSGACG00000003844	ENSGACG00000008175
ENSGACG00000003844	ENSGACG00000005679
ENSGACG00000003847	ENSGACG00000008751
ENSGACG00000003847	ENSGACG00000006756
ENSGACG00000003847	ENSGACG00000007542
ENSGACG00000003847	ENSGACG00000011802
ENSGACG00000003869	ENSGACG00000011447
ENSGACG00000003869	ENSGACG00000016482
ENSGACG00000003869	ENSGACG00000002299
ENSGACG00000003888	ENSGACG00000001508
ENSGACG00000003888	ENSGACG00000014956
ENSGACG00000003888	ENSGACG00000014426
ENSGACG00000003888	ENSGACG00000004757
ENSGACG00000003888	ENSGACG00000014846
ENSGACG00000003905	ENSGACG00000014234
ENSGACG00000003905	ENSGACG00000011743
ENSGACG00000003905	ENSGACG00000011301
ENSGACG00000003905	ENSGACG00000003778
ENSGACG00000003919	ENSGACG00000013182
ENSGACG00000003919	ENSGACG00000017225
ENSGACG00000003919	ENSGACG00000000628
ENSGACG00000003937	ENSGACG00000003199
ENSGACG00000003937	ENSGACG00000011207
ENSGACG00000003937	ENSGACG00000003679
ENSGACG00000003937	ENSGACG00000016681
ENSGACG00000003937	ENSGACG00000004124
ENSGACG00000003964	ENSGACG00000010672
ENSGACG00000003964	ENSGACG00000013411
ENSGACG00000003964	ENSGACG00000007999
ENSGACG00000003964	ENSGACG00000000367
ENSGACG00000003992	ENSGACG00000015525
ENSGACG00000003992	ENSGACG00000005950
ENSGACG00000004004	ENSGACG00000006028
ENSGACG00000004004	ENSGACG00000012956
ENSGACG00000004004	ENSGACG00000009241
ENSGACG00000004014	ENSGACG00000006792
ENSGACG00000004014	ENSGACG00000002352
ENSGACG00000004057	ENSGACG00000017221
ENSGACG00000004057	ENSGACG00000016678
ENSGACG00000004057	ENSGACG00000013904
ENSGACG00000004057	ENSGACG00000014079
ENSGACG00000004080	ENSGACG00000013182
ENSGACG00000004080	ENSGACG00000011743
ENSGACG00000004080	ENSGACG00000010270
ENSGACG00000004080	ENSGACG00000019462
ENSGACG00000004084	ENSGACG00000015525
ENSGACG00000004084	ENSGACG00000005950
ENSGACG00000004084	ENSGACG00000009831
ENSGACG00000004124	ENSGACG00000002334
ENSGACG00000004124	ENSGACG00000000801
ENSGACG00000004154	ENSGACG00000011743
ENSGACG00000004154	ENSGACG00000006792
ENSGACG00000004154	ENSGACG00000002124
ENSGACG00000004207	ENSGACG00000011250
ENSGACG00000004207	ENSGACG00000011207
ENSGACG00000004207	ENSGACG00000006481
ENSGACG00000004207	ENSGACG00000003778
ENSGACG00000004222	ENSGACG00000004227
ENSGACG00000004222	ENSGACG00000019462
ENSGACG00000004222	ENSGACG00000013182
ENSGACG00000004222	ENSGACG00000017820
ENSGACG00000004227	ENSGACG00000020725
ENSGACG00000004227	ENSGACG00000019462
ENSGACG00000004227	ENSGACG00000017820
ENSGACG00000004227	ENSGACG00000011743
ENSGACG00000004282	ENSGACG00000014846
ENSGACG00000004282	ENSGACG00000011142
ENSGACG00000004282	ENSGACG00000006780
ENSGACG00000004282	ENSGACG00000013917
ENSGACG00000004302	ENSGACG00000016275
ENSGACG00000004302	ENSGACG00000007542
ENSGACG00000004302	ENSGACG00000013501
ENSGACG00000004306	ENSGACG00000010155
ENSGACG00000004306	ENSGACG00000014345
ENSGACG00000004306	ENSGACG00000008896
ENSGACG00000004341	ENSGACG00000008751
ENSGACG00000004341	ENSGACG00000013013
ENSGACG00000004341	ENSGACG00000007542
ENSGACG00000004346	ENSGACG00000016681
ENSGACG00000004346	ENSGACG00000015259
ENSGACG00000004346	ENSGACG00000003199
ENSGACG00000004346	ENSGACG00000016678
ENSGACG00000004399	ENSGACG00000006481
ENSGACG00000004399	ENSGACG00000014234
ENSGACG00000004399	ENSGACG00000011207
ENSGACG00000004437	ENSGACG00000011864
ENSGACG00000004437	ENSGACG00000017221
ENSGACG00000004437	ENSGACG00000000801
ENSGACG00000004437	ENSGACG00000010700
ENSGACG00000004437	ENSGACG00000017458
ENSGACG00000004458	ENSGACG00000020416
ENSGACG00000004458	ENSGACG00000005058
ENSGACG00000004460	ENSGACG00000011185
ENSGACG00000004460	ENSGACG00000011556
ENSGACG00000004460	ENSGACG00000000367
ENSGACG00000004470	ENSGACG00000015525
ENSGACG00000004470	ENSGACG00000019476
ENSGACG00000004470	ENSGACG00000020876
ENSGACG00000004484	ENSGACG00000010672
ENSGACG00000004484	ENSGACG00000009548
ENSGACG00000004484	ENSGACG00000016483
ENSGACG00000004484	ENSGACG00000013522
ENSGACG00000004568	ENSGACG00000006572
ENSGACG00000004568	ENSGACG00000005058
ENSGACG00000004568	ENSGACG00000010700
ENSGACG00000004570	ENSGACG00000009112
ENSGACG00000004570	ENSGACG00000006792
ENSGACG00000004570	ENSGACG00000004931
ENSGACG00000004570	ENSGACG00000015660
ENSGACG00000004570	ENSGACG00000004914
ENSGACG00000004570	ENSGACG00000010385
ENSGACG00000004580	ENSGACG00000005648
ENSGACG00000004655	ENSGACG00000002995
ENSGACG00000004668	ENSGACG00000017882
ENSGACG00000004668	ENSGACG00000002064
ENSGACG00000004668	ENSGACG00000008212
ENSGACG00000004685	ENSGACG00000010672
ENSGACG00000004685	ENSGACG00000008751
ENSGACG00000004685	ENSGACG00000009494
ENSGACG00000004685	ENSGACG00000005416
ENSGACG00000004685	ENSGACG00000013501
ENSGACG00000004750	ENSGACG00000015525
ENSGACG00000004750	ENSGACG00000001665
ENSGACG00000004757	ENSGACG00000004914
ENSGACG00000004757	ENSGACG00000006780
ENSGACG00000004757	ENSGACG00000016370
ENSGACG00000004771	ENSGACG00000003964
ENSGACG00000004771	ENSGACG00000007999
ENSGACG00000004771	ENSGACG00000009548
ENSGACG00000004771	ENSGACG00000013522
ENSGACG00000004839	ENSGACG00000008751
ENSGACG00000004839	ENSGACG00000013224
ENSGACG00000004839	ENSGACG00000007398
ENSGACG00000004873	ENSGACG00000002152
ENSGACG00000004873	ENSGACG00000002824
ENSGACG00000004873	ENSGACG00000016681
ENSGACG00000004885	ENSGACG00000010672
ENSGACG00000004885	ENSGACG00000013013
ENSGACG00000004885	ENSGACG00000011556
ENSGACG00000004903	ENSGACG00000006654
ENSGACG00000004903	ENSGACG00000013605
ENSGACG00000004903	ENSGACG00000005648
ENSGACG00000004910	ENSGACG00000011207
ENSGACG00000004910	ENSGACG00000014720
ENSGACG00000004910	ENSGACG00000012956
ENSGACG00000004914	ENSGACG00000004931
ENSGACG00000004914	ENSGACG00000006792
ENSGACG00000004914	ENSGACG00000014255
ENSGACG00000004931	ENSGACG00000004914
ENSGACG00000004931	ENSGACG00000006780
ENSGACG00000004931	ENSGACG00000013917
ENSGACG00000004954	ENSGACG00000003964
ENSGACG00000004954	ENSGACG00000013411
ENSGACG00000004954	ENSGACG00000007999
ENSGACG00000004954	ENSGACG00000010672
ENSGACG00000004954	ENSGACG00000006914
ENSGACG00000004964	ENSGACG00000000510
ENSGACG00000004964	ENSGACG00000012216
ENSGACG00000004964	ENSGACG00000007627
ENSGACG00000004964	ENSGACG00000014714
ENSGACG00000005015	ENSGACG00000013522
ENSGACG00000005015	ENSGACG00000005648
ENSGACG00000005015	ENSGACG00000017597
ENSGACG00000005015	ENSGACG00000001703
ENSGACG00000005058	ENSGACG00000017597
ENSGACG00000005058	ENSGACG00000010700
ENSGACG00000005058	ENSGACG00000007885
ENSGACG00000005058	ENSGACG00000011864
ENSGACG00000005059	ENSGACG00000018911
ENSGACG00000005059	ENSGACG00000013419
ENSGACG00000005059	ENSGACG00000008751
ENSGACG00000005112	ENSGACG00000009494
ENSGACG00000005112	ENSGACG00000006756
ENSGACG00000005112	ENSGACG00000011556
ENSGACG00000005112	ENSGACG00000006914
ENSGACG00000005222	ENSGACG00000010672
ENSGACG00000005222	ENSGACG00000016275
ENSGACG00000005222	ENSGACG00000007542
ENSGACG00000005227	ENSGACG00000017458
ENSGACG00000005227	ENSGACG00000009241
ENSGACG00000005227	ENSGACG00000002995
ENSGACG00000005227	ENSGACG00000007617
ENSGACG00000005256	ENSGACG00000003839
ENSGACG00000005256	ENSGACG00000004346
ENSGACG00000005256	ENSGACG00000007277
ENSGACG00000005256	ENSGACG00000016678
ENSGACG00000005270	ENSGACG00000015660
ENSGACG00000005270	ENSGACG00000001106
ENSGACG00000005270	ENSGACG00000000628
ENSGACG00000005346	ENSGACG00000006101
ENSGACG00000005346	ENSGACG00000006960
ENSGACG00000005346	ENSGACG00000015648
ENSGACG00000005346	ENSGACG00000004757
ENSGACG00000005347	ENSGACG00000009608
ENSGACG00000005347	ENSGACG00000017221
ENSGACG00000005347	ENSGACG00000017597
ENSGACG00000005347	ENSGACG00000005058
ENSGACG00000005402	ENSGACG00000013182
ENSGACG00000005402	ENSGACG00000014234
ENSGACG00000005402	ENSGACG00000010270
ENSGACG00000005416	ENSGACG00000011185
ENSGACG00000005416	ENSGACG00000010672
ENSGACG00000005455	ENSGACG00000013182
ENSGACG00000005455	ENSGACG00000003778
ENSGACG00000005455	ENSGACG00000003679
ENSGACG00000005480	ENSGACG00000007398
ENSGACG00000005480	ENSGACG00000010133
ENSGACG00000005480	ENSGACG00000008982
ENSGACG00000005480	ENSGACG00000002299
ENSGACG00000005508	ENSGACG00000014846
ENSGACG00000005508	ENSGACG00000005648
ENSGACG00000005508	ENSGACG00000002995
ENSGACG00000005508	ENSGACG00000003839
ENSGACG00000005558	ENSGACG00000004757
ENSGACG00000005558	ENSGACG00000012956
ENSGACG00000005558	ENSGACG00000016370
ENSGACG00000005558	ENSGACG00000011301
ENSGACG00000005573	ENSGACG00000011802
ENSGACG00000005573	ENSGACG00000013522
ENSGACG00000005612	ENSGACG00000005648
ENSGACG00000005612	ENSGACG00000008918
ENSGACG00000005648	ENSGACG00000003160
ENSGACG00000005648	ENSGACG00000002995
ENSGACG00000005648	ENSGACG00000011207
ENSGACG00000005714	ENSGACG00000000628
ENSGACG00000005714	ENSGACG00000003778
ENSGACG00000005714	ENSGACG00000001981
ENSGACG00000005714	ENSGACG00000012956
ENSGACG00000005717	ENSGACG00000013947
ENSGACG00000005717	ENSGACG00000000510
ENSGACG00000005755	ENSGACG00000010672
ENSGACG00000005755	ENSGACG00000016275
ENSGACG00000005755	ENSGACG00000011802
ENSGACG00000005793	ENSGACG00000020178
ENSGACG00000005822	ENSGACG00000002124
ENSGACG00000005822	ENSGACG00000019462
ENSGACG00000005822	ENSGACG00000004227
ENSGACG00000005849	ENSGACG00000016682
ENSGACG00000005849	ENSGACG00000017458
ENSGACG00000005849	ENSGACG00000010700
ENSGACG00000005849	ENSGACG00000009548
ENSGACG00000005882	ENSGACG00000011185
ENSGACG00000005882	ENSGACG00000010385
ENSGACG00000005899	ENSGACG00000002995
ENSGACG00000005899	ENSGACG00000010820
ENSGACG00000005899	ENSGACG00000005648
ENSGACG00000005947	ENSGACG00000015525
ENSGACG00000005947	ENSGACG00000005950
ENSGACG00000005950	ENSGACG00000015525
ENSGACG00000005950	ENSGACG00000001665
ENSGACG00000005950	ENSGACG00000009831
ENSGACG00000005950	ENSGACG00000010185
ENSGACG00000005951	ENSGACG00000010700
ENSGACG00000005951	ENSGACG00000005058
ENSGACG00000005951	ENSGACG00000013013
ENSGACG00000005951	ENSGACG00000007319
ENSGACG00000005959	ENSGACG00000005793
ENSGACG00000005966	ENSGACG00000009112
ENSGACG00000005966	ENSGACG00000018373
ENSGACG00000005966	ENSGACG00000002995
ENSGACG00000005966	ENSGACG00000017612
ENSGACG00000005980	ENSGACG00000011250
ENSGACG00000005980	ENSGACG00000011207
ENSGACG00000005980	ENSGACG00000004124
ENSGACG00000006037	ENSGACG00000011185
ENSGACG00000006037	ENSGACG00000002672
ENSGACG00000006037	ENSGACG00000016682
ENSGACG00000006037	ENSGACG00000009548
ENSGACG00000006049	ENSGACG00000006960
ENSGACG00000006049	ENSGACG00000007829
ENSGACG00000006049	ENSGACG00000018145
ENSGACG00000006049	ENSGACG00000013522
ENSGACG00000006082	ENSGACG00000002064
ENSGACG00000006082	ENSGACG00000006960
ENSGACG00000006101	ENSGACG00000002064
ENSGACG00000006101	ENSGACG00000007829
ENSGACG00000006101	ENSGACG00000006773
ENSGACG00000006101	ENSGACG00000001900
ENSGACG00000006185	ENSGACG00000016516
ENSGACG00000006185	ENSGACG00000006792
ENSGACG00000006189	ENSGACG00000017225
ENSGACG00000006189	ENSGACG00000011250
ENSGACG00000006189	ENSGACG00000004227
ENSGACG00000006189	ENSGACG00000015831
ENSGACG00000006229	ENSGACG00000013947
ENSGACG00000006229	ENSGACG00000018833
ENSGACG00000006229	ENSGACG00000008175
ENSGACG00000006229	ENSGACG00000009575
ENSGACG00000006234	ENSGACG00000000628
ENSGACG00000006234	ENSGACG00000011743
ENSGACG00000006234	ENSGACG00000011207
ENSGACG00000006234	ENSGACG00000019462
ENSGACG00000006234	ENSGACG00000014720
ENSGACG00000006240	ENSGACG00000011185
ENSGACG00000006240	ENSGACG00000002152
ENSGACG00000006240	ENSGACG00000018145
ENSGACG00000006252	ENSGACG00000006572
ENSGACG00000006252	ENSGACG00000013846
ENSGACG00000006256	ENSGACG00000005793
ENSGACG00000006256	ENSGACG00000020178
ENSGACG00000006272	ENSGACG00000004757
ENSGACG00000006272	ENSGACG00000003679
ENSGACG00000006272	ENSGACG00000005648
ENSGACG00000006279	ENSGACG00000007398
ENSGACG00000006279	ENSGACG00000013947
ENSGACG00000006279	ENSGACG00000016482
ENSGACG00000006322	ENSGACG00000002995
ENSGACG00000006322	ENSGACG00000011207
ENSGACG00000006322	ENSGACG00000005648
ENSGACG00000006332	ENSGACG00000016681
ENSGACG00000006332	ENSGACG00000000801
ENSGACG00000006332	ENSGACG00000008991
ENSGACG00000006334	ENSGACG00000008991
ENSGACG00000006334	ENSGACG00000017458
ENSGACG00000006334	ENSGACG00000006481
ENSGACG00000006334	ENSGACG00000017176
ENSGACG00000006337	ENSGACG00000002064
ENSGACG00000006337	ENSGACG00000017882
ENSGACG00000006337	ENSGACG00000016365
ENSGACG00000006370	ENSGACG00000013013
ENSGACG00000006370	ENSGACG00000004931
ENSGACG00000006392	ENSGACG00000009112
ENSGACG00000006392	ENSGACG00000014720
ENSGACG00000006392	ENSGACG00000003778
ENSGACG00000006392	ENSGACG00000011207
ENSGACG00000006479	ENSGACG00000008062
ENSGACG00000006479	ENSGACG00000009888
ENSGACG00000006519	ENSGACG00000017176
ENSGACG00000006519	ENSGACG00000011207
ENSGACG00000006519	ENSGACG00000014846
ENSGACG00000006519	ENSGACG00000020127
ENSGACG00000006527	ENSGACG00000016862
ENSGACG00000006527	ENSGACG00000000367
ENSGACG00000006527	ENSGACG00000008982
ENSGACG00000006532	ENSGACG00000018911
ENSGACG00000006532	ENSGACG00000003964
ENSGACG00000006532	ENSGACG00000016862
ENSGACG00000006532	ENSGACG00000007999
ENSGACG00000006572	ENSGACG00000006581
ENSGACG00000006572	ENSGACG00000016681
ENSGACG00000006572	ENSGACG00000000801
ENSGACG00000006572	ENSGACG00000016682
ENSGACG00000006581	ENSGACG00000006572
ENSGACG00000006581	ENSGACG00000012744
ENSGACG00000006581	ENSGACG00000017458
ENSGACG00000006654	ENSGACG00000016516
ENSGACG00000006654	ENSGACG00000010788
ENSGACG00000006654	ENSGACG00000005648
ENSGACG00000006671	ENSGACG00000006792
ENSGACG00000006671	ENSGACG00000015660
ENSGACG00000006671	ENSGACG00000011999
ENSGACG00000006709	ENSGACG00000018317
ENSGACG00000006709	ENSGACG00000016592
ENSGACG00000006756	ENSGACG00000019222
ENSGACG00000006756	ENSGACG00000007999
ENSGACG00000006756	ENSGACG00000013013
ENSGACG00000006756	ENSGACG00000002626
ENSGACG00000006765	ENSGACG00000018547
ENSGACG00000006765	ENSGACG00000004757
ENSGACG00000006765	ENSGACG00000004931
ENSGACG00000006765	ENSGACG00000013679
ENSGACG00000006780	ENSGACG00000006792
ENSGACG00000006780	ENSGACG00000004757
ENSGACG00000006780	ENSGACG00000004931
ENSGACG00000006792	ENSGACG00000006780
ENSGACG00000006792	ENSGACG00000004914
ENSGACG00000006792	ENSGACG00000004757
ENSGACG00000006792	ENSGACG00000008062
ENSGACG00000006792	ENSGACG00000006479
ENSGACG00000006854	ENSGACG00000015525
ENSGACG00000006854	ENSGACG00000015958
ENSGACG00000006854	ENSGACG00000005950
ENSGACG00000006854	ENSGACG00000001665
ENSGACG00000006863	ENSGACG00000013917
ENSGACG00000006863	ENSGACG00000005648
ENSGACG00000006865	ENSGACG00000002064
ENSGACG00000006865	ENSGACG00000003678
ENSGACG00000006867	ENSGACG00000010140
ENSGACG00000006867	ENSGACG00000013501
ENSGACG00000006867	ENSGACG00000009548
ENSGACG00000006882	ENSGACG00000010820
ENSGACG00000006882	ENSGACG00000015648
ENSGACG00000006882	ENSGACG00000011250
ENSGACG00000006882	ENSGACG00000011207
ENSGACG00000006886	ENSGACG00000016516
ENSGACG00000006886	ENSGACG00000011301
ENSGACG00000006886	ENSGACG00000010385
ENSGACG00000006886	ENSGACG00000011207
ENSGACG00000006910	ENSGACG00000001173
ENSGACG00000006910	ENSGACG00000000096
ENSGACG00000006910	ENSGACG00000003912
ENSGACG00000006910	ENSGACG00000003150
ENSGACG00000006930	ENSGACG00000004346
ENSGACG00000006930	ENSGACG00000000801
ENSGACG00000006930	ENSGACG00000003679
ENSGACG00000006964	ENSGACG00000017225
ENSGACG00000006964	ENSGACG00000010481
ENSGACG00000006964	ENSGACG00000003679
ENSGACG00000006964	ENSGACG00000003778
ENSGACG00000006964	ENSGACG00000003199
ENSGACG00000006999	ENSGACG00000010140
ENSGACG00000006999	ENSGACG00000009256
ENSGACG00000006999	ENSGACG00000010155
ENSGACG00000006999	ENSGACG00000020684
ENSGACG00000006999	ENSGACG00000018323
ENSGACG00000007006	ENSGACG00000002995
ENSGACG00000007006	ENSGACG00000018373
ENSGACG00000007006	ENSGACG00000003160
ENSGACG00000007006	ENSGACG00000005648
ENSGACG00000007006	ENSGACG00000008918
ENSGACG00000007006	ENSGACG00000020458
ENSGACG00000007086	ENSGACG00000008751
ENSGACG00000007086	ENSGACG00000016862
ENSGACG00000007086	ENSGACG00000008982
ENSGACG00000007122	ENSGACG00000013182
ENSGACG00000007122	ENSGACG00000001883
ENSGACG00000007122	ENSGACG00000011250
ENSGACG00000007122	ENSGACG00000000628
ENSGACG00000007162	ENSGACG00000020178
ENSGACG00000007197	ENSGACG00000013182
ENSGACG00000007197	ENSGACG00000001883
ENSGACG00000007197	ENSGACG00000014234
ENSGACG00000007197	ENSGACG00000000628
ENSGACG00000007197	ENSGACG00000011250
ENSGACG00000007204	ENSGACG00000009494
ENSGACG00000007204	ENSGACG00000016862
ENSGACG00000007204	ENSGACG00000016275
ENSGACG00000007204	ENSGACG00000007542
ENSGACG00000007249	ENSGACG00000013947
ENSGACG00000007249	ENSGACG00000007386
ENSGACG00000007249	ENSGACG00000007398
ENSGACG00000007272	ENSGACG00000016275
ENSGACG00000007272	ENSGACG00000011802
ENSGACG00000007272	ENSGACG00000013501
ENSGACG00000007272	ENSGACG00000000367
ENSGACG00000007277	ENSGACG00000017221
ENSGACG00000007277	ENSGACG00000011864
ENSGACG00000007277	ENSGACG00000016681
ENSGACG00000007277	ENSGACG00000007885
ENSGACG00000007305	ENSGACG00000003466
ENSGACG00000007305	ENSGACG00000013947
ENSGACG00000007319	ENSGACG00000015618
ENSGACG00000007319	ENSGACG00000001998
ENSGACG00000007319	ENSGACG00000002672
ENSGACG00000007333	ENSGACG00000005648
ENSGACG00000007333	ENSGACG00000002995
ENSGACG00000007335	ENSGACG00000017221
ENSGACG00000007335	ENSGACG00000014236
ENSGACG00000007441	ENSGACG00000018911
ENSGACG00000007441	ENSGACG00000008751
ENSGACG00000007443	ENSGACG00000002824
ENSGACG00000007443	ENSGACG00000007196
ENSGACG00000007443	ENSGACG00000005416
ENSGACG00000007443	ENSGACG00000002152
ENSGACG00000007443	ENSGACG00000009006
ENSGACG00000007481	ENSGACG00000010270
ENSGACG00000007481	ENSGACG00000006481
ENSGACG00000007481	ENSGACG00000017225
ENSGACG00000007481	ENSGACG00000014720
ENSGACG00000007535	ENSGACG00000003964
ENSGACG00000007535	ENSGACG00000000367
ENSGACG00000007535	ENSGACG00000011556
ENSGACG00000007542	ENSGACG00000016275
ENSGACG00000007542	ENSGACG00000016862
ENSGACG00000007543	ENSGACG00000006632
ENSGACG00000007543	ENSGACG00000007252
ENSGACG00000007543	ENSGACG00000000999
ENSGACG00000007585	ENSGACG00000006481
ENSGACG00000007585	ENSGACG00000001883
ENSGACG00000007585	ENSGACG00000011743
ENSGACG00000007585	ENSGACG00000008062
ENSGACG00000007617	ENSGACG00000010481
ENSGACG00000007617	ENSGACG00000004346
ENSGACG00000007625	ENSGACG00000006481
ENSGACG00000007625	ENSGACG00000011743
ENSGACG00000007625	ENSGACG00000000628
ENSGACG00000007625	ENSGACG00000010270
ENSGACG00000007641	ENSGACG00000015958
ENSGACG00000007641	ENSGACG00000001665
ENSGACG00000007641	ENSGACG00000003033
ENSGACG00000007668	ENSGACG00000013947
ENSGACG00000007668	ENSGACG00000005679
ENSGACG00000007668	ENSGACG00000019842
ENSGACG00000007687	ENSGACG00000016862
ENSGACG00000007687	ENSGACG00000011185
ENSGACG00000007687	ENSGACG00000020458
ENSGACG00000007687	ENSGACG00000003436
ENSGACG00000007705	ENSGACG00000020178
ENSGACG00000007705	ENSGACG00000005793
ENSGACG00000007759	ENSGACG00000003912
ENSGACG00000007759	ENSGACG00000012650
ENSGACG00000007759	ENSGACG00000020545
ENSGACG00000007760	ENSGACG00000005416
ENSGACG00000007760	ENSGACG00000011185
ENSGACG00000007760	ENSGACG00000002824
ENSGACG00000007776	ENSGACG00000014234
ENSGACG00000007776	ENSGACG00000012028
ENSGACG00000007776	ENSGACG00000014846
ENSGACG00000007776	ENSGACG00000013917
ENSGACG00000007802	ENSGACG00000016862
ENSGACG00000007802	ENSGACG00000008751
ENSGACG00000007802	ENSGACG00000009494
ENSGACG00000007827	ENSGACG00000002995
ENSGACG00000007827	ENSGACG00000003160
ENSGACG00000007827	ENSGACG00000014846
ENSGACG00000007827	ENSGACG00000008918
ENSGACG00000007843	ENSGACG00000015958
ENSGACG00000007843	ENSGACG00000015525
ENSGACG00000007843	ENSGACG00000001665
ENSGACG00000007857	ENSGACG00000012650
ENSGACG00000007857	ENSGACG00000002524
ENSGACG00000007857	ENSGACG00000000028
ENSGACG00000007857	ENSGACG00000008573
ENSGACG00000007857	ENSGACG00000010769
ENSGACG00000007857	ENSGACG00000004267
ENSGACG00000007885	ENSGACG00000007277
ENSGACG00000007885	ENSGACG00000003839
ENSGACG00000007885	ENSGACG00000011864
ENSGACG00000007934	ENSGACG00000010518
ENSGACG00000007934	ENSGACG00000000628
ENSGACG00000007934	ENSGACG00000005592
ENSGACG00000007934	ENSGACG00000003778
ENSGACG00000007959	ENSGACG00000015525
ENSGACG00000007959	ENSGACG00000005950
ENSGACG00000007959	ENSGACG00000004470
ENSGACG00000007959	ENSGACG00000001665
ENSGACG00000007968	ENSGACG00000001883
ENSGACG00000007968	ENSGACG00000002124
ENSGACG00000007968	ENSGACG00000014234
ENSGACG00000007978	ENSGACG00000015525
ENSGACG00000007978	ENSGACG00000015958
ENSGACG00000007978	ENSGACG00000005950
ENSGACG00000007991	ENSGACG00000013182
ENSGACG00000007991	ENSGACG00000011250
ENSGACG00000007991	ENSGACG00000006481
ENSGACG00000007991	ENSGACG00000011743
ENSGACG00000007995	ENSGACG00000006581
ENSGACG00000007995	ENSGACG00000017458
ENSGACG00000007995	ENSGACG00000013522
ENSGACG00000007999	ENSGACG00000006756
ENSGACG00000007999	ENSGACG00000003964
ENSGACG00000007999	ENSGACG00000016862
ENSGACG00000007999	ENSGACG00000010672
ENSGACG00000008062	ENSGACG00000006479
ENSGACG00000008062	ENSGACG00000006547
ENSGACG00000008073	ENSGACG00000010672
ENSGACG00000008073	ENSGACG00000008982
ENSGACG00000008073	ENSGACG00000007542
ENSGACG00000008073	ENSGACG00000012230
ENSGACG00000008077	ENSGACG00000001883
ENSGACG00000008077	ENSGACG00000013182
ENSGACG00000008077	ENSGACG00000017176
ENSGACG00000008077	ENSGACG00000011250
ENSGACG00000008077	ENSGACG00000019075
ENSGACG00000008113	ENSGACG00000014846
ENSGACG00000008113	ENSGACG00000018547
ENSGACG00000008113	ENSGACG00000015648
ENSGACG00000008113	ENSGACG00000011743
ENSGACG00000008116	ENSGACG00000009548
ENSGACG00000008155	ENSGACG00000003778
ENSGACG00000008155	ENSGACG00000010270
ENSGACG00000008155	ENSGACG00000017225
ENSGACG00000008155	ENSGACG00000012028
ENSGACG00000008167	ENSGACG00000007999
ENSGACG00000008167	ENSGACG00000002626
ENSGACG00000008167	ENSGACG00000010672
ENSGACG00000008195	ENSGACG00000006709
ENSGACG00000008195	ENSGACG00000016592
ENSGACG00000008199	ENSGACG00000001883
ENSGACG00000008199	ENSGACG00000014234
ENSGACG00000008216	ENSGACG00000017176
ENSGACG00000008216	ENSGACG00000009112
ENSGACG00000008216	ENSGACG00000003778
ENSGACG00000008216	ENSGACG00000004757
ENSGACG00000008329	ENSGACG00000014956
ENSGACG00000008329	ENSGACG00000003888
ENSGACG00000008329	ENSGACG00000002064
ENSGACG00000008337	ENSGACG00000016483
ENSGACG00000008337	ENSGACG00000005416
ENSGACG00000008337	ENSGACG00000015259
ENSGACG00000008337	ENSGACG00000017458
ENSGACG00000008338	ENSGACG00000005793
ENSGACG00000008391	ENSGACG00000002432
ENSGACG00000008391	ENSGACG00000016747
ENSGACG00000008391	ENSGACG00000005416
ENSGACG00000008402	ENSGACG00000017225
ENSGACG00000008402	ENSGACG00000020127
ENSGACG00000008402	ENSGACG00000019462
ENSGACG00000008402	ENSGACG00000016858
ENSGACG00000008410	ENSGACG00000003912
ENSGACG00000008410	ENSGACG00000012650
ENSGACG00000008410	ENSGACG00000000510
ENSGACG00000008410	ENSGACG00000004267
ENSGACG00000008410	ENSGACG00000001483
ENSGACG00000008413	ENSGACG00000008175
ENSGACG00000008413	ENSGACG00000000510
ENSGACG00000008413	ENSGACG00000013947
ENSGACG00000008413	ENSGACG00000007982
ENSGACG00000008413	ENSGACG00000006632
ENSGACG00000008433	ENSGACG00000010672
ENSGACG00000008433	ENSGACG00000009548
ENSGACG00000008433	ENSGACG00000018450
ENSGACG00000008451	ENSGACG00000001703
ENSGACG00000008451	ENSGACG00000002672
ENSGACG00000008451	ENSGACG00000012890
ENSGACG00000008451	ENSGACG00000009548
ENSGACG00000008464	ENSGACG00000009548
ENSGACG00000008464	ENSGACG00000012890
ENSGACG00000008483	ENSGACG00000008751
ENSGACG00000008483	ENSGACG00000016275
ENSGACG00000008541	ENSGACG00000011207
ENSGACG00000008541	ENSGACG00000013182
ENSGACG00000008541	ENSGACG00000005648
ENSGACG00000008542	ENSGACG00000015525
ENSGACG00000008542	ENSGACG00000010185
ENSGACG00000008542	ENSGACG00000009831
ENSGACG00000008549	ENSGACG00000008982
ENSGACG00000008549	ENSGACG00000010672
ENSGACG00000008549	ENSGACG00000011556
ENSGACG00000008601	ENSGACG00000015525
ENSGACG00000008601	ENSGACG00000005950
ENSGACG00000008631	ENSGACG00000002672
ENSGACG00000008647	ENSGACG00000015958
ENSGACG00000008647	ENSGACG00000015525
ENSGACG00000008689	ENSGACG00000000628
ENSGACG00000008689	ENSGACG00000011250
ENSGACG00000008689	ENSGACG00000015660
ENSGACG00000008742	ENSGACG00000010672
ENSGACG00000008742	ENSGACG00000011802
ENSGACG00000008742	ENSGACG00000008751
ENSGACG00000008751	ENSGACG00000018911
ENSGACG00000008751	ENSGACG00000008982
ENSGACG00000008751	ENSGACG00000011185
ENSGACG00000008752	ENSGACG00000002124
ENSGACG00000008752	ENSGACG00000019462
ENSGACG00000008752	ENSGACG00000017820
ENSGACG00000008752	ENSGACG00000013875
ENSGACG00000008752	ENSGACG00000011743
ENSGACG00000008773	ENSGACG00000019462
ENSGACG00000008773	ENSGACG00000014234
ENSGACG00000008778	ENSGACG00000005950
ENSGACG00000008778	ENSGACG00000001665
ENSGACG00000008778	ENSGACG00000009831
ENSGACG00000008787	ENSGACG00000013182
ENSGACG00000008787	ENSGACG00000014720
ENSGACG00000008787	ENSGACG00000017345
ENSGACG00000008787	ENSGACG00000011207
ENSGACG00000008792	ENSGACG00000016682
ENSGACG00000008792	ENSGACG00000002824
ENSGACG00000008792	ENSGACG00000006581
ENSGACG00000008792	ENSGACG00000006996
ENSGACG00000008792	ENSGACG00000013605
ENSGACG00000008795	ENSGACG00000002995
ENSGACG00000008795	ENSGACG00000009548
ENSGACG00000008812	ENSGACG00000007542
ENSGACG00000008812	ENSGACG00000011185
ENSGACG00000008879	ENSGACG00000002824
ENSGACG00000008879	ENSGACG00000002152
ENSGACG00000008879	ENSGACG00000013182
ENSGACG00000008890	ENSGACG00000013679
ENSGACG00000008890	ENSGACG00000002672
ENSGACG00000008890	ENSGACG00000017458
ENSGACG00000008890	ENSGACG00000012744
ENSGACG00000008896	ENSGACG00000016862
ENSGACG00000008896	ENSGACG00000004306
ENSGACG00000008918	ENSGACG00000006028
ENSGACG00000008918	ENSGACG00000002995
ENSGACG00000008918	ENSGACG00000003160
ENSGACG00000008918	ENSGACG00000005648
ENSGACG00000008956	ENSGACG00000009548
ENSGACG00000008956	ENSGACG00000005058
ENSGACG00000008957	ENSGACG00000020178
ENSGACG00000008964	ENSGACG00000010672
ENSGACG00000008964	ENSGACG00000009548
ENSGACG00000008977	ENSGACG00000003778
ENSGACG00000008977	ENSGACG00000001981
ENSGACG00000008977	ENSGACG00000003679
ENSGACG00000008982	ENSGACG00000016862
ENSGACG00000008982	ENSGACG00000010672
ENSGACG00000008982	ENSGACG00000006756
ENSGACG00000008982	ENSGACG00000016275
ENSGACG00000009006	ENSGACG00000016681
ENSGACG00000009006	ENSGACG00000006572
ENSGACG00000009006	ENSGACG00000016678
ENSGACG00000009006	ENSGACG00000012744
ENSGACG00000009051	ENSGACG00000009548
ENSGACG00000009051	ENSGACG00000010672
ENSGACG00000009051	ENSGACG00000010140
ENSGACG00000009096	ENSGACG00000002124
ENSGACG00000009096	ENSGACG00000006600
ENSGACG00000009096	ENSGACG00000000028
ENSGACG00000009097	ENSGACG00000002226
ENSGACG00000009097	ENSGACG00000005610
ENSGACG00000009097	ENSGACG00000010140
ENSGACG00000009115	ENSGACG00000015958
ENSGACG00000009115	ENSGACG00000015525
ENSGACG00000009115	ENSGACG00000005950
ENSGACG00000009153	ENSGACG00000018317
ENSGACG00000009153	ENSGACG00000006709
ENSGACG00000009160	ENSGACG00000006780
ENSGACG00000009160	ENSGACG00000016516
ENSGACG00000009160	ENSGACG00000006792
ENSGACG00000009220	ENSGACG00000016482
ENSGACG00000009220	ENSGACG00000020545
ENSGACG00000009220	ENSGACG00000007398
ENSGACG00000009220	ENSGACG00000016481
ENSGACG00000009220	ENSGACG00000013660
ENSGACG00000009227	ENSGACG00000009548
ENSGACG00000009230	ENSGACG00000003778
ENSGACG00000009230	ENSGACG00000000628
ENSGACG00000009230	ENSGACG00000001883
ENSGACG00000009241	ENSGACG00000011207
ENSGACG00000009241	ENSGACG00000006028
ENSGACG00000009241	ENSGACG00000015660
ENSGACG00000009256	ENSGACG00000020684
ENSGACG00000009256	ENSGACG00000009548
ENSGACG00000009256	ENSGACG00000013904
ENSGACG00000009291	ENSGACG00000003778
ENSGACG00000009291	ENSGACG00000010270
ENSGACG00000009291	ENSGACG00000012956
ENSGACG00000009306	ENSGACG00000012956
ENSGACG00000009306	ENSGACG00000011207
ENSGACG00000009306	ENSGACG00000016370
ENSGACG00000009306	ENSGACG00000005648
ENSGACG00000009365	ENSGACG00000020178
ENSGACG00000009370	ENSGACG00000003778
ENSGACG00000009370	ENSGACG00000009112
ENSGACG00000009370	ENSGACG00000006792
ENSGACG00000009370	ENSGACG00000011142
ENSGACG00000009385	ENSGACG00000017225
ENSGACG00000009385	ENSGACG00000011250
ENSGACG00000009385	ENSGACG00000001981
ENSGACG00000009385	ENSGACG00000000628
ENSGACG00000009385	ENSGACG00000014234
ENSGACG00000009390	ENSGACG00000018911
ENSGACG00000009390	ENSGACG00000013411
ENSGACG00000009390	ENSGACG00000003964
ENSGACG00000009390	ENSGACG00000013501
ENSGACG00000009398	ENSGACG00000005416
ENSGACG00000009398	ENSGACG00000002824
ENSGACG00000009398	ENSGACG00000020307
ENSGACG00000009398	ENSGACG00000018450
ENSGACG00000009414	ENSGACG00000010707
ENSGACG00000009414	ENSGACG00000020178
ENSGACG00000009422	ENSGACG00000020178
ENSGACG00000009438	ENSGACG00000012956
ENSGACG00000009438	ENSGACG00000011250
ENSGACG00000009438	ENSGACG00000001981
ENSGACG00000009438	ENSGACG00000003778
ENSGACG00000009468	ENSGACG00000003912
ENSGACG00000009468	ENSGACG00000011447
ENSGACG00000009468	ENSGACG00000012650
ENSGACG00000009468	ENSGACG00000004267
ENSGACG00000009540	ENSGACG00000007829
ENSGACG00000009540	ENSGACG00000001703
ENSGACG00000009540	ENSGACG00000018145
ENSGACG00000009548	ENSGACG00000012890
ENSGACG00000009548	ENSGACG00000010672
ENSGACG00000009608	ENSGACG00000002672
ENSGACG00000009608	ENSGACG00000016682
ENSGACG00000009608	ENSGACG00000005347
ENSGACG00000009609	ENSGACG00000006479
ENSGACG00000009609	ENSGACG00000008062
ENSGACG00000009761	ENSGACG00000013182
ENSGACG00000009761	ENSGACG00000001883
ENSGACG00000009761	ENSGACG00000011974
ENSGACG00000009797	ENSGACG00000013182
ENSGACG00000009797	ENSGACG00000001883
ENSGACG00000009797	ENSGACG00000019462
ENSGACG00000009797	ENSGACG00000002124
ENSGACG00000009821	ENSGACG00000009112
ENSGACG00000009821	ENSGACG00000000628
ENSGACG00000009821	ENSGACG00000012028
ENSGACG00000009821	ENSGACG00000011250
ENSGACG00000009821	ENSGACG00000004914
ENSGACG00000009846	ENSGACG00000016482
ENSGACG00000009846	ENSGACG00000015525
ENSGACG00000009846	ENSGACG00000000538
ENSGACG00000009846	ENSGACG00000007386
ENSGACG00000009846	ENSGACG00000018294
ENSGACG00000009888	ENSGACG00000006479
ENSGACG00000009888	ENSGACG00000006547
ENSGACG00000009905	ENSGACG00000013182
ENSGACG00000009905	ENSGACG00000001981
ENSGACG00000009905	ENSGACG00000010820
ENSGACG00000009905	ENSGACG00000016516
ENSGACG00000009957	ENSGACG00000006780
ENSGACG00000009957	ENSGACG00000004931
ENSGACG00000009957	ENSGACG00000009112
ENSGACG00000009957	ENSGACG00000005648
ENSGACG00000009991	ENSGACG00000015525
ENSGACG00000009991	ENSGACG00000011940
ENSGACG00000010079	ENSGACG00000002064
ENSGACG00000010079	ENSGACG00000007829
ENSGACG00000010085	ENSGACG00000005648
ENSGACG00000010085	ENSGACG00000011207
ENSGACG00000010085	ENSGACG00000003778
ENSGACG00000010085	ENSGACG00000008918
ENSGACG00000010111	ENSGACG00000015525
ENSGACG00000010111	ENSGACG00000005950
ENSGACG00000010111	ENSGACG00000003033
ENSGACG00000010111	ENSGACG00000012340
ENSGACG00000010118	ENSGACG00000009548
ENSGACG00000010118	ENSGACG00000006999
ENSGACG00000010123	ENSGACG00000013679
ENSGACG00000010123	ENSGACG00000017458
ENSGACG00000010124	ENSGACG00000011207
ENSGACG00000010124	ENSGACG00000005592
ENSGACG00000010140	ENSGACG00000013501
ENSGACG00000010140	ENSGACG00000006999
ENSGACG00000010155	ENSGACG00000004306
ENSGACG00000010155	ENSGACG00000010140
ENSGACG00000010155	ENSGACG00000016275
ENSGACG00000010155	ENSGACG00000012015
ENSGACG00000010158	ENSGACG00000002995
ENSGACG00000010158	ENSGACG00000009112
ENSGACG00000010158	ENSGACG00000005648
ENSGACG00000010179	ENSGACG00000016681
ENSGACG00000010211	ENSGACG00000005793
ENSGACG00000010211	ENSGACG00000020178
ENSGACG00000010229	ENSGACG00000020178
ENSGACG00000010229	ENSGACG00000010707
ENSGACG00000010287	ENSGACG00000020178
ENSGACG00000010287	ENSGACG00000010707
ENSGACG00000010292	ENSGACG00000011447
ENSGACG00000010292	ENSGACG00000004267
ENSGACG00000010350	ENSGACG00000006481
ENSGACG00000010350	ENSGACG00000001981
ENSGACG00000010350	ENSGACG00000016681
ENSGACG00000010371	ENSGACG00000009548
ENSGACG00000010371	ENSGACG00000013522
ENSGACG00000010371	ENSGACG00000008451
ENSGACG00000010416	ENSGACG00000013904
ENSGACG00000010416	ENSGACG00000016681
ENSGACG00000010416	ENSGACG00000003199
ENSGACG00000010427	ENSGACG00000008062
ENSGACG00000010427	ENSGACG00000006792
ENSGACG00000010427	ENSGACG00000006780
ENSGACG00000010481	ENSGACG00000007617
ENSGACG00000010518	ENSGACG00000006028
ENSGACG00000010518	ENSGACG00000000628
ENSGACG00000010518	ENSGACG00000013904
ENSGACG00000010554	ENSGACG00000000999
ENSGACG00000010554	ENSGACG00000020195
ENSGACG00000010554	ENSGACG00000020693
ENSGACG00000010554	ENSGACG00000012350
ENSGACG00000010570	ENSGACG00000005648
ENSGACG00000010570	ENSGACG00000009241
ENSGACG00000010574	ENSGACG00000002824
ENSGACG00000010574	ENSGACG00000002152
ENSGACG00000010624	ENSGACG00000013353
ENSGACG00000010624	ENSGACG00000013605
ENSGACG00000010624	ENSGACG00000002152
ENSGACG00000010624	ENSGACG00000010518
ENSGACG00000010624	ENSGACG00000007277
ENSGACG00000010639	ENSGACG00000017221
ENSGACG00000010639	ENSGACG00000010700
ENSGACG00000010639	ENSGACG00000001998
ENSGACG00000010639	ENSGACG00000000801
ENSGACG00000010672	ENSGACG00000016862
ENSGACG00000010672	ENSGACG00000000367
ENSGACG00000010672	ENSGACG00000011556
ENSGACG00000010683	ENSGACG00000013182
ENSGACG00000010683	ENSGACG00000011250
ENSGACG00000010684	ENSGACG00000013182
ENSGACG00000010684	ENSGACG00000011250
ENSGACG00000010684	ENSGACG00000020111
ENSGACG00000010691	ENSGACG00000005793
ENSGACG00000010700	ENSGACG00000005058
ENSGACG00000010700	ENSGACG00000006572
ENSGACG00000010700	ENSGACG00000015618
ENSGACG00000010708	ENSGACG00000008451
ENSGACG00000010708	ENSGACG00000013251
ENSGACG00000010708	ENSGACG00000002672
ENSGACG00000010801	ENSGACG00000015525
ENSGACG00000010801	ENSGACG00000004470
ENSGACG00000010801	ENSGACG00000009831
ENSGACG00000010801	ENSGACG00000012340
ENSGACG00000010864	ENSGACG00000015525
ENSGACG00000010864	ENSGACG00000005950
ENSGACG00000010864	ENSGACG00000001665
ENSGACG00000010864	ENSGACG00000018910
ENSGACG00000010875	ENSGACG00000011207
ENSGACG00000010875	ENSGACG00000016516
ENSGACG00000010875	ENSGACG00000010270
ENSGACG00000010878	ENSGACG00000005416
ENSGACG00000010878	ENSGACG00000002824
ENSGACG00000010878	ENSGACG00000018450
ENSGACG00000010912	ENSGACG00000015958
ENSGACG00000010912	ENSGACG00000018910
ENSGACG00000010912	ENSGACG00000005950
ENSGACG00000010912	ENSGACG00000011827
ENSGACG00000010912	ENSGACG00000002760
ENSGACG00000010920	ENSGACG00000011447
ENSGACG00000010920	ENSGACG00000003912
ENSGACG00000010920	ENSGACG00000016482
ENSGACG00000010953	ENSGACG00000013182
ENSGACG00000010953	ENSGACG00000010270
ENSGACG00000010953	ENSGACG00000011743
ENSGACG00000010953	ENSGACG00000004227
ENSGACG00000010989	ENSGACG00000016862
ENSGACG00000010989	ENSGACG00000006756
ENSGACG00000010989	ENSGACG00000003964
ENSGACG00000010989	ENSGACG00000011556
ENSGACG00000010996	ENSGACG00000013904
ENSGACG00000010996	ENSGACG00000004346
ENSGACG00000010996	ENSGACG00000016678
ENSGACG00000010996	ENSGACG00000011864
ENSGACG00000010998	ENSGACG00000005416
ENSGACG00000010998	ENSGACG00000002152
ENSGACG00000011021	ENSGACG00000007885
ENSGACG00000011021	ENSGACG00000007277
ENSGACG00000011021	ENSGACG00000005058
ENSGACG00000011021	ENSGACG00000015259
ENSGACG00000011118	ENSGACG00000014234
ENSGACG00000011118	ENSGACG00000011207
ENSGACG00000011118	ENSGACG00000012028
ENSGACG00000011135	ENSGACG00000013251
ENSGACG00000011135	ENSGACG00000007829
ENSGACG00000011135	ENSGACG00000014345
ENSGACG00000011135	ENSGACG00000002064
ENSGACG00000011142	ENSGACG00000000451
ENSGACG00000011142	ENSGACG00000012956
ENSGACG00000011142	ENSGACG00000017612
ENSGACG00000011142	ENSGACG00000016516
ENSGACG00000011152	ENSGACG00000007398
ENSGACG00000011152	ENSGACG00000002299
ENSGACG00000011152	ENSGACG00000012671
ENSGACG00000011152	ENSGACG00000001968
ENSGACG00000011185	ENSGACG00000005416
ENSGACG00000011185	ENSGACG00000016017
ENSGACG00000011189	ENSGACG00000014234
ENSGACG00000011189	ENSGACG00000011250
ENSGACG00000011189	ENSGACG00000011207
ENSGACG00000011206	ENSGACG00000014720
ENSGACG00000011206	ENSGACG00000011250
ENSGACG00000011206	ENSGACG00000017176
ENSGACG00000011207	ENSGACG00000000628
ENSGACG00000011207	ENSGACG00000001883
ENSGACG00000011207	ENSGACG00000002995
ENSGACG00000011207	ENSGACG00000005648
ENSGACG00000011207	ENSGACG00000001981
ENSGACG00000011215	ENSGACG00000011207
ENSGACG00000011215	ENSGACG00000002995
ENSGACG00000011215	ENSGACG00000005648
ENSGACG00000011225	ENSGACG00000002124
ENSGACG00000011225	ENSGACG00000019462
ENSGACG00000011225	ENSGACG00000013875
ENSGACG00000011225	ENSGACG00000006600
ENSGACG00000011239	ENSGACG00000012028
ENSGACG00000011239	ENSGACG00000017225
ENSGACG00000011239	ENSGACG00000009112
ENSGACG00000011250	ENSGACG00000017225
ENSGACG00000011250	ENSGACG00000001981
ENSGACG00000011250	ENSGACG00000000628
ENSGACG00000011269	ENSGACG00000017597
ENSGACG00000011269	ENSGACG00000006581
ENSGACG00000011269	ENSGACG00000018547
ENSGACG00000011301	ENSGACG00000012028
ENSGACG00000011301	ENSGACG00000017345
ENSGACG00000011301	ENSGACG00000004914
ENSGACG00000011348	ENSGACG00000016681
ENSGACG00000011348	ENSGACG00000016678
ENSGACG00000011348	ENSGACG00000007196
ENSGACG00000011348	ENSGACG00000002824
ENSGACG00000011369	ENSGACG00000007398
ENSGACG00000011369	ENSGACG00000010133
ENSGACG00000011378	ENSGACG00000015525
ENSGACG00000011378	ENSGACG00000002760
ENSGACG00000011384	ENSGACG00000013947
ENSGACG00000011384	ENSGACG00000002524
ENSGACG00000011384	ENSGACG00000005679
ENSGACG00000011384	ENSGACG00000006632
ENSGACG00000011398	ENSGACG00000018911
ENSGACG00000011398	ENSGACG00000013013
ENSGACG00000011398	ENSGACG00000006914
ENSGACG00000011398	ENSGACG00000010140
ENSGACG00000011398	ENSGACG00000003964
ENSGACG00000011447	ENSGACG00000016482
ENSGACG00000011447	ENSGACG00000020545
ENSGACG00000011447	ENSGACG00000003466
ENSGACG00000011555	ENSGACG00000013522
ENSGACG00000011556	ENSGACG00000010672
ENSGACG00000011556	ENSGACG00000016862
ENSGACG00000011598	ENSGACG00000002064
ENSGACG00000011598	ENSGACG00000011802
ENSGACG00000011598	ENSGACG00000013522
ENSGACG00000011598	ENSGACG00000004914
ENSGACG00000011618	ENSGACG00000011743
ENSGACG00000011618	ENSGACG00000011250
ENSGACG00000011618	ENSGACG00000011301
ENSGACG00000011762	ENSGACG00000018910
ENSGACG00000011762	ENSGACG00000005950
ENSGACG00000011762	ENSGACG00000012340
ENSGACG00000011762	ENSGACG00000017463
ENSGACG00000011762	ENSGACG00000015747
ENSGACG00000011793	ENSGACG00000002064
ENSGACG00000011793	ENSGACG00000008212
ENSGACG00000011793	ENSGACG00000003678
ENSGACG00000011816	ENSGACG00000009548
ENSGACG00000011864	ENSGACG00000007277
ENSGACG00000011864	ENSGACG00000000801
ENSGACG00000011864	ENSGACG00000012744
ENSGACG00000011864	ENSGACG00000006572
ENSGACG00000011926	ENSGACG00000010672
ENSGACG00000011926	ENSGACG00000020458
ENSGACG00000011930	ENSGACG00000003839
ENSGACG00000011930	ENSGACG00000004346
ENSGACG00000011930	ENSGACG00000011864
ENSGACG00000011932	ENSGACG00000014234
ENSGACG00000011932	ENSGACG00000011207
ENSGACG00000011932	ENSGACG00000003778
ENSGACG00000011942	ENSGACG00000017225
ENSGACG00000011942	ENSGACG00000011250
ENSGACG00000011942	ENSGACG00000011207
ENSGACG00000011967	ENSGACG00000014234
ENSGACG00000011967	ENSGACG00000017225
ENSGACG00000011967	ENSGACG00000010270
ENSGACG00000011995	ENSGACG00000013182
ENSGACG00000011995	ENSGACG00000011743
ENSGACG00000011995	ENSGACG00000002124
ENSGACG00000011995	ENSGACG00000019462
ENSGACG00000011998	ENSGACG00000011250
ENSGACG00000011998	ENSGACG00000014234
ENSGACG00000011998	ENSGACG00000011207
ENSGACG00000012026	ENSGACG00000015525
ENSGACG00000012026	ENSGACG00000005950
ENSGACG00000012026	ENSGACG00000003033
ENSGACG00000012026	ENSGACG00000010185
ENSGACG00000012028	ENSGACG00000017345
ENSGACG00000012028	ENSGACG00000016713
ENSGACG00000012041	ENSGACG00000003964
ENSGACG00000012041	ENSGACG00000013013
ENSGACG00000012041	ENSGACG00000016862
ENSGACG00000012041	ENSGACG00000011185
ENSGACG00000012060	ENSGACG00000000367
ENSGACG00000012060	ENSGACG00000006780
ENSGACG00000012060	ENSGACG00000013013
ENSGACG00000012091	ENSGACG00000013182
ENSGACG00000012091	ENSGACG00000006632
ENSGACG00000012091	ENSGACG00000007982
ENSGACG00000012091	ENSGACG00000019462
ENSGACG00000012157	ENSGACG00000013182
ENSGACG00000012157	ENSGACG00000011250
ENSGACG00000012157	ENSGACG00000010820
ENSGACG00000012157	ENSGACG00000003778
ENSGACG00000012203	ENSGACG00000011301
ENSGACG00000012203	ENSGACG00000013917
ENSGACG00000012203	ENSGACG00000014846
ENSGACG00000012203	ENSGACG00000004914
ENSGACG00000012203	ENSGACG00000014720
ENSGACG00000012216	ENSGACG00000020195
ENSGACG00000012216	ENSGACG00000008851
ENSGACG00000012216	ENSGACG00000012650
ENSGACG00000012216	ENSGACG00000017820
ENSGACG00000012219	ENSGACG00000003160
ENSGACG00000012219	ENSGACG00000004124
ENSGACG00000012219	ENSGACG00000005648
ENSGACG00000012219	ENSGACG00000013917
ENSGACG00000012230	ENSGACG00000009548
ENSGACG00000012230	ENSGACG00000016862
ENSGACG00000012230	ENSGACG00000011556
ENSGACG00000012236	ENSGACG00000007398
ENSGACG00000012236	ENSGACG00000000694
ENSGACG00000012236	ENSGACG00000010133
ENSGACG00000012236	ENSGACG00000013419
ENSGACG00000012236	ENSGACG00000007386
ENSGACG00000012236	ENSGACG00000016481
ENSGACG00000012237	ENSGACG00000015525
ENSGACG00000012237	ENSGACG00000005950
ENSGACG00000012237	ENSGACG00000020876
ENSGACG00000012267	ENSGACG00000015525
ENSGACG00000012267	ENSGACG00000013947
ENSGACG00000012301	ENSGACG00000005793
ENSGACG00000012301	ENSGACG00000020178
ENSGACG00000012325	ENSGACG00000020178
ENSGACG00000012325	ENSGACG00000010707
ENSGACG00000012384	ENSGACG00000010672
ENSGACG00000012384	ENSGACG00000000367
ENSGACG00000012384	ENSGACG00000011556
ENSGACG00000012384	ENSGACG00000016275
ENSGACG00000012384	ENSGACG00000011802
ENSGACG00000012399	ENSGACG00000003199
ENSGACG00000012399	ENSGACG00000003679
ENSGACG00000012399	ENSGACG00000008991
ENSGACG00000012436	ENSGACG00000011207
ENSGACG00000012436	ENSGACG00000005648
ENSGACG00000012436	ENSGACG00000002995
ENSGACG00000012436	ENSGACG00000007885
ENSGACG00000012489	ENSGACG00000017345
ENSGACG00000012489	ENSGACG00000006792
ENSGACG00000012489	ENSGACG00000012956
ENSGACG00000012516	ENSGACG00000001883
ENSGACG00000012516	ENSGACG00000013182
ENSGACG00000012516	ENSGACG00000014720
ENSGACG00000012516	ENSGACG00000011743
ENSGACG00000012529	ENSGACG00000010385
ENSGACG00000012529	ENSGACG00000007277
ENSGACG00000012529	ENSGACG00000013917
ENSGACG00000012602	ENSGACG00000004124
ENSGACG00000012602	ENSGACG00000013353
ENSGACG00000012602	ENSGACG00000000628
ENSGACG00000012744	ENSGACG00000015259
ENSGACG00000012744	ENSGACG00000007277
ENSGACG00000012744	ENSGACG00000006581
ENSGACG00000012802	ENSGACG00000006479
ENSGACG00000012802	ENSGACG00000008918
ENSGACG00000012802	ENSGACG00000006792
ENSGACG00000012867	ENSGACG00000002672
ENSGACG00000012867	ENSGACG00000005058
ENSGACG00000012870	ENSGACG00000000028
ENSGACG00000012870	ENSGACG00000002124
ENSGACG00000012870	ENSGACG00000000510
ENSGACG00000012885	ENSGACG00000002064
ENSGACG00000012885	ENSGACG00000003678
ENSGACG00000012885	ENSGACG00000016275
ENSGACG00000012886	ENSGACG00000000801
ENSGACG00000012886	ENSGACG00000017221
ENSGACG00000012886	ENSGACG00000001998
ENSGACG00000012890	ENSGACG00000001703
ENSGACG00000012933	ENSGACG00000005648
ENSGACG00000012933	ENSGACG00000010385
ENSGACG00000012933	ENSGACG00000004757
ENSGACG00000012933	ENSGACG00000016516
ENSGACG00000012956	ENSGACG00000006481
ENSGACG00000012956	ENSGACG00000011142
ENSGACG00000012956	ENSGACG00000017176
ENSGACG00000013013	ENSGACG00000018911
ENSGACG00000013013	ENSGACG00000006756
ENSGACG00000013013	ENSGACG00000016862
ENSGACG00000013013	ENSGACG00000014345
ENSGACG00000013069	ENSGACG00000011207
ENSGACG00000013069	ENSGACG00000010518
ENSGACG00000013069	ENSGACG00000002995
ENSGACG00000013069	ENSGACG00000005648
ENSGACG00000013137	ENSGACG00000010672
ENSGACG00000013137	ENSGACG00000016275
ENSGACG00000013137	ENSGACG00000009548
ENSGACG00000013137	ENSGACG00000011556
ENSGACG00000013159	ENSGACG00000006780
ENSGACG00000013159	ENSGACG00000004931
ENSGACG00000013159	ENSGACG00000005648
ENSGACG00000013182	ENSGACG00000001883
ENSGACG00000013182	ENSGACG00000017225
ENSGACG00000013195	ENSGACG00000003912
ENSGACG00000013195	ENSGACG00000004267
ENSGACG00000013195	ENSGACG00000020545
ENSGACG00000013218	ENSGACG00000015648
ENSGACG00000013218	ENSGACG00000011250
ENSGACG00000013218	ENSGACG00000014234
ENSGACG00000013218	ENSGACG00000012028
ENSGACG00000013222	ENSGACG00000003912
ENSGACG00000013222	ENSGACG00000012650
ENSGACG00000013222	ENSGACG00000016482
ENSGACG00000013222	ENSGACG00000018833
ENSGACG00000013224	ENSGACG00000003678
ENSGACG00000013224	ENSGACG00000015193
ENSGACG00000013224	ENSGACG00000008212
ENSGACG00000013231	ENSGACG00000014345
ENSGACG00000013231	ENSGACG00000007542
ENSGACG00000013231	ENSGACG00000009494
ENSGACG00000013251	ENSGACG00000009494
ENSGACG00000013251	ENSGACG00000020458
ENSGACG00000013251	ENSGACG00000002418
ENSGACG00000013251	ENSGACG00000011802
ENSGACG00000013311	ENSGACG00000013182
ENSGACG00000013311	ENSGACG00000017225
ENSGACG00000013311	ENSGACG00000019462
ENSGACG00000013333	ENSGACG00000005416
ENSGACG00000013333	ENSGACG00000009548
ENSGACG00000013333	ENSGACG00000017458
ENSGACG00000013333	ENSGACG00000018450
ENSGACG00000013333	ENSGACG00000020458
ENSGACG00000013333	ENSGACG00000016682
ENSGACG00000013353	ENSGACG00000013605
ENSGACG00000013353	ENSGACG00000010700
ENSGACG00000013353	ENSGACG00000013679
ENSGACG00000013353	ENSGACG00000011864
ENSGACG00000013353	ENSGACG00000018145
ENSGACG00000013373	ENSGACG00000001703
ENSGACG00000013373	ENSGACG00000011556
ENSGACG00000013387	ENSGACG00000013182
ENSGACG00000013387	ENSGACG00000002124
ENSGACG00000013411	ENSGACG00000018911
ENSGACG00000013411	ENSGACG00000019222
ENSGACG00000013411	ENSGACG00000003964
ENSGACG00000013467	ENSGACG00000013947
ENSGACG00000013467	ENSGACG00000007386
ENSGACG00000013467	ENSGACG00000009575
ENSGACG00000013467	ENSGACG00000019842
ENSGACG00000013470	ENSGACG00000015525
ENSGACG00000013470	ENSGACG00000009831
ENSGACG00000013470	ENSGACG00000003033
ENSGACG00000013501	ENSGACG00000010140
ENSGACG00000013501	ENSGACG00000016275
ENSGACG00000013512	ENSGACG00000011743
ENSGACG00000013512	ENSGACG00000000028
ENSGACG00000013512	ENSGACG00000020725
ENSGACG00000013512	ENSGACG00000005880
ENSGACG00000013512	ENSGACG00000015232
ENSGACG00000013522	ENSGACG00000014236
ENSGACG00000013522	ENSGACG00000007999
ENSGACG00000013540	ENSGACG00000012216
ENSGACG00000013540	ENSGACG00000003912
ENSGACG00000013540	ENSGACG00000012350
ENSGACG00000013540	ENSGACG00000004267
ENSGACG00000013605	ENSGACG00000020307
ENSGACG00000013605	ENSGACG00000009548
ENSGACG00000013605	ENSGACG00000016682
ENSGACG00000013605	ENSGACG00000013353
ENSGACG00000013605	ENSGACG00000016681
ENSGACG00000013667	ENSGACG00000015958
ENSGACG00000013667	ENSGACG00000015525
ENSGACG00000013679	ENSGACG00000001998
ENSGACG00000013679	ENSGACG00000006996
ENSGACG00000013708	ENSGACG00000013947
ENSGACG00000013708	ENSGACG00000007386
ENSGACG00000013708	ENSGACG00000019842
ENSGACG00000013759	ENSGACG00000012216
ENSGACG00000013759	ENSGACG00000012650
ENSGACG00000013759	ENSGACG00000018740
ENSGACG00000013759	ENSGACG00000009575
ENSGACG00000013759	ENSGACG00000001483
ENSGACG00000013764	ENSGACG00000011250
ENSGACG00000013764	ENSGACG00000014234
ENSGACG00000013764	ENSGACG00000000628
ENSGACG00000013822	ENSGACG00000009575
ENSGACG00000013822	ENSGACG00000013947
ENSGACG00000013822	ENSGACG00000012650
ENSGACG00000013822	ENSGACG00000016894
ENSGACG00000013822	ENSGACG00000003912
ENSGACG00000013839	ENSGACG00000013947
ENSGACG00000013839	ENSGACG00000005679
ENSGACG00000013839	ENSGACG00000007386
ENSGACG00000013846	ENSGACG00000017221
ENSGACG00000013846	ENSGACG00000013904
ENSGACG00000013846	ENSGACG00000007885
ENSGACG00000013854	ENSGACG00000010707
ENSGACG00000013854	ENSGACG00000005793
ENSGACG00000013900	ENSGACG00000017458
ENSGACG00000013900	ENSGACG00000013522
ENSGACG00000013900	ENSGACG00000006581
ENSGACG00000013904	ENSGACG00000000801
ENSGACG00000013904	ENSGACG00000003199
ENSGACG00000013904	ENSGACG00000013846
ENSGACG00000013917	ENSGACG00000012028
ENSGACG00000013917	ENSGACG00000004931
ENSGACG00000013917	ENSGACG00000014846
ENSGACG00000013922	ENSGACG00000013419
ENSGACG00000013922	ENSGACG00000013501
ENSGACG00000013922	ENSGACG00000011185
ENSGACG00000013947	ENSGACG00000000510
ENSGACG00000013947	ENSGACG00000012650
ENSGACG00000013947	ENSGACG00000002524
ENSGACG00000013947	ENSGACG00000005679
ENSGACG00000013981	ENSGACG00000002124
ENSGACG00000013981	ENSGACG00000008175
ENSGACG00000013981	ENSGACG00000000510
ENSGACG00000014002	ENSGACG00000005793
ENSGACG00000014009	ENSGACG00000015525
ENSGACG00000014009	ENSGACG00000015958
ENSGACG00000014009	ENSGACG00000005950
ENSGACG00000014047	ENSGACG00000017458
ENSGACG00000014047	ENSGACG00000007885
ENSGACG00000014047	ENSGACG00000011864
ENSGACG00000014047	ENSGACG00000005347
ENSGACG00000014064	ENSGACG00000004124
ENSGACG00000014064	ENSGACG00000013904
ENSGACG00000014064	ENSGACG00000016681
ENSGACG00000014086	ENSGACG00000002064
ENSGACG00000014086	ENSGACG00000017882
ENSGACG00000014124	ENSGACG00000014234
ENSGACG00000014124	ENSGACG00000017225
ENSGACG00000014124	ENSGACG00000014720
ENSGACG00000014124	ENSGACG00000011250
ENSGACG00000014124	ENSGACG00000015648
ENSGACG00000014160	ENSGACG00000003199
ENSGACG00000014160	ENSGACG00000004346
ENSGACG00000014160	ENSGACG00000008417
ENSGACG00000014163	ENSGACG00000011250
ENSGACG00000014163	ENSGACG00000017225
ENSGACG00000014163	ENSGACG00000014720
ENSGACG00000014163	ENSGACG00000010820
ENSGACG00000014163	ENSGACG00000003778
ENSGACG00000014194	ENSGACG00000013182
ENSGACG00000014194	ENSGACG00000000028
ENSGACG00000014194	ENSGACG00000008175
ENSGACG00000014194	ENSGACG00000000510
ENSGACG00000014208	ENSGACG00000005950
ENSGACG00000014208	ENSGACG00000019476
ENSGACG00000014234	ENSGACG00000017225
ENSGACG00000014234	ENSGACG00000014720
ENSGACG00000014234	ENSGACG00000000628
ENSGACG00000014236	ENSGACG00000013522
ENSGACG00000014236	ENSGACG00000018450
ENSGACG00000014236	ENSGACG00000017458
ENSGACG00000014245	ENSGACG00000013182
ENSGACG00000014245	ENSGACG00000003778
ENSGACG00000014245	ENSGACG00000017225
ENSGACG00000014245	ENSGACG00000019075
ENSGACG00000014281	ENSGACG00000005950
ENSGACG00000014281	ENSGACG00000001665
ENSGACG00000014281	ENSGACG00000003033
ENSGACG00000014345	ENSGACG00000007542
ENSGACG00000014345	ENSGACG00000013013
ENSGACG00000014345	ENSGACG00000009548
ENSGACG00000014345	ENSGACG00000004306
ENSGACG00000014345	ENSGACG00000011185
ENSGACG00000014360	ENSGACG00000010140
ENSGACG00000014360	ENSGACG00000009256
ENSGACG00000014381	ENSGACG00000005950
ENSGACG00000014381	ENSGACG00000001665
ENSGACG00000014381	ENSGACG00000018910
ENSGACG00000014381	ENSGACG00000003033
ENSGACG00000014419	ENSGACG00000006481
ENSGACG00000014419	ENSGACG00000003778
ENSGACG00000014419	ENSGACG00000012956
ENSGACG00000014419	ENSGACG00000000451
ENSGACG00000014419	ENSGACG00000008062
ENSGACG00000014461	ENSGACG00000000510
ENSGACG00000014461	ENSGACG00000003912
ENSGACG00000014579	ENSGACG00000001665
ENSGACG00000014579	ENSGACG00000009831
ENSGACG00000014579	ENSGACG00000018910
ENSGACG00000014579	ENSGACG00000017463
ENSGACG00000014580	ENSGACG00000012956
ENSGACG00000014580	ENSGACG00000014720
ENSGACG00000014580	ENSGACG00000010970
ENSGACG00000014580	ENSGACG00000017345
ENSGACG00000014591	ENSGACG00000011250
ENSGACG00000014591	ENSGACG00000017225
ENSGACG00000014591	ENSGACG00000000628
ENSGACG00000014591	ENSGACG00000003778
ENSGACG00000014618	ENSGACG00000016482
ENSGACG00000014618	ENSGACG00000003912
ENSGACG00000014618	ENSGACG00000001173
ENSGACG00000014619	ENSGACG00000004346
ENSGACG00000014619	ENSGACG00000016510
ENSGACG00000014619	ENSGACG00000008417
ENSGACG00000014619	ENSGACG00000007885
ENSGACG00000014621	ENSGACG00000013182
ENSGACG00000014621	ENSGACG00000003778
ENSGACG00000014621	ENSGACG00000011207
ENSGACG00000014621	ENSGACG00000017176
ENSGACG00000014622	ENSGACG00000004757
ENSGACG00000014622	ENSGACG00000016713
ENSGACG00000014622	ENSGACG00000011301
ENSGACG00000014622	ENSGACG00000016370
ENSGACG00000014632	ENSGACG00000013182
ENSGACG00000014632	ENSGACG00000017225
ENSGACG00000014632	ENSGACG00000011250
ENSGACG00000014632	ENSGACG00000020725
ENSGACG00000014632	ENSGACG00000014234
ENSGACG00000014720	ENSGACG00000014234
ENSGACG00000014720	ENSGACG00000006481
ENSGACG00000014720	ENSGACG00000011250
ENSGACG00000014720	ENSGACG00000009112
ENSGACG00000014727	ENSGACG00000011743
ENSGACG00000014727	ENSGACG00000002124
ENSGACG00000014727	ENSGACG00000006481
ENSGACG00000014728	ENSGACG00000011250
ENSGACG00000014728	ENSGACG00000003778
ENSGACG00000014764	ENSGACG00000020178
ENSGACG00000014764	ENSGACG00000005793
ENSGACG00000014766	ENSGACG00000001883
ENSGACG00000014766	ENSGACG00000017820
ENSGACG00000014782	ENSGACG00000013182
ENSGACG00000014782	ENSGACG00000001883
ENSGACG00000014782	ENSGACG00000014234
ENSGACG00000014782	ENSGACG00000006481
ENSGACG00000014838	ENSGACG00000005950
ENSGACG00000014838	ENSGACG00000001665
ENSGACG00000014838	ENSGACG00000010185
ENSGACG00000014846	ENSGACG00000013235
ENSGACG00000014846	ENSGACG00000013917
ENSGACG00000014846	ENSGACG00000002995
ENSGACG00000014859	ENSGACG00000014234
ENSGACG00000014859	ENSGACG00000013182
ENSGACG00000014859	ENSGACG00000019462
ENSGACG00000014859	ENSGACG00000005880
ENSGACG00000014887	ENSGACG00000001883
ENSGACG00000014887	ENSGACG00000003778
ENSGACG00000014887	ENSGACG00000011743
ENSGACG00000014956	ENSGACG00000017882
ENSGACG00000014956	ENSGACG00000007829
ENSGACG00000014956	ENSGACG00000003888
ENSGACG00000014962	ENSGACG00000001883
ENSGACG00000014962	ENSGACG00000011918
ENSGACG00000014962	ENSGACG00000003199
ENSGACG00000014962	ENSGACG00000003778
ENSGACG00000014983	ENSGACG00000013182
ENSGACG00000014983	ENSGACG00000017225
ENSGACG00000014983	ENSGACG00000010518
ENSGACG00000014983	ENSGACG00000011207
ENSGACG00000014984	ENSGACG00000013182
ENSGACG00000014984	ENSGACG00000003778
ENSGACG00000014984	ENSGACG00000012956
ENSGACG00000014991	ENSGACG00000002064
ENSGACG00000014995	ENSGACG00000012744
ENSGACG00000014995	ENSGACG00000013904
ENSGACG00000014995	ENSGACG00000011864
ENSGACG00000014995	ENSGACG00000005058
ENSGACG00000015011	ENSGACG00000009548
ENSGACG00000015035	ENSGACG00000017345
ENSGACG00000015035	ENSGACG00000003778
ENSGACG00000015035	ENSGACG00000010270
ENSGACG00000015105	ENSGACG00000000510
ENSGACG00000015105	ENSGACG00000000028
ENSGACG00000015105	ENSGACG00000002524
ENSGACG00000015105	ENSGACG00000008175
ENSGACG00000015105	ENSGACG00000005520
ENSGACG00000015105	ENSGACG00000011498
ENSGACG00000015121	ENSGACG00000016516
ENSGACG00000015121	ENSGACG00000006654
ENSGACG00000015121	ENSGACG00000005592
ENSGACG00000015130	ENSGACG00000013182
ENSGACG00000015130	ENSGACG00000003778
ENSGACG00000015130	ENSGACG00000006481
ENSGACG00000015130	ENSGACG00000011743
ENSGACG00000015157	ENSGACG00000018911
ENSGACG00000015157	ENSGACG00000010672
ENSGACG00000015157	ENSGACG00000007999
ENSGACG00000015177	ENSGACG00000002124
ENSGACG00000015177	ENSGACG00000012216
ENSGACG00000015177	ENSGACG00000000510
ENSGACG00000015271	ENSGACG00000020725
ENSGACG00000015271	ENSGACG00000004227
ENSGACG00000015271	ENSGACG00000017820
ENSGACG00000015271	ENSGACG00000019462
ENSGACG00000015271	ENSGACG00000011743
ENSGACG00000015284	ENSGACG00000008175
ENSGACG00000015284	ENSGACG00000004227
ENSGACG00000015284	ENSGACG00000013947
ENSGACG00000015349	ENSGACG00000002418
ENSGACG00000015349	ENSGACG00000009548
ENSGACG00000015349	ENSGACG00000010140
ENSGACG00000015376	ENSGACG00000013605
ENSGACG00000015376	ENSGACG00000002418
ENSGACG00000015376	ENSGACG00000011184
ENSGACG00000015378	ENSGACG00000014345
ENSGACG00000015378	ENSGACG00000007542
ENSGACG00000015378	ENSGACG00000009548
ENSGACG00000015378	ENSGACG00000010155
ENSGACG00000015378	ENSGACG00000016682
ENSGACG00000015381	ENSGACG00000016516
ENSGACG00000015381	ENSGACG00000012956
ENSGACG00000015381	ENSGACG00000011207
ENSGACG00000015386	ENSGACG00000002124
ENSGACG00000015386	ENSGACG00000001883
ENSGACG00000015386	ENSGACG00000005880
ENSGACG00000015391	ENSGACG00000011142
ENSGACG00000015391	ENSGACG00000006654
ENSGACG00000015391	ENSGACG00000002995
ENSGACG00000015401	ENSGACG00000013947
ENSGACG00000015401	ENSGACG00000002524
ENSGACG00000015401	ENSGACG00000005679
ENSGACG00000015432	ENSGACG00000000367
ENSGACG00000015432	ENSGACG00000016862
ENSGACG00000015433	ENSGACG00000007885
ENSGACG00000015433	ENSGACG00000008991
ENSGACG00000015433	ENSGACG00000002995
ENSGACG00000015519	ENSGACG00000015525
ENSGACG00000015519	ENSGACG00000005950
ENSGACG00000015525	ENSGACG00000015958
ENSGACG00000015525	ENSGACG00000005950
ENSGACG00000015525	ENSGACG00000004470
ENSGACG00000015543	ENSGACG00000013182
ENSGACG00000015543	ENSGACG00000019462
ENSGACG00000015543	ENSGACG00000015648
ENSGACG00000015543	ENSGACG00000005880
ENSGACG00000015573	ENSGACG00000005416
ENSGACG00000015573	ENSGACG00000009548
ENSGACG00000015618	ENSGACG00000001998
ENSGACG00000015618	ENSGACG00000007319
ENSGACG00000015618	ENSGACG00000010700
ENSGACG00000015618	ENSGACG00000002334
ENSGACG00000015660	ENSGACG00000013707
ENSGACG00000015660	ENSGACG00000006481
ENSGACG00000015660	ENSGACG00000006792
ENSGACG00000015660	ENSGACG00000019075
ENSGACG00000015671	ENSGACG00000006996
ENSGACG00000015671	ENSGACG00000006581
ENSGACG00000015748	ENSGACG00000005793
ENSGACG00000015813	ENSGACG00000016862
ENSGACG00000015813	ENSGACG00000002626
ENSGACG00000015813	ENSGACG00000007999
ENSGACG00000015844	ENSGACG00000013411
ENSGACG00000015844	ENSGACG00000005058
ENSGACG00000015844	ENSGACG00000005347
ENSGACG00000015844	ENSGACG00000018547
ENSGACG00000015883	ENSGACG00000016681
ENSGACG00000015883	ENSGACG00000013904
ENSGACG00000015958	ENSGACG00000015525
ENSGACG00000015958	ENSGACG00000011827
ENSGACG00000015958	ENSGACG00000018910
ENSGACG00000015978	ENSGACG00000013182
ENSGACG00000015978	ENSGACG00000015648
ENSGACG00000015978	ENSGACG00000011743
ENSGACG00000015978	ENSGACG00000016510
ENSGACG00000015979	ENSGACG00000011250
ENSGACG00000015979	ENSGACG00000001883
ENSGACG00000015979	ENSGACG00000000628
ENSGACG00000015987	ENSGACG00000010385
ENSGACG00000015987	ENSGACG00000001703
ENSGACG00000015987	ENSGACG00000002889
ENSGACG00000015987	ENSGACG00000017612
ENSGACG00000015990	ENSGACG00000013182
ENSGACG00000015990	ENSGACG00000006792
ENSGACG00000015990	ENSGACG00000004757
ENSGACG00000016021	ENSGACG00000014846
ENSGACG00000016021	ENSGACG00000008918
ENSGACG00000016021	ENSGACG00000013917
ENSGACG00000016046	ENSGACG00000018911
ENSGACG00000016046	ENSGACG00000009494
ENSGACG00000016046	ENSGACG00000013501
ENSGACG00000016070	ENSGACG00000015525
ENSGACG00000016070	ENSGACG00000019476
ENSGACG00000016070	ENSGACG00000001665
ENSGACG00000016070	ENSGACG00000018294
ENSGACG00000016074	ENSGACG00000001981
ENSGACG00000016074	ENSGACG00000011250
ENSGACG00000016074	ENSGACG00000003679
ENSGACG00000016074	ENSGACG00000011207
ENSGACG00000016078	ENSGACG00000012956
ENSGACG00000016078	ENSGACG00000011207
ENSGACG00000016078	ENSGACG00000010820
ENSGACG00000016205	ENSGACG00000011301
ENSGACG00000016205	ENSGACG00000014234
ENSGACG00000016205	ENSGACG00000015648
ENSGACG00000016205	ENSGACG00000014720
ENSGACG00000016214	ENSGACG00000008982
ENSGACG00000016214	ENSGACG00000013013
ENSGACG00000016214	ENSGACG00000011802
ENSGACG00000016214	ENSGACG00000016275
ENSGACG00000016241	ENSGACG00000014234
ENSGACG00000016241	ENSGACG00000014720
ENSGACG00000016249	ENSGACG00000017176
ENSGACG00000016249	ENSGACG00000003778
ENSGACG00000016249	ENSGACG00000011301
ENSGACG00000016253	ENSGACG00000006481
ENSGACG00000016253	ENSGACG00000017176
ENSGACG00000016253	ENSGACG00000003778
ENSGACG00000016253	ENSGACG00000000628
ENSGACG00000016275	ENSGACG00000007542
ENSGACG00000016300	ENSGACG00000005416
ENSGACG00000016300	ENSGACG00000011185
ENSGACG00000016314	ENSGACG00000013411
ENSGACG00000016314	ENSGACG00000002626
ENSGACG00000016314	ENSGACG00000002672
ENSGACG00000016316	ENSGACG00000013182
ENSGACG00000016316	ENSGACG00000017225
ENSGACG00000016316	ENSGACG00000011743
ENSGACG00000016316	ENSGACG00000012956
ENSGACG00000016368	ENSGACG00000006481
ENSGACG00000016368	ENSGACG00000019075
ENSGACG00000016368	ENSGACG00000003778
ENSGACG00000016368	ENSGACG00000000628
ENSGACG00000016368	ENSGACG00000014720
ENSGACG00000016370	ENSGACG00000017345
ENSGACG00000016370	ENSGACG00000003160
ENSGACG00000016370	ENSGACG00000012956
ENSGACG00000016413	ENSGACG00000015958
ENSGACG00000016413	ENSGACG00000005950
ENSGACG00000016413	ENSGACG00000009831
ENSGACG00000016444	ENSGACG00000013013
ENSGACG00000016444	ENSGACG00000013411
ENSGACG00000016444	ENSGACG00000003964
ENSGACG00000016444	ENSGACG00000009494
ENSGACG00000016444	ENSGACG00000010672
ENSGACG00000016445	ENSGACG00000005793
ENSGACG00000016445	ENSGACG00000020178
ENSGACG00000016483	ENSGACG00000006986
ENSGACG00000016483	ENSGACG00000009548
ENSGACG00000016483	ENSGACG00000016682
ENSGACG00000016483	ENSGACG00000011863
ENSGACG00000016483	ENSGACG00000001703
ENSGACG00000016516	ENSGACG00000006654
ENSGACG00000016516	ENSGACG00000005592
ENSGACG00000016516	ENSGACG00000008918
ENSGACG00000016527	ENSGACG00000013522
ENSGACG00000016527	ENSGACG00000014236
ENSGACG00000016537	ENSGACG00000002995
ENSGACG00000016537	ENSGACG00000005648
ENSGACG00000016538	ENSGACG00000005648
ENSGACG00000016538	ENSGACG00000011207
ENSGACG00000016538	ENSGACG00000002995
ENSGACG00000016538	ENSGACG00000014846
ENSGACG00000016553	ENSGACG00000003778
ENSGACG00000016553	ENSGACG00000020127
ENSGACG00000016565	ENSGACG00000008733
ENSGACG00000016565	ENSGACG00000000999
[truncated: 495 more rows]
