# Supplementary material for: Neurogenomic insights into paternal care and its relation to territorial aggression
Source: Nat Commun. 2019 Sep 30;10:4437. doi: 10.1038/s41467-019-12212-7 (PMC6768867; doi:10.1038/s41467-019-12212-7)
Supplement: Supplementary file 13 — Supplementary Data 9 [file 41467_2019_12212_MOESM13_ESM.xlsx]

## Sheet: Sheet1
Lane	Library	Name of Fastq (sampleID_index_lane#_read#_001.fastq) M= multiple	Number of Reads
1	33T	33T_ATTACTCG-CCTATCCT_L001_R1_001.fastq	60676112
	70D	70D_ATTACTCG-ATAGAGGC_L001_R1_001.fastq	57470221
	70T	70T_ATTACTCG-TATAGCCT_L001_R1_001.fastq	57458689
2	33D	33D_ATTACTCG-GGCTCTGA_L002_R1_001.fastq	53832674
	54D	54D_ATTACTCG-TAATCTTA_L002_R1_001.fastq	59797479
	54T	54T_ATTACTCG-AGGCGAAG_L002_R1_001.fastq	63264926
3	78D	78D_ATTACTCG-GTACTGAC_L003_R1_001.fastq	61025015
	78T	78T_ATTACTCG-CAGGACGT_L003_R1_001.fastq	55762860
	82T	82T_TCCGGAGA-TATAGCCT_L003_R1_001.fastq	53537797
4	60D	60D_TCCGGAGA-GGCTCTGA_L004_R1_001.fastq	53061641
	60T	60T_TCCGGAGA-CCTATCCT_L004_R1_001.fastq	63029877
	82D	82D_TCCGGAGA-ATAGAGGC_L004_R1_001.fastq	64150480
5	71D	71D_TCCGGAGA-TAATCTTA_L005_R1_001.fastq	63849682
	71T	71T_TCCGGAGA-AGGCGAAG_L005_R1_001.fastq	71051548
	77T	77T_TCCGGAGA-CAGGACGT_L005_R1_001.fastq	61873913
6	77D	77D_TCCGGAGA-GTACTGAC_L006_R1_001.fastq	68411592
	87D	87D_CGCTCATT-ATAGAGGC_L006_R1_001.fastq	59630917
	87T	87T_CGCTCATT-TATAGCCT_L006_R1_001.fastq	44797359
7	13T	13T_CGCTCATT-AGGCGAAG_L007_R1_001.fastq	55061616
	88D	88D_CGCTCATT-GGCTCTGA_L007_R1_001.fastq	54148588
	88T	88T_CGCTCATT-CCTATCCT_L007_R1_001.fastq	56194141
8	13D	13D_CGCTCATT-TAATCTTA_L008_R1_001.fastq	62806305
	16D	16D_CGCTCATT-GTACTGAC_L008_R1_001.fastq	49846241
	16T	16T_CGCTCATT-CAGGACGT_L008_R1_001.fastq	61513603
1	29D	29D_GAGATTCC-ATAGAGGC_L001_R1_001.fastq	57996143
	29T	29T_GAGATTCC-TATAGCCT_L001_R1_001.fastq	61375845
	58T	58T_GAGATTCC-CCTATCCT_L001_R1_001.fastq	60212380
2	58D	58D_GAGATTCC-GGCTCTGA_L002_R1_001.fastq	66568635
	64D	64D_GAGATTCC-TAATCTTA_L002_R1_001.fastq	98620309
	64T	64T_GAGATTCC-AGGCGAAG_L002_R1_001.fastq	61842981
3	73D	73D_GAGATTCC-GTACTGAC_L003_R1_001.fastq	67339208
	73T	73T_GAGATTCC-CAGGACGT_L003_R1_001.fastq	59006474
	80T	80T_ATTCAGAA-TATAGCCT_L003_R1_001.fastq	57522919
4	80D	80D_ATTCAGAA-ATAGAGGC_L004_R1_001.fastq	58373154
	81D	81D_ATTCAGAA-GGCTCTGA_L004_R1_001.fastq	64426212
	81T	81T_ATTCAGAA-CCTATCCT_L004_R1_001.fastq	71275436
5	86D	86D_ATTCAGAA-TAATCTTA_L005_R1_001.fastq	64112262
	86T	86T_ATTCAGAA-AGGCGAAG_L005_R1_001.fastq	57525143
	92T	92T_ATTCAGAA-CAGGACGT_L005_R1_001.fastq	57010080
6	10D	10D_GAATTCGT-ATAGAGGC_L006_R1_001.fastq	61727362
	10T	10T_GAATTCGT-TATAGCCT_L006_R1_001.fastq	52459501
	92D	92D_ATTCAGAA-GTACTGAC_L006_R1_001.fastq	67094399
7	15D	15D_GAATTCGT-GGCTCTGA_L007_R1_001.fastq	61865203
	15T	15T_GAATTCGT-CCTATCCT_L007_R1_001.fastq	53949125
	32T	32T_GAATTCGT-AGGCGAAG_L007_R1_001.fastq	65742084
8	32D	32D_GAATTCGT-TAATCTTA_L008_R1_001.fastq	51475822
	47D	47D_GAATTCGT-GTACTGAC_L008_R1_001.fastq	56243833
	47T	47T_GAATTCGT-CAGGACGT_L008_R1_001.fastq	60639433
1,8	65D	65D_CTGAAGCT-ATAGAGGC_L00M_R1_001.fastq	57592238
	65T	65T_CTGAAGCT-TATAGCCT_L00M_R1_001.fastq	51084947
	7T	7T_CTGAAGCT-CCTATCCT_L00M_R1_001.fastq	59928800
2,8	69D	69D_CTGAAGCT-TAATCTTA_L00M_R1_001.fastq	49955951
	69T	69T_CTGAAGCT-AGGCGAAG_L00M_R1_001.fastq	51563972
	7D	7D_CTGAAGCT-GGCTCTGA_L00M_R1_001.fastq	54813637
3,8	41T	41T_TAATGCGC-TATAGCCT_L00M_R1_001.fastq	50938036
	74D	74D_CTGAAGCT-GTACTGAC_L00M_R1_001.fastq	68946902
	74T	74T_CTGAAGCT-CAGGACGT_L00M_R1_001.fastq	62715193
4,8	39D	39D_TAATGCGC-GGCTCTGA_L00M_R1_001.fastq	61225288
	39T	39T_TAATGCGC-CCTATCCT_L00M_R1_001.fastq	49295411
	41D	41D_TAATGCGC-ATAGAGGC_L00M_R1_001.fastq	61974548
5,8	12D	12D_TAATGCGC-TAATCTTA_L00M_R1_001.fastq	68135025
	12T	12T_TAATGCGC-AGGCGAAG_L00M_R1_001.fastq	55787786
	72T	72T_TAATGCGC-CAGGACGT_L00M_R1_001.fastq	49352017
6,8	72D	72D_TAATGCGC-GTACTGAC_L00M_R1_001.fastq	62650529
	91D	91D_CGGCTATG-ATAGAGGC_L00M_R1_001.fastq	62248628
	91T	91T_CGGCTATG-TATAGCCT_L00M_R1_001.fastq	54621677
7,8	94T	94T_CGGCTATG-AGGCGAAG_L00M_R1_001.fastq	52273182
	96D	96D_CGGCTATG-GGCTCTGA_L00M_R1_001.fastq	52567779
	96T	96T_CGGCTATG-CCTATCCT_L00M_R1_001.fastq	44775708
1,7	66D	66D_CGGCTATG-GTACTGAC_L00M_R1_001.fastq	63805299
	66T	66T_CGGCTATG-CAGGACGT_L00M_R1_001.fastq	67522285
2,7	75D	75D_TCCGCGAA-ATAGAGGC_L00M_R1_001.fastq	63308690
	75T	75T_TCCGCGAA-TATAGCCT_L00M_R1_001.fastq	51753440
	90T	90T_TCCGCGAA-CCTATCCT_L00M_R1_001.fastq	51400587
3,7	90D	90D_TCCGCGAA-GGCTCTGA_L00M_R1_001.fastq	47171647
	95D	95D_TCCGCGAA-TAATCTTA_L00M_R1_001.fastq	65254776
	95T	95T_TCCGCGAA-AGGCGAAG_L00M_R1_001.fastq	62096482
4,7	97D	97D_TCCGCGAA-GTACTGAC_L00M_R1_001.fastq	101833923
	97T	97T_TCCGCGAA-CAGGACGT_L00M_R1_001.fastq	83069540
